# Supplementary material for: Secretory IgA amplification during immune checkpoint blockade enhances the control of tumor growth by enterotropic T cells
Source: Sci Adv. 2025 Oct 3;11(40):eaeb5308. doi: 10.1126/sciadv.aeb5308 (PMC12494019; doi:10.1126/sciadv.aeb5308)
Supplement: Supplementary file 2 — Tables S1 to S4 [file sciadv.aeb5308_tables_s1_to_s4.zip]

Archive with 4 entries (4 files):
- aeb5308_table_s1.xlsx
- aeb5308_table_s2.xlsx
- aeb5308_table_s3.xlsx
- aeb5308_table_s4.xlsx
