# Supplementary material for: Secretory IgA amplification during immune checkpoint blockade enhances the control of tumor growth by enterotropic T cells
Source: Sci Adv. 2025 Oct 3;11(40):eaeb5308. doi: 10.1126/sciadv.aeb5308 (PMC12494019; doi:10.1126/sciadv.aeb5308)
Supplement: Supplementary file 2 — Tables S1 to S4 [file sciadv.aeb5308_tables_s1_to_s4.zip › aeb5308_table_s1.xlsx]

## Sheet: aPD-L1+apy vs aPD-L1
Supplementary table 1: differentially expressed genes in the comparison between aPD-L1+apy vs aPD-L1 (FDR-corrected p-value <0.05 and absolute fold change>0.5)
	Gene Symbol_mm	pvalue	padj	Log2Fold Change
	Bnip5	1.18096e-16	1.24379e-12	0.96341
	Fam83b	3.12397e-13	1.64508e-09	0.906362
	Hsph1	4.96694e-12	1.74373e-08	-1.15309
	Ido1	9.88104e-11	2.60168e-07	1.90678
	Cldn4	7.67726e-10	1.61714e-06	1.12431
	Ptpn22	1.04544e-09	1.83509e-06	-1.36164
	Tifa	1.48291e-09	2.23114e-06	-0.870493
	Mxd1	1.79623e-09	2.36474e-06	0.871173
	Ptprr	2.19304e-08	2.56635e-05	0.876956
	Ahsa1	8.23884e-08	8.13356e-05	-0.836665
	Gm25360	8.49498e-08	8.13356e-05	-0.903793
	Lpin2	1.19983e-07	0.000104768	0.744121
	Tut7	1.29319e-07	0.000104768	0.692134
	Acsl3	1.89484e-07	0.000142546	1.3165
	Rasgef1b	2.48947e-07	0.000174794	0.838519
	Egfr	4.11087e-07	0.000233274	1.08584
	Abcc2	3.67455e-07	0.000233274	0.794587
	Rapgef2	3.78668e-07	0.000233274	0.681004
	Gm22513	4.20833e-07	0.000233274	-0.58256
	Alas2	7.98579e-07	0.00036568	1.45723
	Ano7	7.69693e-07	0.00036568	0.949965
	Creb3l3	7.44232e-07	0.00036568	0.943151
	Rps2	7.31662e-07	0.00036568	-0.652793
	Gm44292	8.60418e-07	0.00037758	0.905564
	Hspa4l	1.0584e-06	0.000445882	-0.815849
	Hba-a2	1.14097e-06	0.000462182	1.5741
	Scd2	1.38981e-06	0.000542127	-0.587929
	Entpd8	1.72484e-06	0.000648785	0.525174
	Capn2	2.24951e-06	0.000816962	1.59637
	Ddx60	2.37542e-06	0.000833932	0.792123
	Per2	2.83981e-06	0.000936609	-0.857688
	Mpzl2	2.84575e-06	0.000936609	-1.27794
	Acsf2	3.5744e-06	0.00114078	0.867315
	Grina	4.16158e-06	0.00128298	0.74455
	Gm22973	4.38543e-06	0.00128298	-0.563674
	Gm37589	4.32521e-06	0.00128298	-1.3047
	Ifrd1	4.96206e-06	0.00141244	0.586514
	Trim25	5.48523e-06	0.00152027	0.55684
	Plekhm3	6.06926e-06	0.00159804	0.942147
	Irs2	5.92493e-06	0.00159804	0.746588
	Nckap5	6.41433e-06	0.0016477	0.652635
	Tsku	7.35572e-06	0.00184454	1.58897
	Atg2a	7.89741e-06	0.00193431	0.685722
	Cyp3a11	8.5886e-06	0.00204188	0.999016
	Plpp5	8.72431e-06	0.00204188	0.702659
	Vegfa	8.94509e-06	0.00204804	0.615115
	Gprc5a	9.58338e-06	0.00214749	1.48969
	Hsp90ab1	9.85073e-06	0.00216141	-0.585561
	Ppp6r2	1.26639e-05	0.00272197	0.613509
	Clca4a	1.51277e-05	0.00318649	0.899578
	Map3k6	1.60305e-05	0.00331046	0.728405
	Sh3tc1	1.78062e-05	0.00360644	-1.31672
	Hsp90aa1	1.82942e-05	0.00363537	-0.575989
	Myo5c	2.14025e-05	0.00409838	0.78827
	Lama3	2.10513e-05	0.00409838	0.706458
	Mars2	2.266e-05	0.0042617	-1.20242
	Itgav	2.31006e-05	0.00426481	0.682668
	Zfp950	2.34864e-05	0.00426481	0.655428
	Gemin5	2.45757e-05	0.00438697	-1.04807
	Trim15	3.20351e-05	0.00553104	0.536633
	Hspa8	3.48201e-05	0.00591492	-0.552446
	Gm49971	3.57765e-05	0.00598093	-1.58739
	Tbx3	3.92054e-05	0.00625622	0.551304
	Usp36	3.86092e-05	0.00625622	-0.758201
	Nme2	3.87367e-05	0.00625622	-1.83183
	Zg16	4.1059e-05	0.00645422	0.913583
	Fnip1	4.31117e-05	0.00648647	0.746725
	Foxo3	4.25636e-05	0.00648647	0.640087
	Lhfpl2	4.25021e-05	0.00648647	0.620669
	Hba-a1	4.78481e-05	0.00699912	1.67141
	Pgm2	4.77166e-05	0.00699912	0.547915
	Urb2	4.95214e-05	0.00714465	-0.975812
	Ston2	5.38612e-05	0.00766576	0.882589
	Tm4sf4	5.72029e-05	0.00792711	0.927568
	Lrrc20	6.1649e-05	0.0083242	-1.76261
	Rab30	6.57821e-05	0.0085533	1.23432
	Mgat4c	6.55893e-05	0.0085533	-0.701992
	Fkbp4	6.8132e-05	0.00875081	-0.61726
	Mdm2	7.0087e-05	0.00889345	0.680322
	Muc2	7.46057e-05	0.00926011	0.94443
	Gm25395	7.4735e-05	0.00926011	-0.7055
	Litaf	7.91828e-05	0.00969713	0.533553
	Gtf3c6	0.000102356	0.0119779	-1.13446
	Mroh7	0.000110111	0.0126053	1.09543
	Tmc7	0.000116673	0.0132129	1.08616
	Ypel2	0.000125889	0.0139564	0.711824
	Fcgbp	0.000131423	0.0142127	0.936804
	Fmn1	0.000132248	0.0142127	0.5149
	Crybg3	0.00013166	0.0142127	-0.855756
	Lrp8	0.000135783	0.0144451	-1.80462
	Slc17a4	0.000150734	0.0158647	0.611767
	Mia2	0.00015214	0.0158647	0.605415
	Stxbp1	0.000156017	0.0161095	1.13504
	Eepd1	0.000162621	0.0164685	0.975086
	Dnaja1	0.000161988	0.0164685	-0.52535
	Rasef	0.000181632	0.0182186	0.669093
	Ndufb8	0.000183558	0.0182381	-0.709924
	Tuft1	0.000185545	0.0182632	0.51744
	Xpo7	0.000192583	0.0185078	-0.649016
	Golga5	0.000214828	0.0203835	0.637797
	Clic1	0.000222065	0.020882	0.565179
	Spsb1	0.000224079	0.0208849	-0.805552
	Lmo7	0.00024525	0.0224606	0.529895
	Ada	0.000258027	0.0234271	1.38431
	Cracr2a	0.000265082	0.0238619	0.607289
	Hbb-bs	0.00030663	0.0269119	1.59072
	Btbd10	0.000310333	0.0269268	1.72397
	Npas2	0.000312501	0.0269268	0.582696
	Klf4	0.00031447	0.0269268	0.539827
	Tbcd	0.00032236	0.0273776	-0.567227
	Tyms	0.00033606	0.0280904	-1.01851
	Per3	0.000348045	0.0288631	-0.847589
	Hspa12a	0.000360965	0.0294704	0.561972
	Rnase4	0.000380018	0.0307873	0.612082
	Mmp15	0.000396927	0.0317838	0.660703
	Atrn	0.000403292	0.0319359	-0.630346
	Aacs	0.00040949	0.0321847	-0.599346
	Slc22a4	0.000421425	0.0326356	0.772195
	Ints12	0.000428155	0.0328679	0.775604
	Rps27l	0.000433786	0.0328679	-0.518361
	Ppm1l	0.000431698	0.0328679	-1.79137
	Glipr2	0.000454812	0.0339722	0.888786
	Cipc	0.000460174	0.0341307	-0.630575
	Gm15564	0.000470015	0.0343764	-2.306
	Ly6m	0.000479418	0.0348223	1.18697
	Dusp6	0.000491721	0.0354713	0.619115
	Sytl2	0.0005016	0.0356949	1.05302
	Creld2	0.00049832	0.0356949	-0.741567
	Ddx55	0.000518691	0.0361048	-1.0357
	Gm24497	0.000521071	0.0361048	-1.84029
	Rn18s-rs5	0.000516679	0.0361048	-2.76535
	Ypel3	0.000529472	0.0364471	1.00522
	Atoh1	0.000564213	0.0383374	1.11397
	Mcf2l	0.000561388	0.0383374	0.694294
	Ceacam18	0.000592669	0.0400128	0.685421
	Adm	0.000628942	0.0419241	1.12008
	Pcsk9	0.000628872	0.0419241	-0.576061
	Tff3	0.000635699	0.0421081	0.763945
	Insig2	0.000642719	0.042307	0.698771
	Fer1l6	0.000662436	0.0423127	1.01427
	Smad7	0.000651772	0.0423127	0.612742
	Ano10	0.000662274	0.0423127	0.606858
	Mt1	0.000662893	0.0423127	-0.928017
	Ankrd26	0.000651778	0.0423127	-1.08912
	Syt7	0.000679682	0.043123	0.664064
	Itgb6	0.000709725	0.0432071	0.649016
	Ppargc1a	0.000691099	0.0432071	0.511689
	Dennd6a	0.00069383	0.0432071	-0.531321
	Gcsh	0.000697914	0.0432071	-0.945628
	Rnf126	0.000692809	0.0432071	-0.986316
	Tnnt2	0.000707533	0.0432071	-1.49951
	Abcg5	0.000751919	0.0455127	0.567333
	Fkbp5	0.000757552	0.0455916	-0.679496
	Snora23	0.000774484	0.0463458	-0.809826
	Bcas1	0.000790881	0.0470597	0.645515
	Gm25939	0.000806796	0.0473524	-0.613777
	St3gal1	0.000817647	0.0475771	1.20006
	Smpdl3b	0.000854662	0.0494577	1.50829
