# Supplementary material for: Secretory IgA amplification during immune checkpoint blockade enhances the control of tumor growth by enterotropic T cells
Source: Sci Adv. 2025 Oct 3;11(40):eaeb5308. doi: 10.1126/sciadv.aeb5308 (PMC12494019; doi:10.1126/sciadv.aeb5308)
Supplement: Supplementary file 2 — Tables S1 to S4 [file sciadv.aeb5308_tables_s1_to_s4.zip › aeb5308_table_s3.xlsx]

## Sheet: results aPD-L1
TAXA plus/unsorted aPD-L1	baseMean	log2FoldChange	lfcSE	stat	pvalue	padj	plus	unsorted	c8	S1	S1b	S1b.plus	S1.plus	S2b	S2b.plus	S6b	S6b.plus	S7	S7b	S7b.plus	S7.plus	S9	S9.plus			TAXA plus/minus aPD-L1	baseMean	log2FoldChange	lfcSE	stat	pvalue	padj	minus	plus	c8	S1b.minus	S1b.plus	S1.minus	S1.plus	S2b.minus	S2b.plus	S6b.minus	S6b.plus	S7b.minus	S7b.plus	S7.minus	S7.plus	S9.minus	S9.plus
k__Bacteria;p__Firmicutes	11811.4	-0.440926	0.144275	-3.05615	0.002242	0.0215232	13572.7	10050.1	k__Bacteria;p__Firmicutes	7031.32	9747.02	17382.4	10480.1	9831.54	10159.2	7128.53	12213.1	11791.1	15560.3	19443.4	10906.9	9260.76	14423.6			k__Bacteria;p__Firmicutes	13705.2	-0.0741132	0.150966	-0.490927	0.623478	0.825192	13801.9	13608.4	k__Bacteria;p__Firmicutes	20913.9	17445.2	7420.34	10353.8	9846.02	10213.7	12963.8	12575.2	25741.4	19494.9	11228.1	10838	8500.03	14337.7
k__Bacteria;p__Proteobacteria	1693.64	0.509208	0.280967	1.81234	0.069934	0.243249	1407.34	1979.94	k__Bacteria;p__Proteobacteria	1585.58	724.055	894.793	1433.45	2648.73	1167.96	1255.01	335.682	4299.42	1871.04	1455.29	2793.12	1475.76	1771.06			k__Bacteria;p__Proteobacteria	1418.77	-0.0853422	0.544562	-0.156717	0.875468	0.953238	1433.37	1404.17	k__Bacteria;p__Proteobacteria	1746.93	898.026	1334.75	1416.19	575.3	1174.22	3395.67	345.635	1037.84	1459.14	766.763	2775.48	1176.31	1760.52
k__Bacteria;p__Actinobacteria	1703.12	0.45938	0.259958	1.76713	0.0772061	0.260978	1372.23	2034.01	k__Bacteria;p__Actinobacteria	1611.16	912.208	1302.87	1078.83	2190.41	1652.91	760.103	523.164	1702.92	2825.01	1234.83	2003.82	4236.24	1809.18			k__Bacteria;p__Actinobacteria	1353.37	-0.0440397	0.254942	-0.172744	0.862853	0.953238	1335.09	1371.65	k__Bacteria;p__Actinobacteria	1083.69	1307.57	1338.71	1065.84	1502.67	1661.77	611.752	538.675	1071.94	1238.1	2468.71	1991.17	1268.12	1798.41
k__Bacteria;p__Bacteroidetes	5501.39	-0.277303	0.121097	-2.28993	0.0220252	0.145666	6028.89	4973.88	k__Bacteria;p__Bacteroidetes	6388.96	5533.73	6109.23	6707.9	5473.04	6339.32	4683.88	4953.1	3905.29	4708.82	6933.2	4355.3	4123.42	6804.22			k__Bacteria;p__Bacteroidetes	5626.42	-0.235694	0.162849	-1.44731	0.14781	0.586893	5213.58	6039.25	k__Bacteria;p__Bacteroidetes	4834.41	6131.3	4467.65	6627.11	7038.43	6373.3	6319.66	5099.95	6006.13	6951.57	3251.72	4327.79	4577.08	6763.72
k__Bacteria;p__Verrucomicrobia	324.223	1.7679	0.935386	1.89002	0.058755	0.223829	151.932	496.513	k__Bacteria;p__Verrucomicrobia	1537.44	90.7169	1.4839	269.333	690.455	1.45631	1.86757	51.7808	467.852	381.873	290.22	204.411	305.383	244.841			k__Bacteria;p__Verrucomicrobia	155.256	-0.816997	1.10776	-0.737519	0.460807	0.706264	159.106	151.407	k__Bacteria;p__Verrucomicrobia	1.75925	1.48926	362.403	266.09	385.031	1.46412	1.77319	53.316	106.749	290.989	254.11	203.12	1.9127	243.383
k__Bacteria;p__TM7	164.36	2.0592	0.826309	2.49204	0.012701	0.0983304	91.6987	237.021	k__Bacteria;p__TM7	314.409	156.235	69.7434	219.956	364.572	180.583	192.36	55.3518	296.356	306.634	1.39529	113.396	28.5826	1.46611			k__Bacteria;p__TM7	74.3205	-1.29821	0.952651	-1.36273	0.172966	0.587123	57.0151	91.6259	k__Bacteria;p__TM7	1.75925	69.9954	1.98034	217.307	266.675	181.551	69.1546	56.9929	1.48263	1.39899	56.1406	112.68	1.9127	1.45738
Unassigned;__	45.3755	-0.63663	0.955953	-0.665964	0.505434	0.675269	56.9978	33.7532	Unassigned;__	19.5565	157.915	35.6137	11.9704	13.3924	1.45631	1.86757	10.7133	21.0609	1.4196	157.668	155.173	21.0609	26.39			Unassigned;__	42.9492	-1.03459	0.794422	-1.30232	0.192808	0.587123	28.959	56.9393	Unassigned;__	7.03698	35.7423	1.98034	11.8262	11.9854	1.46412	1.77319	11.0309	51.892	158.086	45.7989	154.193	82.246	26.2329
k__Bacteria;p__Deferribacteres	14.9353	-1.80969	0.994444	-1.8198	0.0687887	1	28.3038	1.56689	k__Bacteria;p__Deferribacteres	1.50435	1.67994	1.4839	1.4963	1.48805	148.544	1.86757	1.78554	1.50435	1.4196	41.8587	1.49205	1.50435	1.46611			k__Bacteria;p__Deferribacteres	22.665	-0.707831	0.922759	-0.767081	0.443033	0.706264	16.8935	28.4365	k__Bacteria;p__Deferribacteres	1.75925	1.48926	1.98034	1.47828	107.869	149.34	1.77319	1.83848	1.48263	41.9696	1.47739	1.48263	1.9127	1.45738
k__Bacteria;p__Cyanobacteria	5.94443	1.04465	0.922782	1.13207	0.257606	1	1.51079	10.3781	k__Bacteria;p__Cyanobacteria	1.50435	1.67994	1.4839	1.4963	1.48805	1.45631	1.86757	1.78554	1.50435	1.4196	1.39529	1.49205	63.1826	1.46611			k__Bacteria;p__Firmicutes;c__Erysipelotrichi	5754.05	0.155763	0.207256	0.751547	0.452324	0.706264	6352.76	5155.33	k__Bacteria;p__Firmicutes;c__Erysipelotrichi	14886.7	9580.44	2802.18	3997.26	3767.91	3152.25	4636.9	2548.14	10639.3	6193.32	4610.92	6010.57	3125.35	4605.33
k__Bacteria;p__Firmicutes;c__Erysipelotrichi	4337.67	-0.582979	0.157565	-3.69993	0.000215657	0.00369698	5151.54	3523.8	k__Bacteria;p__Firmicutes;c__Erysipelotrichi	3029.76	4013.38	9545.94	4045.99	1971.66	3135.44	1251.27	2474.76	5457.77	5679.83	6176.95	6048.77	3262.93	4632.91			k__Bacteria;p__Firmicutes;c__Bacilli	5351.34	0.00698888	0.198428	0.0352213	0.971903	0.986518	5233.15	5469.52	k__Bacteria;p__Firmicutes;c__Bacilli	5541.62	6931.03	2467.51	1530.02	4630.86	5229.83	5223.83	7113.09	10459.9	7129.24	3610.73	2579.77	4697.58	7773.68
k__Bacteria;p__Firmicutes;c__Bacilli	4880.05	-0.252593	0.160119	-1.57753	0.114673	0.305793	5441.68	4318.41	k__Bacteria;p__Firmicutes;c__Bacilli	1611.16	4235.13	6906.08	1548.67	5803.39	5201.94	3845.34	6908.27	3342.66	6244.83	7110.4	2596.17	5146.37	7820.24			k__Bacteria;p__Proteobacteria;c__Deltaproteobacteria	817.182	0.483915	0.87271	0.554497	0.579239	0.785229	930.872	703.492	k__Bacteria;p__Proteobacteria;c__Deltaproteobacteria	668.513	272.535	671.336	118.262	241.206	612.001	3264.45	12.8694	762.071	1134.58	642.663	2443.37	265.865	330.826
k__Bacteria;p__Proteobacteria;c__Deltaproteobacteria	1251.22	2.05173	0.629133	3.2612	0.0011094	0.0128508	705.112	1797.34	k__Bacteria;p__Proteobacteria;c__Deltaproteobacteria	1081.63	564.46	271.554	119.704	2648.73	608.738	1255.01	12.4988	4117.4	1760.31	1131.58	2458.9	1153.83	332.807			k__Bacteria;p__Actinobacteria;c__Actinobacteria	357.028	0.510802	0.838351	0.609294	0.54233	0.749637	387.237	326.82	k__Bacteria;p__Actinobacteria;c__Actinobacteria	235.739	235.304	540.633	1.47828	119.854	453.876	39.0103	33.0927	569.329	256.015	515.607	298.008	690.484	1009.97
k__Bacteria;p__Actinobacteria;c__Actinobacteria	520.376	1.33959	0.630989	2.123	0.0337542	0.173191	327.258	713.494	k__Bacteria;p__Actinobacteria;c__Actinobacteria	154.948	287.27	234.457	1.4963	574.387	451.456	112.054	32.1398	176.009	1064.7	255.338	299.902	2625.09	1016.01			k__Bacteria;p__Bacteroidetes;c__Bacteroidia	5626.42	-0.235694	0.162849	-1.44731	0.14781	0.586893	5213.58	6039.25	k__Bacteria;p__Bacteroidetes;c__Bacteroidia	4834.41	6131.3	4467.65	6627.11	7038.43	6373.3	6319.66	5099.95	6006.13	6951.57	3251.72	4327.79	4577.08	6763.72
k__Bacteria;p__Bacteroidetes;c__Bacteroidia	5501.39	-0.277303	0.121097	-2.28993	0.0220252	0.145666	6028.89	4973.88	k__Bacteria;p__Bacteroidetes;c__Bacteroidia	6388.96	5533.73	6109.23	6707.9	5473.04	6339.32	4683.88	4953.1	3905.29	4708.82	6933.2	4355.3	4123.42	6804.22			k__Bacteria;p__Verrucomicrobia;c__Verrucomicrobiae	155.256	-0.816997	1.10776	-0.737519	0.460807	0.706264	159.106	151.407	k__Bacteria;p__Verrucomicrobia;c__Verrucomicrobiae	1.75925	1.48926	362.403	266.09	385.031	1.46412	1.77319	53.316	106.749	290.989	254.11	203.12	1.9127	243.383
k__Bacteria;p__Verrucomicrobia;c__Verrucomicrobiae	324.223	1.7679	0.935386	1.89002	0.058755	0.223829	151.932	496.513	k__Bacteria;p__Verrucomicrobia;c__Verrucomicrobiae	1537.44	90.7169	1.4839	269.333	690.455	1.45631	1.86757	51.7808	467.852	381.873	290.22	204.411	305.383	244.841			k__Bacteria;p__Proteobacteria;c__Gammaproteobacteria	203.773	-1.17311	0.910669	-1.28818	0.197683	0.588687	170.036	237.509	k__Bacteria;p__Proteobacteria;c__Gammaproteobacteria	473.237	281.471	1.98034	412.439	5.99271	30.7465	132.99	334.604	277.251	75.5453	31.0251	96.3708	267.778	431.386
k__Bacteria;p__Proteobacteria;c__Gammaproteobacteria	119.643	-6.48826	0.909568	-7.13334	9.79636e-13	2.35113e-10	237.111	2.17529	k__Bacteria;p__Proteobacteria;c__Gammaproteobacteria	1.50435	1.67994	280.458	417.467	1.48805	30.5825	1.86757	324.969	1.50435	5.67841	75.3457	96.9833	1.50435	433.969			k__Bacteria;p__Actinobacteria;c__Coriobacteriia	997.946	-0.224566	0.316363	-0.709837	0.477805	0.714062	949.546	1046.34	k__Bacteria;p__Actinobacteria;c__Coriobacteriia	849.715	1073.76	800.058	1065.84	1384.32	1209.36	574.515	507.421	504.094	983.488	1954.58	1694.64	579.547	789.902
k__Bacteria;p__Actinobacteria;c__Coriobacteriia	1184.28	0.318972	0.293614	1.08636	0.277318	0.556682	1046.48	1322.08	k__Bacteria;p__Actinobacteria;c__Coriobacteriia	1457.71	626.618	1069.89	1078.83	1617.51	1202.91	649.916	492.81	1528.42	1761.73	980.889	1705.41	1612.66	794.632			k__Bacteria;p__Firmicutes;c__Clostridia	2600.01	-0.549217	0.252347	-2.17643	0.029523	0.446822	2216.39	2983.63	k__Bacteria;p__Firmicutes;c__Clostridia	489.07	936.747	2154.61	4829.53	1450.23	1814.04	3085.36	2917.67	4645.07	6175.13	3009.43	2250.63	680.92	1961.64
k__Bacteria;p__Firmicutes;c__Clostridia	2595.28	-0.315939	0.239274	-1.32041	0.186698	0.428018	2979.56	2210.99	k__Bacteria;p__Firmicutes;c__Clostridia	2393.42	1501.87	933.374	4888.4	2059.46	1804.37	2035.66	2833.66	2993.65	3638.44	6158.81	2264.93	854.469	1973.39			k__Bacteria;p__Proteobacteria;c__Betaproteobacteria	280.455	-2.50618	0.958288	-2.61527	0.00891561	0.24276	199.705	361.206	k__Bacteria;p__Proteobacteria;c__Betaproteobacteria	608.699	346.999	665.395	852.965	1.49818	225.474	1.77319	1.83848	1.48263	251.818	50.2311	238.703	68.8571	610.644
k__Bacteria;p__Proteobacteria;c__Betaproteobacteria	273.271	-1.3015	0.778212	-1.67243	0.0944399	0.273996	362.978	183.564	k__Bacteria;p__Proteobacteria;c__Betaproteobacteria	505.461	161.274	345.749	863.363	1.48805	224.272	1.86757	1.78554	183.53	107.89	251.152	240.22	323.435	614.301			k__Bacteria;p__Proteobacteria;c__Epsilonproteobacteria	47.2157	0.155463	0.924973	0.168073	0.866526	0.953238	48.7832	45.6483	k__Bacteria;p__Proteobacteria;c__Epsilonproteobacteria	1.75925	1.48926	1.98034	1.47828	331.097	310.393	1.77319	1.83848	1.48263	1.39899	1.47739	1.48263	1.9127	1.45738
k__Bacteria;p__Proteobacteria;c__Epsilonproteobacteria	23.4875	-0.820884	1.07829	-0.761283	0.446488	1	45.4082	1.56689	k__Bacteria;p__Proteobacteria;c__Epsilonproteobacteria	1.50435	1.67994	1.4839	1.4963	1.48805	308.738	1.86757	1.78554	1.50435	1.4196	1.39529	1.49205	1.50435	1.46611			k__Bacteria;p__TM7;c__TM7-3	74.3205	-1.29821	0.952651	-1.36273	0.172966	0.587123	57.0151	91.6259	k__Bacteria;p__TM7;c__TM7-3	1.75925	69.9954	1.98034	217.307	266.675	181.551	69.1546	56.9929	1.48263	1.39899	56.1406	112.68	1.9127	1.45738
k__Bacteria;p__TM7;c__TM7-3	164.36	2.0592	0.826309	2.49204	0.012701	0.0983304	91.6987	237.021	k__Bacteria;p__TM7;c__TM7-3	314.409	156.235	69.7434	219.956	364.572	180.583	192.36	55.3518	296.356	306.634	1.39529	113.396	28.5826	1.46611			Unassigned;__;__	42.9492	-1.03459	0.794422	-1.30232	0.192808	0.587123	28.959	56.9393	Unassigned;__;__	7.03698	35.7423	1.98034	11.8262	11.9854	1.46412	1.77319	11.0309	51.892	158.086	45.7989	154.193	82.246	26.2329
Unassigned;__;__	45.3755	-0.63663	0.955953	-0.665964	0.505434	0.675269	56.9978	33.7532	Unassigned;__;__	19.5565	157.915	35.6137	11.9704	13.3924	1.45631	1.86757	10.7133	21.0609	1.4196	157.668	155.173	21.0609	26.39			k__Bacteria;p__Proteobacteria;c__Alphaproteobacteria	76.5703	0.24773	1.00763	0.245855	0.805795	0.953238	90.7596	62.3809	k__Bacteria;p__Proteobacteria;c__Alphaproteobacteria	1.75925	1.48926	1.98034	36.9569	1.49818	1.46412	1.77319	1.83848	1.48263	1.39899	47.2763	1.48263	579.547	392.036
k__Bacteria;p__Proteobacteria;c__Alphaproteobacteria	32.1695	-1.67837	1.07656	-1.55901	0.118994	0.307081	62.7721	1.56689	k__Bacteria;p__Proteobacteria;c__Alphaproteobacteria	1.50435	1.67994	1.4839	37.4074	1.48805	1.45631	1.86757	1.78554	1.50435	1.4196	1.39529	1.49205	1.50435	394.384			k__Bacteria;p__Deferribacteres;c__Deferribacteres	22.665	-0.707831	0.922759	-0.767081	0.443033	0.706264	16.8935	28.4365	k__Bacteria;p__Deferribacteres;c__Deferribacteres	1.75925	1.48926	1.98034	1.47828	107.869	149.34	1.77319	1.83848	1.48263	41.9696	1.47739	1.48263	1.9127	1.45738
k__Bacteria;p__Deferribacteres;c__Deferribacteres	14.9353	-1.80969	0.994444	-1.8198	0.0687887	1	28.3038	1.56689	k__Bacteria;p__Deferribacteres;c__Deferribacteres	1.50435	1.67994	1.4839	1.4963	1.48805	148.544	1.86757	1.78554	1.50435	1.4196	41.8587	1.49205	1.50435	1.46611			k__Bacteria;p__Firmicutes;__	4.59063	0.118391	0.838736	0.141154	0.887748	0.953238	4.73743	4.44383	k__Bacteria;p__Firmicutes;__	1.75925	1.48926	1.98034	1.47828	1.49818	21.9618	23.0515	1.83848	1.48263	1.39899	1.47739	1.48263	1.9127	1.45738
k__Bacteria;p__Cyanobacteria;c__4C0d-2	5.94443	1.04465	0.922782	1.13207	0.257606	1	1.51079	10.3781	k__Bacteria;p__Cyanobacteria;c__4C0d-2	1.50435	1.67994	1.4839	1.4963	1.48805	1.45631	1.86757	1.78554	1.50435	1.4196	1.39529	1.49205	63.1826	1.46611			k__Bacteria;p__Firmicutes;c__Erysipelotrichi;o__Erysipelotrichales	5754.05	0.155763	0.207256	0.751547	0.452324	0.706264	6352.76	5155.33	k__Bacteria;p__Firmicutes;c__Erysipelotrichi;o__Erysipelotrichales	14886.7	9580.44	2802.18	3997.26	3767.91	3152.25	4636.9	2548.14	10639.3	6193.32	4610.92	6010.57	3125.35	4605.33
k__Bacteria;p__Firmicutes;__	2.99515	-0.788296	0.874259	-0.901674	0.36723	1	4.42341	1.56689	k__Bacteria;p__Firmicutes;__	1.50435	1.67994	1.4839	1.4963	1.48805	21.8447	1.86757	1.78554	1.50435	1.4196	1.39529	1.49205	1.50435	1.46611			k__Bacteria;p__Firmicutes;c__Bacilli;o__Lactobacillales	5140.16	0.0364821	0.208721	0.174789	0.861245	0.953238	5037.71	5242.61	k__Bacteria;p__Firmicutes;c__Bacilli;o__Lactobacillales	5096.53	6628.71	2467.51	1324.54	4430.11	4951.65	5113.89	7017.48	9847.62	6499.69	3610.73	2579.77	4697.58	7696.44
k__Bacteria;p__Firmicutes;c__Erysipelotrichi;o__Erysipelotrichales	4337.67	-0.582979	0.157565	-3.69993	0.000215657	0.00369698	5151.54	3523.8	k__Bacteria;p__Firmicutes;c__Erysipelotrichi;o__Erysipelotrichales	3029.76	4013.38	9545.94	4045.99	1971.66	3135.44	1251.27	2474.76	5457.77	5679.83	6176.95	6048.77	3262.93	4632.91			k__Bacteria;p__Proteobacteria;c__Deltaproteobacteria;o__Desulfovibrionales	815.725	0.502499	0.871685	0.576468	0.564299	0.769498	930.872	700.577	k__Bacteria;p__Proteobacteria;c__Deltaproteobacteria;o__Desulfovibrionales	668.513	272.535	671.336	118.262	241.206	612.001	3264.45	12.8694	762.071	1134.58	642.663	2443.37	265.865	310.423
k__Bacteria;p__Firmicutes;c__Bacilli;o__Lactobacillales	4708.24	-0.216929	0.162721	-1.33313	0.18249	0.428018	5215.34	4201.13	k__Bacteria;p__Firmicutes;c__Bacilli;o__Lactobacillales	1532.93	4235.13	6604.85	1340.68	5468.58	4925.24	3791.18	6815.42	3314.08	5972.27	6482.52	2596.17	5093.72	7742.53			k__Bacteria;p__Actinobacteria;c__Actinobacteria;o__Bifidobacteriales	354.01	0.521089	0.839489	0.620722	0.534782	0.743353	387.237	320.782	k__Bacteria;p__Actinobacteria;c__Actinobacteria;o__Bifidobacteriales	235.739	235.304	540.633	1.47828	119.854	453.876	39.0103	33.0927	569.329	256.015	515.607	298.008	690.484	967.703
k__Bacteria;p__Proteobacteria;c__Deltaproteobacteria;o__Desulfovibrionales	1249.76	2.06821	0.628626	3.29004	0.00100172	0.0127704	702.179	1797.34	k__Bacteria;p__Proteobacteria;c__Deltaproteobacteria;o__Desulfovibrionales	1081.63	564.46	271.554	119.704	2648.73	608.738	1255.01	12.4988	4117.4	1760.31	1131.58	2458.9	1153.83	312.282			k__Bacteria;p__Bacteroidetes;c__Bacteroidia;o__Bacteroidales	5626.42	-0.235694	0.162849	-1.44731	0.14781	0.586893	5213.58	6039.25	k__Bacteria;p__Bacteroidetes;c__Bacteroidia;o__Bacteroidales	4834.41	6131.3	4467.65	6627.11	7038.43	6373.3	6319.66	5099.95	6006.13	6951.57	3251.72	4327.79	4577.08	6763.72
k__Bacteria;p__Actinobacteria;c__Actinobacteria;o__Bifidobacteriales	517.339	1.35106	0.632333	2.13662	0.0326288	0.173191	321.184	713.494	k__Bacteria;p__Actinobacteria;c__Actinobacteria;o__Bifidobacteriales	154.948	287.27	234.457	1.4963	574.387	451.456	112.054	32.1398	176.009	1064.7	255.338	299.902	2625.09	973.498			k__Bacteria;p__Verrucomicrobia;c__Verrucomicrobiae;o__Verrucomicrobiales	155.256	-0.816997	1.10776	-0.737519	0.460807	0.706264	159.106	151.407	k__Bacteria;p__Verrucomicrobia;c__Verrucomicrobiae;o__Verrucomicrobiales	1.75925	1.48926	362.403	266.09	385.031	1.46412	1.77319	53.316	106.749	290.989	254.11	203.12	1.9127	243.383
k__Bacteria;p__Bacteroidetes;c__Bacteroidia;o__Bacteroidales	5501.39	-0.277303	0.121097	-2.28993	0.0220252	0.145666	6028.89	4973.88	k__Bacteria;p__Bacteroidetes;c__Bacteroidia;o__Bacteroidales	6388.96	5533.73	6109.23	6707.9	5473.04	6339.32	4683.88	4953.1	3905.29	4708.82	6933.2	4355.3	4123.42	6804.22			k__Bacteria;p__Firmicutes;c__Bacilli;o__Bacillales	212.784	-1.13909	0.950015	-1.19903	0.230518	0.666856	197.142	228.426	k__Bacteria;p__Firmicutes;c__Bacilli;o__Bacillales	446.848	303.81	1.98034	206.959	202.254	279.646	111.711	97.4395	613.808	630.943	1.47739	1.48263	1.9127	78.6987
k__Bacteria;p__Verrucomicrobia;c__Verrucomicrobiae;o__Verrucomicrobiales	324.223	1.7679	0.935386	1.89002	0.058755	0.223829	151.932	496.513	k__Bacteria;p__Verrucomicrobia;c__Verrucomicrobiae;o__Verrucomicrobiales	1537.44	90.7169	1.4839	269.333	690.455	1.45631	1.86757	51.7808	467.852	381.873	290.22	204.411	305.383	244.841			k__Bacteria;p__Proteobacteria;c__Gammaproteobacteria;o__Pseudomonadales	186.077	-1.53847	0.977905	-1.57323	0.115665	0.533261	155.041	217.114	k__Bacteria;p__Proteobacteria;c__Gammaproteobacteria;o__Pseudomonadales	455.644	281.471	1.98034	412.439	5.99271	30.7465	132.99	334.604	217.946	39.1716	2.95477	96.3708	267.778	324.997
k__Bacteria;p__Firmicutes;c__Bacilli;o__Bacillales	173.349	-0.767587	0.892947	-0.859611	0.390003	0.664892	227.846	118.852	k__Bacteria;p__Firmicutes;c__Bacilli;o__Bacillales	79.7304	1.67994	302.716	209.482	336.299	278.155	56.0272	94.6338	30.0869	273.983	629.276	1.49205	54.1565	79.17			k__Bacteria;p__Actinobacteria;c__Coriobacteriia;o__Coriobacteriales	997.946	-0.224566	0.316363	-0.709837	0.477805	0.714062	949.546	1046.34	k__Bacteria;p__Actinobacteria;c__Coriobacteriia;o__Coriobacteriales	849.715	1073.76	800.058	1065.84	1384.32	1209.36	574.515	507.421	504.094	983.488	1954.58	1694.64	579.547	789.902
k__Bacteria;p__Proteobacteria;c__Gammaproteobacteria;o__Pseudomonadales	109.407	-6.33527	0.927498	-6.8305	8.46207e-12	5.27043e-10	216.639	2.17529	k__Bacteria;p__Proteobacteria;c__Gammaproteobacteria;o__Pseudomonadales	1.50435	1.67994	280.458	417.467	1.48805	30.5825	1.86757	324.969	1.50435	5.67841	39.0681	96.9833	1.50435	326.943			k__Bacteria;p__Firmicutes;c__Clostridia;o__Clostridiales	2600.01	-0.549217	0.252347	-2.17643	0.029523	0.446822	2216.39	2983.63	k__Bacteria;p__Firmicutes;c__Clostridia;o__Clostridiales	489.07	936.747	2154.61	4829.53	1450.23	1814.04	3085.36	2917.67	4645.07	6175.13	3009.43	2250.63	680.92	1961.64
k__Bacteria;p__Actinobacteria;c__Coriobacteriia;o__Coriobacteriales	1184.28	0.318972	0.293614	1.08636	0.277318	0.556682	1046.48	1322.08	k__Bacteria;p__Actinobacteria;c__Coriobacteriia;o__Coriobacteriales	1457.71	626.618	1069.89	1078.83	1617.51	1202.91	649.916	492.81	1528.42	1761.73	980.889	1705.41	1612.66	794.632			k__Bacteria;p__Proteobacteria;c__Betaproteobacteria;o__Burkholderiales	280.455	-2.50618	0.958288	-2.61527	0.00891561	0.24276	199.705	361.206	k__Bacteria;p__Proteobacteria;c__Betaproteobacteria;o__Burkholderiales	608.699	346.999	665.395	852.965	1.49818	225.474	1.77319	1.83848	1.48263	251.818	50.2311	238.703	68.8571	610.644
k__Bacteria;p__Firmicutes;c__Clostridia;o__Clostridiales	2595.28	-0.315939	0.239274	-1.32041	0.186698	0.428018	2979.56	2210.99	k__Bacteria;p__Firmicutes;c__Clostridia;o__Clostridiales	2393.42	1501.87	933.374	4888.4	2059.46	1804.37	2035.66	2833.66	2993.65	3638.44	6158.81	2264.93	854.469	1973.39			k__Bacteria;p__Proteobacteria;c__Epsilonproteobacteria;o__Campylobacterales	47.2157	0.155463	0.924973	0.168073	0.866526	0.953238	48.7832	45.6483	k__Bacteria;p__Proteobacteria;c__Epsilonproteobacteria;o__Campylobacterales	1.75925	1.48926	1.98034	1.47828	331.097	310.393	1.77319	1.83848	1.48263	1.39899	1.47739	1.48263	1.9127	1.45738
k__Bacteria;p__Proteobacteria;c__Betaproteobacteria;o__Burkholderiales	273.271	-1.3015	0.778212	-1.67243	0.0944399	0.273996	362.978	183.564	k__Bacteria;p__Proteobacteria;c__Betaproteobacteria;o__Burkholderiales	505.461	161.274	345.749	863.363	1.48805	224.272	1.86757	1.78554	183.53	107.89	251.152	240.22	323.435	614.301			k__Bacteria;p__TM7;c__TM7-3;o__CW040	74.3205	-1.29821	0.952651	-1.36273	0.172966	0.587123	57.0151	91.6259	k__Bacteria;p__TM7;c__TM7-3;o__CW040	1.75925	69.9954	1.98034	217.307	266.675	181.551	69.1546	56.9929	1.48263	1.39899	56.1406	112.68	1.9127	1.45738
k__Bacteria;p__Proteobacteria;c__Epsilonproteobacteria;o__Campylobacterales	23.4875	-0.820884	1.07829	-0.761283	0.446488	1	45.4082	1.56689	k__Bacteria;p__Proteobacteria;c__Epsilonproteobacteria;o__Campylobacterales	1.50435	1.67994	1.4839	1.4963	1.48805	308.738	1.86757	1.78554	1.50435	1.4196	1.39529	1.49205	1.50435	1.46611			Unassigned;__;__;__	42.9492	-1.03459	0.794422	-1.30232	0.192808	0.587123	28.959	56.9393	Unassigned;__;__;__	7.03698	35.7423	1.98034	11.8262	11.9854	1.46412	1.77319	11.0309	51.892	158.086	45.7989	154.193	82.246	26.2329
k__Bacteria;p__TM7;c__TM7-3;o__CW040	164.36	2.0592	0.826309	2.49204	0.012701	0.0983304	91.6987	237.021	k__Bacteria;p__TM7;c__TM7-3;o__CW040	314.409	156.235	69.7434	219.956	364.572	180.583	192.36	55.3518	296.356	306.634	1.39529	113.396	28.5826	1.46611			k__Bacteria;p__Proteobacteria;c__Alphaproteobacteria;o__Rhizobiales	76.5703	0.24773	1.00763	0.245855	0.805795	0.953238	90.7596	62.3809	k__Bacteria;p__Proteobacteria;c__Alphaproteobacteria;o__Rhizobiales	1.75925	1.48926	1.98034	36.9569	1.49818	1.46412	1.77319	1.83848	1.48263	1.39899	47.2763	1.48263	579.547	392.036
Unassigned;__;__;__	45.3755	-0.63663	0.955953	-0.665964	0.505434	0.675269	56.9978	33.7532	Unassigned;__;__;__	19.5565	157.915	35.6137	11.9704	13.3924	1.45631	1.86757	10.7133	21.0609	1.4196	157.668	155.173	21.0609	26.39			k__Bacteria;p__Deferribacteres;c__Deferribacteres;o__Deferribacterales	22.665	-0.707831	0.922759	-0.767081	0.443033	0.706264	16.8935	28.4365	k__Bacteria;p__Deferribacteres;c__Deferribacteres;o__Deferribacterales	1.75925	1.48926	1.98034	1.47828	107.869	149.34	1.77319	1.83848	1.48263	41.9696	1.47739	1.48263	1.9127	1.45738
k__Bacteria;p__Proteobacteria;c__Alphaproteobacteria;o__Rhizobiales	32.1695	-1.67837	1.07656	-1.55901	0.118994	0.307081	62.7721	1.56689	k__Bacteria;p__Proteobacteria;c__Alphaproteobacteria;o__Rhizobiales	1.50435	1.67994	1.4839	37.4074	1.48805	1.45631	1.86757	1.78554	1.50435	1.4196	1.39529	1.49205	1.50435	394.384			k__Bacteria;p__Proteobacteria;c__Gammaproteobacteria;o__Enterobacteriales	16.7409	0.999196	0.950684	1.05103	0.293245	0.68597	16.6931	16.7887	k__Bacteria;p__Proteobacteria;c__Gammaproteobacteria;o__Enterobacteriales	19.3517	1.48926	1.98034	1.47828	1.49818	1.46412	1.77319	1.83848	60.7878	23.7828	29.5477	1.48263	1.9127	85.9856
k__Bacteria;p__Deferribacteres;c__Deferribacteres;o__Deferribacterales	14.9353	-1.80969	0.994444	-1.8198	0.0687887	1	28.3038	1.56689	k__Bacteria;p__Deferribacteres;c__Deferribacteres;o__Deferribacterales	1.50435	1.67994	1.4839	1.4963	1.48805	148.544	1.86757	1.78554	1.50435	1.4196	41.8587	1.49205	1.50435	1.46611			k__Bacteria;p__Firmicutes;__;__	4.59063	0.118391	0.838736	0.141154	0.887748	0.953238	4.73743	4.44383	k__Bacteria;p__Firmicutes;__;__	1.75925	1.48926	1.98034	1.47828	1.49818	21.9618	23.0515	1.83848	1.48263	1.39899	1.47739	1.48263	1.9127	1.45738
k__Bacteria;p__Proteobacteria;c__Gammaproteobacteria;o__Enterobacteriales	9.20734	-1.71271	0.934968	-1.83183	0.0669761	1	16.8478	1.56689	k__Bacteria;p__Proteobacteria;c__Gammaproteobacteria;o__Enterobacteriales	1.50435	1.67994	1.4839	1.4963	1.48805	1.45631	1.86757	1.78554	1.50435	1.4196	23.7199	1.49205	1.50435	86.5005			k__Bacteria;p__Firmicutes;c__Erysipelotrichi;o__Erysipelotrichales;f__Erysipelotrichaceae	5754.05	0.155763	0.207256	0.751547	0.452324	0.706264	6352.76	5155.33	k__Bacteria;p__Firmicutes;c__Erysipelotrichi;o__Erysipelotrichales;f__Erysipelotrichaceae	14886.7	9580.44	2802.18	3997.26	3767.91	3152.25	4636.9	2548.14	10639.3	6193.32	4610.92	6010.57	3125.35	4605.33
k__Bacteria;p__Cyanobacteria;c__4C0d-2;o__YS2	5.94443	1.04465	0.922782	1.13207	0.257606	1	1.51079	10.3781	k__Bacteria;p__Cyanobacteria;c__4C0d-2;o__YS2	1.50435	1.67994	1.4839	1.4963	1.48805	1.45631	1.86757	1.78554	1.50435	1.4196	1.39529	1.49205	63.1826	1.46611			k__Bacteria;p__Firmicutes;c__Bacilli;o__Lactobacillales;f__Lactobacillaceae	4869.41	-0.00475613	0.226973	-0.0209546	0.983282	0.988162	4688.91	5049.91	k__Bacteria;p__Firmicutes;c__Bacilli;o__Lactobacillales;f__Lactobacillaceae	4788.67	6272.78	2467.51	1164.88	3973.16	4790.59	4940.12	6738.04	9417.65	6169.53	3396.51	2579.77	3838.78	7633.78
k__Bacteria;p__Firmicutes;__;__	2.99515	-0.788296	0.874259	-0.901674	0.36723	1	4.42341	1.56689	k__Bacteria;p__Firmicutes;__;__	1.50435	1.67994	1.4839	1.4963	1.48805	21.8447	1.86757	1.78554	1.50435	1.4196	1.39529	1.49205	1.50435	1.46611			k__Bacteria;p__Proteobacteria;c__Deltaproteobacteria;o__Desulfovibrionales;f__Desulfovibrionaceae	815.725	0.502499	0.871685	0.576468	0.564299	0.769498	930.872	700.577	k__Bacteria;p__Proteobacteria;c__Deltaproteobacteria;o__Desulfovibrionales;f__Desulfovibrionaceae	668.513	272.535	671.336	118.262	241.206	612.001	3264.45	12.8694	762.071	1134.58	642.663	2443.37	265.865	310.423
k__Bacteria;p__Firmicutes;c__Erysipelotrichi;o__Erysipelotrichales;f__Erysipelotrichaceae	4337.67	-0.582979	0.157565	-3.69993	0.000215657	0.00369698	5151.54	3523.8	k__Bacteria;p__Firmicutes;c__Erysipelotrichi;o__Erysipelotrichales;f__Erysipelotrichaceae	3029.76	4013.38	9545.94	4045.99	1971.66	3135.44	1251.27	2474.76	5457.77	5679.83	6176.95	6048.77	3262.93	4632.91			k__Bacteria;p__Actinobacteria;c__Actinobacteria;o__Bifidobacteriales;f__Bifidobacteriaceae	354.01	0.521089	0.839489	0.620722	0.534782	0.743353	387.237	320.782	k__Bacteria;p__Actinobacteria;c__Actinobacteria;o__Bifidobacteriales;f__Bifidobacteriaceae	235.739	235.304	540.633	1.47828	119.854	453.876	39.0103	33.0927	569.329	256.015	515.607	298.008	690.484	967.703
k__Bacteria;p__Firmicutes;c__Bacilli;o__Lactobacillales;f__Lactobacillaceae	4537.73	-0.195487	0.166619	-1.17326	0.240692	0.520416	5023.89	4051.57	k__Bacteria;p__Firmicutes;c__Bacilli;o__Lactobacillales;f__Lactobacillaceae	1508.86	4141.06	6250.2	1179.08	5220.08	4765.05	3789.31	6544.02	3314.08	5542.13	6153.23	2596.17	4845.5	7679.49			k__Bacteria;p__Bacteroidetes;c__Bacteroidia;o__Bacteroidales;f__S24-7	5499.62	-0.218153	0.163266	-1.33619	0.181488	0.587123	5135.43	5863.81	k__Bacteria;p__Bacteroidetes;c__Bacteroidia;o__Bacteroidales;f__S24-7	4665.52	6082.15	4467.65	6584.24	7009.97	6184.43	6319.66	5046.63	5697.74	6614.41	3210.36	4327.79	4577.08	6207
k__Bacteria;p__Proteobacteria;c__Deltaproteobacteria;o__Desulfovibrionales;f__Desulfovibrionaceae	1248.47	2.06727	0.628838	3.28745	0.00101099	0.0127704	702.179	1794.76	k__Bacteria;p__Proteobacteria;c__Deltaproteobacteria;o__Desulfovibrionales;f__Desulfovibrionaceae	1081.63	564.46	271.554	119.704	2648.73	608.738	1255.01	12.4988	4099.35	1760.31	1131.58	2458.9	1153.83	312.282			k__Bacteria;p__Verrucomicrobia;c__Verrucomicrobiae;o__Verrucomicrobiales;f__Verrucomicrobiaceae	155.256	-0.816997	1.10776	-0.737519	0.460807	0.706264	159.106	151.407	k__Bacteria;p__Verrucomicrobia;c__Verrucomicrobiae;o__Verrucomicrobiales;f__Verrucomicrobiaceae	1.75925	1.48926	362.403	266.09	385.031	1.46412	1.77319	53.316	106.749	290.989	254.11	203.12	1.9127	243.383
k__Bacteria;p__Actinobacteria;c__Actinobacteria;o__Bifidobacteriales;f__Bifidobacteriaceae	517.339	1.35106	0.632333	2.13662	0.0326288	0.173191	321.184	713.494	k__Bacteria;p__Actinobacteria;c__Actinobacteria;o__Bifidobacteriales;f__Bifidobacteriaceae	154.948	287.27	234.457	1.4963	574.387	451.456	112.054	32.1398	176.009	1064.7	255.338	299.902	2625.09	973.498			k__Bacteria;p__Firmicutes;c__Bacilli;o__Bacillales;f__Staphylococcaceae	82.1967	0.12556	0.903552	0.138962	0.88948	0.953238	95.9584	68.435	k__Bacteria;p__Firmicutes;c__Bacilli;o__Bacillales;f__Staphylococcaceae	49.2589	67.0169	1.98034	1.47828	1.49818	1.46412	1.77319	1.83848	613.808	404.307	1.47739	1.48263	1.9127	1.45738
k__Bacteria;p__Bacteroidetes;c__Bacteroidia;o__Bacteroidales;f__S24-7	5398.7	-0.246035	0.115533	-2.12956	0.0332078	0.173191	5853.42	4943.97	k__Bacteria;p__Bacteroidetes;c__Bacteroidia;o__Bacteroidales;f__S24-7	6340.82	5533.73	6060.26	6664.51	5333.17	6151.46	4683.88	4901.32	3905.29	4687.53	6596.93	4355.3	4123.42	6244.17			k__Bacteria;p__Proteobacteria;c__Gammaproteobacteria;o__Pseudomonadales;f__Pseudomonadaceae	184.724	-1.52042	0.978861	-1.55325	0.120362	0.535678	155.041	214.408	k__Bacteria;p__Proteobacteria;c__Gammaproteobacteria;o__Pseudomonadales;f__Pseudomonadaceae	455.644	281.471	1.98034	412.439	5.99271	30.7465	132.99	334.604	217.946	39.1716	2.95477	96.3708	267.778	306.051
k__Bacteria;p__Verrucomicrobia;c__Verrucomicrobiae;o__Verrucomicrobiales;f__Verrucomicrobiaceae	324.223	1.7679	0.935386	1.89002	0.058755	0.223829	151.932	496.513	k__Bacteria;p__Verrucomicrobia;c__Verrucomicrobiae;o__Verrucomicrobiales;f__Verrucomicrobiaceae	1537.44	90.7169	1.4839	269.333	690.455	1.45631	1.86757	51.7808	467.852	381.873	290.22	204.411	305.383	244.841			k__Bacteria;p__Actinobacteria;c__Coriobacteriia;o__Coriobacteriales;f__Coriobacteriaceae	997.946	-0.224566	0.316363	-0.709837	0.477805	0.714062	949.546	1046.34	k__Bacteria;p__Actinobacteria;c__Coriobacteriia;o__Coriobacteriales;f__Coriobacteriaceae	849.715	1073.76	800.058	1065.84	1384.32	1209.36	574.515	507.421	504.094	983.488	1954.58	1694.64	579.547	789.902
k__Bacteria;p__Firmicutes;c__Bacilli;o__Bacillales;f__Staphylococcaceae	39.9757	-1.31699	1.00272	-1.31342	0.189041	0.428018	68.2444	11.7069	k__Bacteria;p__Firmicutes;c__Bacilli;o__Bacillales;f__Staphylococcaceae	1.50435	1.67994	66.7756	1.4963	1.48805	1.45631	1.86757	1.78554	1.50435	72.3997	403.239	1.49205	1.50435	1.46611			k__Bacteria;p__Firmicutes;c__Bacilli;o__Bacillales;__	131.294	-2.26973	1.03174	-2.19991	0.027813	0.446822	102.881	159.707	k__Bacteria;p__Firmicutes;c__Bacilli;o__Bacillales;__	399.349	238.282	1.98034	206.959	202.254	279.646	111.711	97.4395	1.48263	215.444	1.47739	1.48263	1.9127	78.6987
k__Bacteria;p__Proteobacteria;c__Gammaproteobacteria;o__Pseudomonadales;f__Pseudomonadaceae	108.046	-6.32097	0.926777	-6.82038	9.0801e-12	5.27043e-10	213.916	2.17529	k__Bacteria;p__Proteobacteria;c__Gammaproteobacteria;o__Pseudomonadales;f__Pseudomonadaceae	1.50435	1.67994	280.458	417.467	1.48805	30.5825	1.86757	324.969	1.50435	5.67841	39.0681	96.9833	1.50435	307.883			k__Bacteria;p__Firmicutes;c__Bacilli;o__Lactobacillales;f__Streptococcaceae	270.378	0.897446	1.00093	0.896608	0.369928	0.692481	350.493	190.262	k__Bacteria;p__Firmicutes;c__Bacilli;o__Lactobacillales;f__Streptococcaceae	309.627	357.423	1.98034	161.132	458.442	162.517	175.546	281.288	431.445	331.56	215.698	1.48263	860.714	36.4346
k__Bacteria;p__Actinobacteria;c__Coriobacteriia;o__Coriobacteriales;f__Coriobacteriaceae	1184.28	0.318972	0.293614	1.08636	0.277318	0.556682	1046.48	1322.08	k__Bacteria;p__Actinobacteria;c__Coriobacteriia;o__Coriobacteriales;f__Coriobacteriaceae	1457.71	626.618	1069.89	1078.83	1617.51	1202.91	649.916	492.81	1528.42	1761.73	980.889	1705.41	1612.66	794.632			k__Bacteria;p__Firmicutes;c__Clostridia;o__Clostridiales;f__Lachnospiraceae	1293.8	-0.624748	0.336994	-1.85389	0.0637556	0.533261	1114.86	1472.75	k__Bacteria;p__Firmicutes;c__Clostridia;o__Clostridiales;f__Lachnospiraceae	452.126	729.739	1083.25	2116.89	804.521	893.112	2360.12	2062.78	1533.04	2534.96	1438.97	1279.51	131.976	692.257
k__Bacteria;p__Firmicutes;c__Bacilli;o__Bacillales;__	134.015	-0.543329	0.89152	-0.609442	0.542232	0.695659	159.319	108.712	k__Bacteria;p__Firmicutes;c__Bacilli;o__Bacillales;__	79.7304	1.67994	237.424	209.482	336.299	278.155	56.0272	94.6338	30.0869	203.003	214.875	1.49205	54.1565	79.17			k__Bacteria;p__Firmicutes;c__Clostridia;o__Clostridiales;f__Clostridiaceae	59.9019	-1.0093	0.995502	-1.01386	0.310648	0.68597	30.3881	89.4156	k__Bacteria;p__Firmicutes;c__Clostridia;o__Clostridiales;f__Clostridiaceae	1.75925	1.48926	1.98034	1.47828	1.49818	1.46412	1.77319	1.83848	1.48263	1.39899	1.47739	103.784	202.746	514.456
k__Bacteria;p__Firmicutes;c__Bacilli;o__Lactobacillales;f__Streptococcaceae	169.92	-0.825441	0.922301	-0.89498	0.370798	0.664892	188.986	150.854	k__Bacteria;p__Firmicutes;c__Bacilli;o__Lactobacillales;f__Streptococcaceae	25.5739	95.7567	356.137	163.096	249.992	161.651	1.86757	273.188	1.50435	431.559	330.684	1.49205	249.722	36.6528			k__Bacteria;p__Firmicutes;c__Clostridia;o__Clostridiales;f__	1146.42	-0.596429	0.377217	-1.58113	0.113848	0.533261	1032.4	1260.45	k__Bacteria;p__Firmicutes;c__Clostridia;o__Clostridiales;f__	38.7034	192.115	1033.74	2227.76	593.278	860.901	727.01	856.732	2981.57	3247.05	1502.5	692.387	350.024	746.18
k__Bacteria;p__Firmicutes;c__Clostridia;o__Clostridiales;f__Lachnospiraceae	1392.8	-0.215202	0.294945	-0.729633	0.465615	0.675269	1467.69	1317.92	k__Bacteria;p__Firmicutes;c__Clostridia;o__Clostridiales;f__Lachnospiraceae	1057.56	1412.83	727.112	2142.7	709.799	888.35	1791	2003.38	1731.5	2218.84	2528.27	1287.64	303.878	696.403			k__Bacteria;p__Proteobacteria;c__Betaproteobacteria;o__Burkholderiales;f__Alcaligenaceae	280.455	-2.50618	0.958288	-2.61527	0.00891561	0.24276	199.705	361.206	k__Bacteria;p__Proteobacteria;c__Betaproteobacteria;o__Burkholderiales;f__Alcaligenaceae	608.699	346.999	665.395	852.965	1.49818	225.474	1.77319	1.83848	1.48263	251.818	50.2311	238.703	68.8571	610.644
k__Bacteria;p__Firmicutes;c__Clostridia;o__Clostridiales;f__Clostridiaceae	47.5128	-0.432114	1.16162	-0.371994	0.709898	0.87372	89.9426	5.08294	k__Bacteria;p__Firmicutes;c__Clostridia;o__Clostridiales;f__Clostridiaceae	1.50435	1.67994	1.4839	1.4963	11.9044	1.45631	1.86757	1.78554	1.50435	15.6156	1.39529	104.444	1.50435	517.537			k__Bacteria;p__Proteobacteria;c__Epsilonproteobacteria;o__Campylobacterales;f__Helicobacteraceae	47.2157	0.155463	0.924973	0.168073	0.866526	0.953238	48.7832	45.6483	k__Bacteria;p__Proteobacteria;c__Epsilonproteobacteria;o__Campylobacterales;f__Helicobacteraceae	1.75925	1.48926	1.98034	1.47828	331.097	310.393	1.77319	1.83848	1.48263	1.39899	1.47739	1.48263	1.9127	1.45738
k__Bacteria;p__Firmicutes;c__Clostridia;o__Clostridiales;f__	1023.54	-0.669029	0.36805	-1.81777	0.0690996	0.243249	1260.09	786.999	k__Bacteria;p__Firmicutes;c__Clostridia;o__Clostridiales;f__	1110.21	90.7169	191.423	2254.92	1113.06	856.311	246.52	832.063	1263.65	1159.82	3238.47	696.788	525.017	750.649			k__Bacteria;p__Bacteroidetes;c__Bacteroidia;o__Bacteroidales;f__Bacteroidaceae	96.1955	-1.56566	1.0235	-1.52971	0.126088	0.549095	50.2415	142.15	k__Bacteria;p__Bacteroidetes;c__Bacteroidia;o__Bacteroidales;f__Bacteroidaceae	133.703	50.635	1.98034	1.47828	29.9635	174.23	1.77319	55.1545	180.881	153.889	1.47739	1.48263	1.9127	558.178
k__Bacteria;p__Proteobacteria;c__Betaproteobacteria;o__Burkholderiales;f__Alcaligenaceae	273.271	-1.3015	0.778212	-1.67243	0.0944399	0.273996	362.978	183.564	k__Bacteria;p__Proteobacteria;c__Betaproteobacteria;o__Burkholderiales;f__Alcaligenaceae	505.461	161.274	345.749	863.363	1.48805	224.272	1.86757	1.78554	183.53	107.89	251.152	240.22	323.435	614.301			k__Bacteria;p__TM7;c__TM7-3;o__CW040;f__F16	74.3205	-1.29821	0.952651	-1.36273	0.172966	0.587123	57.0151	91.6259	k__Bacteria;p__TM7;c__TM7-3;o__CW040;f__F16	1.75925	69.9954	1.98034	217.307	266.675	181.551	69.1546	56.9929	1.48263	1.39899	56.1406	112.68	1.9127	1.45738
k__Bacteria;p__Proteobacteria;c__Epsilonproteobacteria;o__Campylobacterales;f__Helicobacteraceae	23.4875	-0.820884	1.07829	-0.761283	0.446488	1	45.4082	1.56689	k__Bacteria;p__Proteobacteria;c__Epsilonproteobacteria;o__Campylobacterales;f__Helicobacteraceae	1.50435	1.67994	1.4839	1.4963	1.48805	308.738	1.86757	1.78554	1.50435	1.4196	1.39529	1.49205	1.50435	1.46611			Unassigned;__;__;__;__	42.9492	-1.03459	0.794422	-1.30232	0.192808	0.587123	28.959	56.9393	Unassigned;__;__;__;__	7.03698	35.7423	1.98034	11.8262	11.9854	1.46412	1.77319	11.0309	51.892	158.086	45.7989	154.193	82.246	26.2329
k__Bacteria;p__Bacteroidetes;c__Bacteroidia;o__Bacteroidales;f__Bacteroidaceae	71.8771	-5.08618	0.977706	-5.20216	1.96991e-07	6.75397e-06	142.187	1.56689	k__Bacteria;p__Bacteroidetes;c__Bacteroidia;o__Bacteroidales;f__Bacteroidaceae	1.50435	1.67994	50.4527	1.4963	1.48805	173.301	1.86757	53.5663	1.50435	1.4196	153.482	1.49205	1.50435	561.521			k__Bacteria;p__Proteobacteria;c__Alphaproteobacteria;o__Rhizobiales;f__Hyphomicrobiaceae	49.7083	-0.430463	0.938406	-0.458717	0.646437	0.839125	57.4391	41.9776	k__Bacteria;p__Proteobacteria;c__Alphaproteobacteria;o__Rhizobiales;f__Hyphomicrobiaceae	1.75925	1.48926	1.98034	36.9569	1.49818	1.46412	1.77319	1.83848	1.48263	1.39899	1.47739	1.48263	392.103	249.213
k__Bacteria;p__TM7;c__TM7-3;o__CW040;f__F16	164.36	2.0592	0.826309	2.49204	0.012701	0.0983304	91.6987	237.021	k__Bacteria;p__TM7;c__TM7-3;o__CW040;f__F16	314.409	156.235	69.7434	219.956	364.572	180.583	192.36	55.3518	296.356	306.634	1.39529	113.396	28.5826	1.46611			k__Bacteria;p__Bacteroidetes;c__Bacteroidia;o__Bacteroidales;f__Rikenellaceae	14.968	-1.49709	0.868623	-1.72352	0.0847942	0.533261	7.20457	22.7314	k__Bacteria;p__Bacteroidetes;c__Bacteroidia;o__Bacteroidales;f__Rikenellaceae	1.75925	1.48926	1.98034	44.3483	1.49818	17.5694	1.77319	1.83848	40.031	90.9342	1.47739	1.48263	1.9127	1.45738
Unassigned;__;__;__;__	45.3755	-0.63663	0.955953	-0.665964	0.505434	0.675269	56.9978	33.7532	Unassigned;__;__;__;__	19.5565	157.915	35.6137	11.9704	13.3924	1.45631	1.86757	10.7133	21.0609	1.4196	157.668	155.173	21.0609	26.39			k__Bacteria;p__Deferribacteres;c__Deferribacteres;o__Deferribacterales;f__Deferribacteraceae	22.665	-0.707831	0.922759	-0.767081	0.443033	0.706264	16.8935	28.4365	k__Bacteria;p__Deferribacteres;c__Deferribacteres;o__Deferribacterales;f__Deferribacteraceae	1.75925	1.48926	1.98034	1.47828	107.869	149.34	1.77319	1.83848	1.48263	41.9696	1.47739	1.48263	1.9127	1.45738
k__Bacteria;p__Proteobacteria;c__Alphaproteobacteria;o__Rhizobiales;f__Hyphomicrobiaceae	21.9067	-1.74638	1.02569	-1.70264	0.0886359	1	42.2465	1.56689	k__Bacteria;p__Proteobacteria;c__Alphaproteobacteria;o__Rhizobiales;f__Hyphomicrobiaceae	1.50435	1.67994	1.4839	37.4074	1.48805	1.45631	1.86757	1.78554	1.50435	1.4196	1.39529	1.49205	1.50435	250.705			k__Bacteria;p__Firmicutes;c__Clostridia;o__Clostridiales;f__Ruminococcaceae	72.1233	-1.97711	0.836609	-2.36324	0.0181158	0.386153	33.5798	110.667	k__Bacteria;p__Firmicutes;c__Clostridia;o__Clostridiales;f__Ruminococcaceae	1.75925	1.48926	23.7641	280.872	1.49818	30.7465	1.77319	1.83848	133.437	267.207	70.9145	179.398	1.9127	13.1165
k__Bacteria;p__Bacteroidetes;c__Bacteroidia;o__Bacteroidales;f__Rikenellaceae	25.5907	-0.057959	0.97149	-0.0596599	0.952427	1	22.7552	28.4263	k__Bacteria;p__Bacteroidetes;c__Bacteroidia;o__Bacteroidales;f__Rikenellaceae	49.6435	1.67994	1.4839	44.8889	141.365	17.4757	1.86757	1.78554	1.50435	1.4196	90.6939	1.49205	1.50435	1.46611			k__Bacteria;p__Proteobacteria;c__Alphaproteobacteria;o__Rhizobiales;f__	28.4685	0.915129	0.928627	0.985464	0.324396	0.68597	35.0181	21.919	k__Bacteria;p__Proteobacteria;c__Alphaproteobacteria;o__Rhizobiales;f__	1.75925	1.48926	1.98034	1.47828	1.49818	1.46412	1.77319	1.83848	1.48263	1.39899	47.2763	1.48263	189.357	144.281
k__Bacteria;p__Deferribacteres;c__Deferribacteres;o__Deferribacterales;f__Deferribacteraceae	14.9353	-1.80969	0.994444	-1.8198	0.0687887	1	28.3038	1.56689	k__Bacteria;p__Deferribacteres;c__Deferribacteres;o__Deferribacterales;f__Deferribacteraceae	1.50435	1.67994	1.4839	1.4963	1.48805	148.544	1.86757	1.78554	1.50435	1.4196	41.8587	1.49205	1.50435	1.46611			k__Bacteria;p__Bacteroidetes;c__Bacteroidia;o__Bacteroidales;f__[Odoribacteraceae]	7.2178	0.454626	0.829386	0.548148	0.58359	0.785229	9.32261	5.11299	k__Bacteria;p__Bacteroidetes;c__Bacteroidia;o__Bacteroidales;f__[Odoribacteraceae]	1.75925	1.48926	1.98034	1.47828	1.49818	1.46412	1.77319	1.83848	54.8572	26.5808	1.47739	1.48263	1.9127	1.45738
k__Bacteria;p__Firmicutes;c__Clostridia;o__Clostridiales;f__Ruminococcaceae	76.0918	-1.45698	0.939453	-1.55088	0.12093	0.308757	111.197	40.9861	k__Bacteria;p__Firmicutes;c__Clostridia;o__Clostridiales;f__Ruminococcaceae	133.887	1.67994	1.4839	284.296	66.9622	30.5825	1.86757	1.78554	1.50435	79.4977	266.501	180.538	1.50435	13.195			k__Bacteria;p__Firmicutes;c__Clostridia;o__Clostridiales;f__Christensenellaceae	6.36868	0.151413	0.81238	0.186382	0.852145	0.953238	6.62025	6.1171	k__Bacteria;p__Firmicutes;c__Clostridia;o__Clostridiales;f__Christensenellaceae	1.75925	1.48926	1.98034	1.47828	35.9562	33.6747	1.77319	1.83848	1.48263	1.39899	1.47739	1.48263	1.9127	1.45738
k__Bacteria;p__Proteobacteria;c__Alphaproteobacteria;o__Rhizobiales;f__	11.8016	-0.898183	0.999446	-0.898681	0.368823	1	22.0363	1.56689	k__Bacteria;p__Proteobacteria;c__Alphaproteobacteria;o__Rhizobiales;f__	1.50435	1.67994	1.4839	1.4963	1.48805	1.45631	1.86757	1.78554	1.50435	1.4196	1.39529	1.49205	1.50435	145.145			k__Bacteria;p__Firmicutes;c__Clostridia;o__Clostridiales;f__[Mogibacteriaceae]	14.502	-1.35897	0.919927	-1.47726	0.139607	0.571118	4.24382	24.7602	k__Bacteria;p__Firmicutes;c__Clostridia;o__Clostridiales;f__[Mogibacteriaceae]	1.75925	1.48926	19.8034	113.827	1.49818	1.46412	1.77319	1.83848	1.48263	51.7625	1.47739	1.48263	1.9127	1.45738
k__Bacteria;p__Bacteroidetes;c__Bacteroidia;o__Bacteroidales;f__[Odoribacteraceae]	4.85378	-0.0338423	0.829185	-0.0408139	0.967444	1	5.09868	4.60889	k__Bacteria;p__Bacteroidetes;c__Bacteroidia;o__Bacteroidales;f__[Odoribacteraceae]	1.50435	1.67994	1.4839	1.4963	1.48805	1.45631	1.86757	1.78554	1.50435	22.7136	26.5105	1.49205	1.50435	1.46611			k__Bacteria;p__Firmicutes;c__Clostridia;o__Clostridiales;__	16.5217	-1.77506	1.00841	-1.76026	0.0783631	0.533261	4.47999	28.5634	k__Bacteria;p__Firmicutes;c__Clostridia;o__Clostridiales;__	1.75925	17.8712	1.98034	96.0879	20.9745	1.46412	1.77319	1.83848	1.48263	79.7423	1.47739	1.48263	1.9127	1.45738
k__Bacteria;p__Firmicutes;c__Clostridia;o__Clostridiales;f__Christensenellaceae	13.6083	0.828372	0.881882	0.939323	0.347565	1	6.08776	21.1288	k__Bacteria;p__Firmicutes;c__Clostridia;o__Clostridiales;f__Christensenellaceae	1.50435	1.67994	1.4839	1.4963	135.412	33.4952	1.86757	1.78554	1.50435	1.4196	1.39529	1.49205	4.51304	1.46611			k__Bacteria;p__Bacteroidetes;c__Bacteroidia;o__Bacteroidales;f__[Paraprevotellaceae]	4.50453	-0.904874	0.86169	-1.05011	0.293665	0.68597	1.69767	7.3114	k__Bacteria;p__Bacteroidetes;c__Bacteroidia;o__Bacteroidales;f__[Paraprevotellaceae]	1.75925	1.48926	1.98034	1.47828	1.49818	1.46412	1.77319	1.83848	1.48263	41.9696	1.47739	1.48263	1.9127	1.45738
k__Bacteria;p__Firmicutes;c__Clostridia;o__Clostridiales;f__[Mogibacteriaceae]	17.3312	-0.630223	0.837898	-0.752147	0.451963	1	24.9321	9.73033	k__Bacteria;p__Firmicutes;c__Clostridia;o__Clostridiales;f__[Mogibacteriaceae]	33.0956	1.67994	1.4839	115.215	1.48805	1.45631	1.86757	1.78554	1.50435	26.9724	51.6258	1.49205	1.50435	1.46611			k__Bacteria;p__Proteobacteria;c__Gammaproteobacteria;o__Enterobacteriales;f__Enterobacteriaceae	16.7409	0.999196	0.950684	1.05103	0.293245	0.68597	16.6931	16.7887	k__Bacteria;p__Proteobacteria;c__Gammaproteobacteria;o__Enterobacteriales;f__Enterobacteriaceae	19.3517	1.48926	1.98034	1.47828	1.49818	1.46412	1.77319	1.83848	60.7878	23.7828	29.5477	1.48263	1.9127	85.9856
k__Bacteria;p__Firmicutes;c__Clostridia;o__Clostridiales;__	33.6193	0.755045	0.926282	0.815135	0.414995	0.664892	28.6854	38.5533	k__Bacteria;p__Firmicutes;c__Clostridia;o__Clostridiales;__	64.6869	1.67994	17.8068	97.2593	29.761	1.45631	1.86757	1.78554	1.50435	144.799	79.5316	1.49205	25.5739	1.46611			k__Bacteria;p__Bacteroidetes;c__Bacteroidia;o__Bacteroidales;f__Prevotellaceae	10.7292	1.8289	0.858277	2.13089	0.0330979	0.446822	17.5446	3.91386	k__Bacteria;p__Bacteroidetes;c__Bacteroidia;o__Bacteroidales;f__Prevotellaceae	38.7034	1.48926	1.98034	1.47828	1.49818	1.46412	1.77319	1.83848	34.1004	18.1868	42.8442	1.48263	1.9127	1.45738
k__Bacteria;p__Bacteroidetes;c__Bacteroidia;o__Bacteroidales;f__[Paraprevotellaceae]	4.42908	-0.915687	0.903619	-1.01335	0.310891	1	7.29128	1.56689	k__Bacteria;p__Bacteroidetes;c__Bacteroidia;o__Bacteroidales;f__[Paraprevotellaceae]	1.50435	1.67994	1.4839	1.4963	1.48805	1.45631	1.86757	1.78554	1.50435	1.4196	41.8587	1.49205	1.50435	1.46611			k__Bacteria;p__Firmicutes;__;__;__	4.59063	0.118391	0.838736	0.141154	0.887748	0.953238	4.73743	4.44383	k__Bacteria;p__Firmicutes;__;__;__	1.75925	1.48926	1.98034	1.47828	1.49818	21.9618	23.0515	1.83848	1.48263	1.39899	1.47739	1.48263	1.9127	1.45738
k__Bacteria;p__Proteobacteria;c__Gammaproteobacteria;o__Enterobacteriales;f__Enterobacteriaceae	9.20734	-1.71271	0.934968	-1.83183	0.0669761	1	16.8478	1.56689	k__Bacteria;p__Proteobacteria;c__Gammaproteobacteria;o__Enterobacteriales;f__Enterobacteriaceae	1.50435	1.67994	1.4839	1.4963	1.48805	1.45631	1.86757	1.78554	1.50435	1.4196	23.7199	1.49205	1.50435	86.5005			k__Bacteria;p__Firmicutes;c__Erysipelotrichi;o__Erysipelotrichales;f__Erysipelotrichaceae;g__Allobaculum	5754.05	0.155763	0.207256	0.751547	0.452324	0.706264	6352.76	5155.33	k__Bacteria;p__Firmicutes;c__Erysipelotrichi;o__Erysipelotrichales;f__Erysipelotrichaceae;g__Allobaculum	14886.7	9580.44	2802.18	3997.26	3767.91	3152.25	4636.9	2548.14	10639.3	6193.32	4610.92	6010.57	3125.35	4605.33
k__Bacteria;p__Cyanobacteria;c__4C0d-2;o__YS2;f__	5.94443	1.04465	0.922782	1.13207	0.257606	1	1.51079	10.3781	k__Bacteria;p__Cyanobacteria;c__4C0d-2;o__YS2;f__	1.50435	1.67994	1.4839	1.4963	1.48805	1.45631	1.86757	1.78554	1.50435	1.4196	1.39529	1.49205	63.1826	1.46611			k__Bacteria;p__Firmicutes;c__Bacilli;o__Lactobacillales;f__Lactobacillaceae;g__Lactobacillus	4869.41	-0.00475613	0.226973	-0.0209546	0.983282	0.988162	4688.91	5049.91	k__Bacteria;p__Firmicutes;c__Bacilli;o__Lactobacillales;f__Lactobacillaceae;g__Lactobacillus	4788.67	6272.78	2467.51	1164.88	3973.16	4790.59	4940.12	6738.04	9417.65	6169.53	3396.51	2579.77	3838.78	7633.78
k__Bacteria;p__Firmicutes;__;__;__	2.99515	-0.788296	0.874259	-0.901674	0.36723	1	4.42341	1.56689	k__Bacteria;p__Firmicutes;__;__;__	1.50435	1.67994	1.4839	1.4963	1.48805	21.8447	1.86757	1.78554	1.50435	1.4196	1.39529	1.49205	1.50435	1.46611			k__Bacteria;p__Proteobacteria;c__Deltaproteobacteria;o__Desulfovibrionales;f__Desulfovibrionaceae;g__Desulfovibrio	815.725	0.502499	0.871685	0.576468	0.564299	0.769498	930.872	700.577	k__Bacteria;p__Proteobacteria;c__Deltaproteobacteria;o__Desulfovibrionales;f__Desulfovibrionaceae;g__Desulfovibrio	668.513	272.535	671.336	118.262	241.206	612.001	3264.45	12.8694	762.071	1134.58	642.663	2443.37	265.865	310.423
k__Bacteria;p__Firmicutes;c__Erysipelotrichi;o__Erysipelotrichales;f__Erysipelotrichaceae;g__Allobaculum	4336.92	-0.583377	0.157506	-3.70384	0.000212358	0.00369698	5151.54	3522.3	k__Bacteria;p__Firmicutes;c__Erysipelotrichi;o__Erysipelotrichales;f__Erysipelotrichaceae;g__Allobaculum	3029.76	4013.38	9545.94	4045.99	1971.66	3135.44	1251.27	2474.76	5447.24	5679.83	6176.95	6048.77	3262.93	4632.91			k__Bacteria;p__Actinobacteria;c__Actinobacteria;o__Bifidobacteriales;f__Bifidobacteriaceae;g__Bifidobacterium	354.01	0.521089	0.839489	0.620722	0.534782	0.743353	387.237	320.782	k__Bacteria;p__Actinobacteria;c__Actinobacteria;o__Bifidobacteriales;f__Bifidobacteriaceae;g__Bifidobacterium	235.739	235.304	540.633	1.47828	119.854	453.876	39.0103	33.0927	569.329	256.015	515.607	298.008	690.484	967.703
k__Bacteria;p__Firmicutes;c__Bacilli;o__Lactobacillales;f__Lactobacillaceae;g__Lactobacillus	4537.73	-0.195487	0.166619	-1.17326	0.240692	0.520416	5023.89	4051.57	k__Bacteria;p__Firmicutes;c__Bacilli;o__Lactobacillales;f__Lactobacillaceae;g__Lactobacillus	1508.86	4141.06	6250.2	1179.08	5220.08	4765.05	3789.31	6544.02	3314.08	5542.13	6153.23	2596.17	4845.5	7679.49			k__Bacteria;p__Bacteroidetes;c__Bacteroidia;o__Bacteroidales;f__S24-7;g__	5499.62	-0.218153	0.163266	-1.33619	0.181488	0.587123	5135.43	5863.81	k__Bacteria;p__Bacteroidetes;c__Bacteroidia;o__Bacteroidales;f__S24-7;g__	4665.52	6082.15	4467.65	6584.24	7009.97	6184.43	6319.66	5046.63	5697.74	6614.41	3210.36	4327.79	4577.08	6207
k__Bacteria;p__Proteobacteria;c__Deltaproteobacteria;o__Desulfovibrionales;f__Desulfovibrionaceae;g__Desulfovibrio	1248.47	2.06727	0.628838	3.28745	0.00101099	0.0127704	702.179	1794.76	k__Bacteria;p__Proteobacteria;c__Deltaproteobacteria;o__Desulfovibrionales;f__Desulfovibrionaceae;g__Desulfovibrio	1081.63	564.46	271.554	119.704	2648.73	608.738	1255.01	12.4988	4099.35	1760.31	1131.58	2458.9	1153.83	312.282			k__Bacteria;p__Verrucomicrobia;c__Verrucomicrobiae;o__Verrucomicrobiales;f__Verrucomicrobiaceae;g__Akkermansia	155.256	-0.816997	1.10776	-0.737519	0.460807	0.706264	159.106	151.407	k__Bacteria;p__Verrucomicrobia;c__Verrucomicrobiae;o__Verrucomicrobiales;f__Verrucomicrobiaceae;g__Akkermansia	1.75925	1.48926	362.403	266.09	385.031	1.46412	1.77319	53.316	106.749	290.989	254.11	203.12	1.9127	243.383
k__Bacteria;p__Actinobacteria;c__Actinobacteria;o__Bifidobacteriales;f__Bifidobacteriaceae;g__Bifidobacterium	517.339	1.35106	0.632333	2.13662	0.0326288	0.173191	321.184	713.494	k__Bacteria;p__Actinobacteria;c__Actinobacteria;o__Bifidobacteriales;f__Bifidobacteriaceae;g__Bifidobacterium	154.948	287.27	234.457	1.4963	574.387	451.456	112.054	32.1398	176.009	1064.7	255.338	299.902	2625.09	973.498			k__Bacteria;p__Firmicutes;c__Bacilli;o__Bacillales;f__Staphylococcaceae;g__Staphylococcus	81.4554	0.119798	0.902473	0.132744	0.894396	0.953238	94.4758	68.435	k__Bacteria;p__Firmicutes;c__Bacilli;o__Bacillales;f__Staphylococcaceae;g__Staphylococcus	49.2589	67.0169	1.98034	1.47828	1.49818	1.46412	1.77319	1.83848	603.43	404.307	1.47739	1.48263	1.9127	1.45738
k__Bacteria;p__Bacteroidetes;c__Bacteroidia;o__Bacteroidales;f__S24-7;g__	5398.7	-0.246035	0.115533	-2.12956	0.0332078	0.173191	5853.42	4943.97	k__Bacteria;p__Bacteroidetes;c__Bacteroidia;o__Bacteroidales;f__S24-7;g__	6340.82	5533.73	6060.26	6664.51	5333.17	6151.46	4683.88	4901.32	3905.29	4687.53	6596.93	4355.3	4123.42	6244.17			k__Bacteria;p__Proteobacteria;c__Gammaproteobacteria;o__Pseudomonadales;f__Pseudomonadaceae;g__Pseudomonas	184.619	-1.57659	0.997426	-1.58066	0.113957	0.533261	154.83	214.408	k__Bacteria;p__Proteobacteria;c__Gammaproteobacteria;o__Pseudomonadales;f__Pseudomonadaceae;g__Pseudomonas	455.644	281.471	1.98034	412.439	5.99271	30.7465	132.99	334.604	217.946	39.1716	1.47739	96.3708	267.778	306.051
k__Bacteria;p__Verrucomicrobia;c__Verrucomicrobiae;o__Verrucomicrobiales;f__Verrucomicrobiaceae;g__Akkermansia	324.223	1.7679	0.935386	1.89002	0.058755	0.223829	151.932	496.513	k__Bacteria;p__Verrucomicrobia;c__Verrucomicrobiae;o__Verrucomicrobiales;f__Verrucomicrobiaceae;g__Akkermansia	1537.44	90.7169	1.4839	269.333	690.455	1.45631	1.86757	51.7808	467.852	381.873	290.22	204.411	305.383	244.841			k__Bacteria;p__Actinobacteria;c__Coriobacteriia;o__Coriobacteriales;f__Coriobacteriaceae;g__Adlercreutzia	668.451	0.309483	0.450407	0.687119	0.492008	0.714062	696.517	640.384	k__Bacteria;p__Actinobacteria;c__Coriobacteriia;o__Coriobacteriales;f__Coriobacteriaceae;g__Adlercreutzia	654.439	850.37	467.361	416.874	1065.2	802.336	574.515	444.913	504.094	741.463	1384.31	1175.72	225.698	51.0084
k__Bacteria;p__Firmicutes;c__Bacilli;o__Bacillales;f__Staphylococcaceae;g__Staphylococcus	39.9757	-1.31699	1.00272	-1.31342	0.189041	0.428018	68.2444	11.7069	k__Bacteria;p__Firmicutes;c__Bacilli;o__Bacillales;f__Staphylococcaceae;g__Staphylococcus	1.50435	1.67994	66.7756	1.4963	1.48805	1.45631	1.86757	1.78554	1.50435	72.3997	403.239	1.49205	1.50435	1.46611			k__Bacteria;p__Firmicutes;c__Bacilli;o__Bacillales;__;__	131.294	-2.26973	1.03174	-2.19991	0.027813	0.446822	102.881	159.707	k__Bacteria;p__Firmicutes;c__Bacilli;o__Bacillales;__;__	399.349	238.282	1.98034	206.959	202.254	279.646	111.711	97.4395	1.48263	215.444	1.47739	1.48263	1.9127	78.6987
k__Bacteria;p__Proteobacteria;c__Gammaproteobacteria;o__Pseudomonadales;f__Pseudomonadaceae;g__Pseudomonas	108.046	-6.32097	0.926777	-6.82038	9.0801e-12	5.27043e-10	213.916	2.17529	k__Bacteria;p__Proteobacteria;c__Gammaproteobacteria;o__Pseudomonadales;f__Pseudomonadaceae;g__Pseudomonas	1.50435	1.67994	280.458	417.467	1.48805	30.5825	1.86757	324.969	1.50435	5.67841	39.0681	96.9833	1.50435	307.883			k__Bacteria;p__Firmicutes;c__Bacilli;o__Lactobacillales;f__Streptococcaceae;g__Streptococcus	267.879	1.00863	1.08719	0.927743	0.353541	0.68597	350.493	185.266	k__Bacteria;p__Firmicutes;c__Bacilli;o__Lactobacillales;f__Streptococcaceae;g__Streptococcus	309.627	357.423	1.98034	161.132	458.442	162.517	175.546	281.288	431.445	331.56	215.698	1.48263	860.714	1.45738
k__Bacteria;p__Actinobacteria;c__Coriobacteriia;o__Coriobacteriales;f__Coriobacteriaceae;g__Adlercreutzia	817.868	0.893366	0.471144	1.89616	0.0579383	0.223829	639.063	996.674	k__Bacteria;p__Actinobacteria;c__Coriobacteriia;o__Coriobacteriales;f__Coriobacteriaceae;g__Adlercreutzia	1195.96	626.618	847.308	421.956	1055.03	798.058	649.916	432.101	1050.03	1541.69	739.504	1183.2	857.478	51.3139			k__Bacteria;p__Firmicutes;c__Clostridia;o__Clostridiales;f__Lachnospiraceae;g__[Ruminococcus]	554.036	-0.202931	0.495279	-0.409732	0.682003	0.871329	552.292	555.781	k__Bacteria;p__Firmicutes;c__Clostridia;o__Clostridiales;f__Lachnospiraceae;g__[Ruminococcus]	439.811	640.384	734.707	606.093	190.268	281.111	734.102	735.393	754.658	801.62	880.522	400.31	131.976	425.556
k__Bacteria;p__Firmicutes;c__Bacilli;o__Bacillales;__;__	134.015	-0.543329	0.89152	-0.609442	0.542232	0.695659	159.319	108.712	k__Bacteria;p__Firmicutes;c__Bacilli;o__Bacillales;__;__	79.7304	1.67994	237.424	209.482	336.299	278.155	56.0272	94.6338	30.0869	203.003	214.875	1.49205	54.1565	79.17			k__Bacteria;p__Firmicutes;c__Clostridia;o__Clostridiales;f__Clostridiaceae;g__Candidatus£Arthromitus	52.5946	-0.271815	0.943989	-0.287943	0.77339	0.953238	30.3881	74.8012	k__Bacteria;p__Firmicutes;c__Clostridia;o__Clostridiales;f__Clostridiaceae;g__Candidatus£Arthromitus	1.75925	1.48926	1.98034	1.47828	1.49818	1.46412	1.77319	1.83848	1.48263	1.39899	1.47739	1.48263	202.746	514.456
k__Bacteria;p__Firmicutes;c__Bacilli;o__Lactobacillales;f__Streptococcaceae;g__Streptococcus	167.406	-0.71078	1.02126	-0.695984	0.486439	0.675269	183.959	150.854	k__Bacteria;p__Firmicutes;c__Bacilli;o__Lactobacillales;f__Streptococcaceae;g__Streptococcus	25.5739	95.7567	356.137	163.096	249.992	161.651	1.86757	273.188	1.50435	431.559	330.684	1.49205	249.722	1.46611			k__Bacteria;p__Actinobacteria;c__Coriobacteriia;o__Coriobacteriales;f__Coriobacteriaceae;g__	331.102	-1.53405	0.838182	-1.83021	0.0672184	0.533261	254.727	407.476	k__Bacteria;p__Actinobacteria;c__Coriobacteriia;o__Coriobacteriales;f__Coriobacteriaceae;g__	197.035	224.879	334.678	650.441	320.61	408.489	1.77319	64.3469	1.48263	243.424	571.748	520.403	355.762	740.351
k__Bacteria;p__Firmicutes;c__Clostridia;o__Clostridiales;f__Lachnospiraceae;g__[Ruminococcus]	587.074	-0.027905	0.451678	-0.0617809	0.950737	0.991453	553.693	620.455	k__Bacteria;p__Firmicutes;c__Clostridia;o__Clostridiales;f__Lachnospiraceae;g__[Ruminococcus]	663.417	339.348	638.078	613.482	284.217	279.612	795.587	714.217	980.834	1115.81	799.502	402.854	163.974	428.104			k__Bacteria;p__Firmicutes;c__Clostridia;o__Clostridiales;f__Lachnospiraceae;g__Dorea	271.444	-1.05915	0.806734	-1.31289	0.18922	0.587123	217.485	325.404	k__Bacteria;p__Firmicutes;c__Clostridia;o__Clostridiales;f__Lachnospiraceae;g__Dorea	1.75925	1.48926	277.248	592.789	292.144	449.484	647.216	514.775	206.085	435.085	96.03	171.985	1.9127	112.219
k__Bacteria;p__Firmicutes;c__Clostridia;o__Clostridiales;f__Clostridiaceae;g__Candidatus£Arthromitus	39.4151	-0.147899	1.13237	-0.13061	0.896084	0.991453	75.2352	3.59489	k__Bacteria;p__Firmicutes;c__Clostridia;o__Clostridiales;f__Clostridiaceae;g__Candidatus£Arthromitus	1.50435	1.67994	1.4839	1.4963	1.48805	1.45631	1.86757	1.78554	1.50435	15.6156	1.39529	1.49205	1.50435	517.537			k__Bacteria;p__Firmicutes;c__Clostridia;o__Clostridiales;f__;g__	1146.42	-0.596429	0.377217	-1.58113	0.113848	0.533261	1032.4	1260.45	k__Bacteria;p__Firmicutes;c__Clostridia;o__Clostridiales;f__;g__	38.7034	192.115	1033.74	2227.76	593.278	860.901	727.01	856.732	2981.57	3247.05	1502.5	692.387	350.024	746.18
k__Bacteria;p__Actinobacteria;c__Coriobacteriia;o__Coriobacteriales;f__Coriobacteriaceae;g__	361.767	-1.41325	0.770375	-1.83449	0.0665806	0.243249	408.931	314.602	k__Bacteria;p__Actinobacteria;c__Coriobacteriia;o__Coriobacteriales;f__Coriobacteriaceae;g__	263.261	1.67994	224.069	658.371	563.971	406.311	1.86757	62.494	479.887	134.862	242.781	523.71	756.687	744.784			k__Bacteria;p__Proteobacteria;c__Betaproteobacteria;o__Burkholderiales;f__Alcaligenaceae;g__Sutterella	277.957	-2.48404	0.959411	-2.58913	0.00962182	0.24276	199.705	356.209	k__Bacteria;p__Proteobacteria;c__Betaproteobacteria;o__Burkholderiales;f__Alcaligenaceae;g__Sutterella	608.699	346.999	665.395	852.965	1.49818	225.474	1.77319	1.83848	1.48263	251.818	50.2311	238.703	68.8571	575.667
k__Bacteria;p__Firmicutes;c__Clostridia;o__Clostridiales;f__Lachnospiraceae;g__Dorea	296.226	-0.39288	0.88121	-0.445841	0.655712	0.815393	324.063	268.389	k__Bacteria;p__Firmicutes;c__Clostridia;o__Clostridiales;f__Lachnospiraceae;g__Dorea	330.956	273.831	1.4839	600.015	427.07	447.087	302.547	499.952	135.391	407.426	433.935	173.078	1.50435	112.891			k__Bacteria;p__Proteobacteria;c__Epsilonproteobacteria;o__Campylobacterales;f__Helicobacteraceae;__	47.2157	0.155463	0.924973	0.168073	0.866526	0.953238	48.7832	45.6483	k__Bacteria;p__Proteobacteria;c__Epsilonproteobacteria;o__Campylobacterales;f__Helicobacteraceae;__	1.75925	1.48926	1.98034	1.47828	331.097	310.393	1.77319	1.83848	1.48263	1.39899	1.47739	1.48263	1.9127	1.45738
k__Bacteria;p__Firmicutes;c__Clostridia;o__Clostridiales;f__;g__	1023.54	-0.669029	0.36805	-1.81777	0.0690996	0.243249	1260.09	786.999	k__Bacteria;p__Firmicutes;c__Clostridia;o__Clostridiales;f__;g__	1110.21	90.7169	191.423	2254.92	1113.06	856.311	246.52	832.063	1263.65	1159.82	3238.47	696.788	525.017	750.649			k__Bacteria;p__Firmicutes;c__Clostridia;o__Clostridiales;f__Lachnospiraceae;g__	396.739	-2.11755	0.821762	-2.57684	0.00997078	0.24276	288.116	505.362	k__Bacteria;p__Firmicutes;c__Clostridia;o__Clostridiales;f__Lachnospiraceae;g__	1.75925	90.8451	41.5872	702.181	296.639	165.445	856.453	733.554	415.136	1026.86	403.326	661.252	1.9127	157.397
k__Bacteria;p__Proteobacteria;c__Betaproteobacteria;o__Burkholderiales;f__Alcaligenaceae;g__Sutterella	270.757	-1.28588	0.779997	-1.64856	0.099237	0.280199	357.951	183.564	k__Bacteria;p__Proteobacteria;c__Betaproteobacteria;o__Burkholderiales;f__Alcaligenaceae;g__Sutterella	505.461	161.274	345.749	863.363	1.48805	224.272	1.86757	1.78554	183.53	107.89	251.152	240.22	323.435	579.114			k__Bacteria;p__Bacteroidetes;c__Bacteroidia;o__Bacteroidales;f__Bacteroidaceae;g__Bacteroides	96.1955	-1.56566	1.0235	-1.52971	0.126088	0.549095	50.2415	142.15	k__Bacteria;p__Bacteroidetes;c__Bacteroidia;o__Bacteroidales;f__Bacteroidaceae;g__Bacteroides	133.703	50.635	1.98034	1.47828	29.9635	174.23	1.77319	55.1545	180.881	153.889	1.47739	1.48263	1.9127	558.178
k__Bacteria;p__Proteobacteria;c__Epsilonproteobacteria;o__Campylobacterales;f__Helicobacteraceae;__	23.4875	-0.820884	1.07829	-0.761283	0.446488	1	45.4082	1.56689	k__Bacteria;p__Proteobacteria;c__Epsilonproteobacteria;o__Campylobacterales;f__Helicobacteraceae;__	1.50435	1.67994	1.4839	1.4963	1.48805	308.738	1.86757	1.78554	1.50435	1.4196	1.39529	1.49205	1.50435	1.46611			k__Bacteria;p__TM7;c__TM7-3;o__CW040;f__F16;g__	74.3205	-1.29821	0.952651	-1.36273	0.172966	0.587123	57.0151	91.6259	k__Bacteria;p__TM7;c__TM7-3;o__CW040;f__F16;g__	1.75925	69.9954	1.98034	217.307	266.675	181.551	69.1546	56.9929	1.48263	1.39899	56.1406	112.68	1.9127	1.45738
k__Bacteria;p__Firmicutes;c__Clostridia;o__Clostridiales;f__Lachnospiraceae;g__	460.1	-0.836	0.749311	-1.11569	0.264554	0.547353	503.742	416.458	k__Bacteria;p__Firmicutes;c__Clostridia;o__Clostridiales;f__Lachnospiraceae;g__	66.1913	787.893	90.518	710.741	1.48805	164.563	696.605	712.432	618.287	603.331	1024.14	665.455	141.409	158.34			Unassigned;__;__;__;__;__	42.9492	-1.03459	0.794422	-1.30232	0.192808	0.587123	28.959	56.9393	Unassigned;__;__;__;__;__	7.03698	35.7423	1.98034	11.8262	11.9854	1.46412	1.77319	11.0309	51.892	158.086	45.7989	154.193	82.246	26.2329
k__Bacteria;p__Bacteroidetes;c__Bacteroidia;o__Bacteroidales;f__Bacteroidaceae;g__Bacteroides	71.8771	-5.08618	0.977706	-5.20216	1.96991e-07	6.75397e-06	142.187	1.56689	k__Bacteria;p__Bacteroidetes;c__Bacteroidia;o__Bacteroidales;f__Bacteroidaceae;g__Bacteroides	1.50435	1.67994	50.4527	1.4963	1.48805	173.301	1.86757	53.5663	1.50435	1.4196	153.482	1.49205	1.50435	561.521			k__Bacteria;p__Firmicutes;c__Clostridia;o__Clostridiales;f__Lachnospiraceae;__	76.4039	0.590619	0.860726	0.686187	0.492595	0.714062	62.0572	90.7506	k__Bacteria;p__Firmicutes;c__Clostridia;o__Clostridiales;f__Lachnospiraceae;__	14.074	1.48926	35.6462	220.263	29.9635	1.46412	127.67	84.5702	161.606	275.6	63.5276	50.4094	1.9127	1.45738
k__Bacteria;p__TM7;c__TM7-3;o__CW040;f__F16;g__	164.36	2.0592	0.826309	2.49204	0.012701	0.0983304	91.6987	237.021	k__Bacteria;p__TM7;c__TM7-3;o__CW040;f__F16;g__	314.409	156.235	69.7434	219.956	364.572	180.583	192.36	55.3518	296.356	306.634	1.39529	113.396	28.5826	1.46611			k__Bacteria;p__Proteobacteria;c__Alphaproteobacteria;o__Rhizobiales;f__Hyphomicrobiaceae;__	49.7083	-0.430463	0.938406	-0.458717	0.646437	0.839125	57.4391	41.9776	k__Bacteria;p__Proteobacteria;c__Alphaproteobacteria;o__Rhizobiales;f__Hyphomicrobiaceae;__	1.75925	1.48926	1.98034	36.9569	1.49818	1.46412	1.77319	1.83848	1.48263	1.39899	1.47739	1.48263	392.103	249.213
Unassigned;__;__;__;__;__	45.3755	-0.63663	0.955953	-0.665964	0.505434	0.675269	56.9978	33.7532	Unassigned;__;__;__;__;__	19.5565	157.915	35.6137	11.9704	13.3924	1.45631	1.86757	10.7133	21.0609	1.4196	157.668	155.173	21.0609	26.39			k__Bacteria;p__Bacteroidetes;c__Bacteroidia;o__Bacteroidales;f__Rikenellaceae;__	12.9694	-1.36138	0.861674	-1.57992	0.114124	0.533261	7.20457	18.7343	k__Bacteria;p__Bacteroidetes;c__Bacteroidia;o__Bacteroidales;f__Rikenellaceae;__	1.75925	1.48926	1.98034	44.3483	1.49818	17.5694	1.77319	1.83848	40.031	62.9544	1.47739	1.48263	1.9127	1.45738
k__Bacteria;p__Firmicutes;c__Clostridia;o__Clostridiales;f__Lachnospiraceae;__	54.0209	-2.42961	1.06919	-2.27238	0.0230637	0.145666	90.7274	17.3144	k__Bacteria;p__Firmicutes;c__Clostridia;o__Clostridiales;f__Lachnospiraceae;__	1.50435	16.7994	1.4839	222.948	1.48805	1.45631	1.86757	82.135	1.50435	96.533	274.872	50.7297	1.50435	1.46611			k__Bacteria;p__Deferribacteres;c__Deferribacteres;o__Deferribacterales;f__Deferribacteraceae;g__Mucispirillum	22.665	-0.707831	0.922759	-0.767081	0.443033	0.706264	16.8935	28.4365	k__Bacteria;p__Deferribacteres;c__Deferribacteres;o__Deferribacterales;f__Deferribacteraceae;g__Mucispirillum	1.75925	1.48926	1.98034	1.47828	107.869	149.34	1.77319	1.83848	1.48263	41.9696	1.47739	1.48263	1.9127	1.45738
k__Bacteria;p__Proteobacteria;c__Alphaproteobacteria;o__Rhizobiales;f__Hyphomicrobiaceae;__	21.9067	-1.74638	1.02569	-1.70264	0.0886359	1	42.2465	1.56689	k__Bacteria;p__Proteobacteria;c__Alphaproteobacteria;o__Rhizobiales;f__Hyphomicrobiaceae;__	1.50435	1.67994	1.4839	37.4074	1.48805	1.45631	1.86757	1.78554	1.50435	1.4196	1.39529	1.49205	1.50435	250.705			k__Bacteria;p__Firmicutes;c__Clostridia;o__Clostridiales;f__Ruminococcaceae;g__Ruminococcus	39.8293	-0.906535	0.918583	-0.986884	0.323699	0.68597	21.572	58.0865	k__Bacteria;p__Firmicutes;c__Clostridia;o__Clostridiales;f__Ruminococcaceae;g__Ruminococcus	1.75925	1.48926	1.98034	180.35	1.49818	1.46412	1.77319	1.83848	71.1662	89.5352	70.9145	130.471	1.9127	1.45738
k__Bacteria;p__Bacteroidetes;c__Bacteroidia;o__Bacteroidales;f__Rikenellaceae;__	16.6886	-0.30437	0.887701	-0.342875	0.731693	1	18.7686	14.6087	k__Bacteria;p__Bacteroidetes;c__Bacteroidia;o__Bacteroidales;f__Rikenellaceae;__	49.6435	1.67994	1.4839	44.8889	44.6415	17.4757	1.86757	1.78554	1.50435	1.4196	62.7881	1.49205	1.50435	1.46611			k__Bacteria;p__Proteobacteria;c__Alphaproteobacteria;o__Rhizobiales;f__;g__	28.4685	0.915129	0.928627	0.985464	0.324396	0.68597	35.0181	21.919	k__Bacteria;p__Proteobacteria;c__Alphaproteobacteria;o__Rhizobiales;f__;g__	1.75925	1.48926	1.98034	1.47828	1.49818	1.46412	1.77319	1.83848	1.48263	1.39899	47.2763	1.48263	189.357	144.281
k__Bacteria;p__Deferribacteres;c__Deferribacteres;o__Deferribacterales;f__Deferribacteraceae;g__Mucispirillum	14.9353	-1.80969	0.994444	-1.8198	0.0687887	1	28.3038	1.56689	k__Bacteria;p__Deferribacteres;c__Deferribacteres;o__Deferribacterales;f__Deferribacteraceae;g__Mucispirillum	1.50435	1.67994	1.4839	1.4963	1.48805	148.544	1.86757	1.78554	1.50435	1.4196	41.8587	1.49205	1.50435	1.46611			k__Bacteria;p__Bacteroidetes;c__Bacteroidia;o__Bacteroidales;f__[Odoribacteraceae];g__Odoribacter	7.2178	0.454626	0.829386	0.548148	0.58359	0.785229	9.32261	5.11299	k__Bacteria;p__Bacteroidetes;c__Bacteroidia;o__Bacteroidales;f__[Odoribacteraceae];g__Odoribacter	1.75925	1.48926	1.98034	1.47828	1.49818	1.46412	1.77319	1.83848	54.8572	26.5808	1.47739	1.48263	1.9127	1.45738
k__Bacteria;p__Firmicutes;c__Clostridia;o__Clostridiales;f__Ruminococcaceae;g__Ruminococcus	36.3748	-1.23778	1.08639	-1.13935	0.254558	0.537461	58.477	14.2725	k__Bacteria;p__Firmicutes;c__Clostridia;o__Clostridiales;f__Ruminococcaceae;g__Ruminococcus	3.00869	1.67994	1.4839	182.548	50.5937	1.45631	1.86757	1.78554	1.50435	39.7489	89.2986	131.3	1.50435	1.46611			k__Bacteria;p__Firmicutes;c__Clostridia;o__Clostridiales;f__Christensenellaceae;g__	6.36868	0.151413	0.81238	0.186382	0.852145	0.953238	6.62025	6.1171	k__Bacteria;p__Firmicutes;c__Clostridia;o__Clostridiales;f__Christensenellaceae;g__	1.75925	1.48926	1.98034	1.47828	35.9562	33.6747	1.77319	1.83848	1.48263	1.39899	1.47739	1.48263	1.9127	1.45738
k__Bacteria;p__Proteobacteria;c__Alphaproteobacteria;o__Rhizobiales;f__;g__	11.8016	-0.898183	0.999446	-0.898681	0.368823	1	22.0363	1.56689	k__Bacteria;p__Proteobacteria;c__Alphaproteobacteria;o__Rhizobiales;f__;g__	1.50435	1.67994	1.4839	1.4963	1.48805	1.45631	1.86757	1.78554	1.50435	1.4196	1.39529	1.49205	1.50435	145.145			k__Bacteria;p__Firmicutes;c__Clostridia;o__Clostridiales;f__Ruminococcaceae;g__Oscillospira	8.03537	-1.44103	0.909623	-1.58421	0.113147	0.533261	1.69767	14.3731	k__Bacteria;p__Firmicutes;c__Clostridia;o__Clostridiales;f__Ruminococcaceae;g__Oscillospira	1.75925	1.48926	1.98034	1.47828	1.49818	1.46412	1.77319	1.83848	1.48263	79.7423	1.47739	1.48263	1.9127	13.1165
k__Bacteria;p__Bacteroidetes;c__Bacteroidia;o__Bacteroidales;f__[Odoribacteraceae];g__Odoribacter	4.85378	-0.0338423	0.829185	-0.0408139	0.967444	1	5.09868	4.60889	k__Bacteria;p__Bacteroidetes;c__Bacteroidia;o__Bacteroidales;f__[Odoribacteraceae];g__Odoribacter	1.50435	1.67994	1.4839	1.4963	1.48805	1.45631	1.86757	1.78554	1.50435	22.7136	26.5105	1.49205	1.50435	1.46611			k__Bacteria;p__Firmicutes;c__Clostridia;o__Clostridiales;f__Ruminococcaceae;g__	27.4719	-1.8387	0.857654	-2.14387	0.032043	0.446822	13.7054	41.2384	k__Bacteria;p__Firmicutes;c__Clostridia;o__Clostridiales;f__Ruminococcaceae;g__	1.75925	1.48926	23.7641	102.001	1.49818	30.7465	1.77319	1.83848	63.753	100.727	1.47739	50.4094	1.9127	1.45738
k__Bacteria;p__Firmicutes;c__Clostridia;o__Clostridiales;f__Christensenellaceae;g__	13.6083	0.828372	0.881882	0.939323	0.347565	1	6.08776	21.1288	k__Bacteria;p__Firmicutes;c__Clostridia;o__Clostridiales;f__Christensenellaceae;g__	1.50435	1.67994	1.4839	1.4963	135.412	33.4952	1.86757	1.78554	1.50435	1.4196	1.39529	1.49205	4.51304	1.46611			k__Bacteria;p__Firmicutes;c__Clostridia;o__Clostridiales;f__[Mogibacteriaceae];g__	14.502	-1.35897	0.919927	-1.47726	0.139607	0.571118	4.24382	24.7602	k__Bacteria;p__Firmicutes;c__Clostridia;o__Clostridiales;f__[Mogibacteriaceae];g__	1.75925	1.48926	19.8034	113.827	1.49818	1.46412	1.77319	1.83848	1.48263	51.7625	1.47739	1.48263	1.9127	1.45738
k__Bacteria;p__Firmicutes;c__Clostridia;o__Clostridiales;f__Ruminococcaceae;g__Oscillospira	7.95778	-1.56247	0.912244	-1.71278	0.0867535	1	14.3487	1.56689	k__Bacteria;p__Firmicutes;c__Clostridia;o__Clostridiales;f__Ruminococcaceae;g__Oscillospira	1.50435	1.67994	1.4839	1.4963	1.48805	1.45631	1.86757	1.78554	1.50435	1.4196	79.5316	1.49205	1.50435	13.195			k__Bacteria;p__Bacteroidetes;c__Bacteroidia;o__Bacteroidales;f__Rikenellaceae;g__	3.60518	-0.86674	0.835881	-1.03692	0.299774	0.68597	1.69767	5.5127	k__Bacteria;p__Bacteroidetes;c__Bacteroidia;o__Bacteroidales;f__Rikenellaceae;g__	1.75925	1.48926	1.98034	1.47828	1.49818	1.46412	1.77319	1.83848	1.48263	29.3787	1.47739	1.48263	1.9127	1.45738
k__Bacteria;p__Firmicutes;c__Clostridia;o__Clostridiales;f__Ruminococcaceae;g__	34.8369	-0.896194	0.871611	-1.0282	0.303854	0.597745	41.3933	28.2805	k__Bacteria;p__Firmicutes;c__Clostridia;o__Clostridiales;f__Ruminococcaceae;g__	132.383	1.67994	1.4839	103.244	17.8566	30.5825	1.86757	1.78554	1.50435	41.1685	100.461	50.7297	1.50435	1.46611			k__Bacteria;p__Firmicutes;c__Clostridia;o__Clostridiales;__;__	16.5217	-1.77506	1.00841	-1.76026	0.0783631	0.533261	4.47999	28.5634	k__Bacteria;p__Firmicutes;c__Clostridia;o__Clostridiales;__;__	1.75925	17.8712	1.98034	96.0879	20.9745	1.46412	1.77319	1.83848	1.48263	79.7423	1.47739	1.48263	1.9127	1.45738
k__Bacteria;p__Firmicutes;c__Clostridia;o__Clostridiales;f__[Mogibacteriaceae];g__	17.3312	-0.630223	0.837898	-0.752147	0.451963	1	24.9321	9.73033	k__Bacteria;p__Firmicutes;c__Clostridia;o__Clostridiales;f__[Mogibacteriaceae];g__	33.0956	1.67994	1.4839	115.215	1.48805	1.45631	1.86757	1.78554	1.50435	26.9724	51.6258	1.49205	1.50435	1.46611			k__Bacteria;p__Bacteroidetes;c__Bacteroidia;o__Bacteroidales;f__[Paraprevotellaceae];g__[Prevotella]	4.50453	-0.904874	0.86169	-1.05011	0.293665	0.68597	1.69767	7.3114	k__Bacteria;p__Bacteroidetes;c__Bacteroidia;o__Bacteroidales;f__[Paraprevotellaceae];g__[Prevotella]	1.75925	1.48926	1.98034	1.47828	1.49818	1.46412	1.77319	1.83848	1.48263	41.9696	1.47739	1.48263	1.9127	1.45738
k__Bacteria;p__Bacteroidetes;c__Bacteroidia;o__Bacteroidales;f__Rikenellaceae;g__	10.4409	0.160169	0.989854	0.161811	0.871455	1	5.49733	15.3845	k__Bacteria;p__Bacteroidetes;c__Bacteroidia;o__Bacteroidales;f__Rikenellaceae;g__	1.50435	1.67994	1.4839	1.4963	98.2112	1.45631	1.86757	1.78554	1.50435	1.4196	29.3011	1.49205	1.50435	1.46611			k__Bacteria;p__Proteobacteria;c__Gammaproteobacteria;o__Enterobacteriales;f__Enterobacteriaceae;g__	4.0009	-0.863812	0.842921	-1.02478	0.305465	0.68597	1.69767	6.30414	k__Bacteria;p__Proteobacteria;c__Gammaproteobacteria;o__Enterobacteriales;f__Enterobacteriaceae;g__	1.75925	1.48926	1.98034	1.47828	1.49818	1.46412	1.77319	1.83848	1.48263	1.39899	1.47739	1.48263	1.9127	34.9772
k__Bacteria;p__Actinobacteria;c__Coriobacteriia;o__Coriobacteriales;f__Coriobacteriaceae;__	7.72425	1.0593	0.944411	1.12165	0.262011	1	1.51079	13.9377	k__Bacteria;p__Actinobacteria;c__Coriobacteriia;o__Coriobacteriales;f__Coriobacteriaceae;__	1.50435	1.67994	1.4839	1.4963	1.48805	1.45631	1.86757	1.78554	1.50435	88.0153	1.39529	1.49205	1.50435	1.46611			k__Bacteria;p__Proteobacteria;c__Gammaproteobacteria;o__Enterobacteriales;f__Enterobacteriaceae;g__Serratia	8.10553	-0.836265	0.915051	-0.9139	0.36077	0.68597	4.21087	12.0002	k__Bacteria;p__Proteobacteria;c__Gammaproteobacteria;o__Enterobacteriales;f__Enterobacteriaceae;g__Serratia	19.3517	1.48926	1.98034	1.47828	1.49818	1.46412	1.77319	1.83848	1.48263	23.7828	1.47739	1.48263	1.9127	52.4658
k__Bacteria;p__Firmicutes;c__Clostridia;o__Clostridiales;__;__	33.6193	0.755045	0.926282	0.815135	0.414995	0.664892	28.6854	38.5533	k__Bacteria;p__Firmicutes;c__Clostridia;o__Clostridiales;__;__	64.6869	1.67994	17.8068	97.2593	29.761	1.45631	1.86757	1.78554	1.50435	144.799	79.5316	1.49205	25.5739	1.46611			k__Bacteria;p__Bacteroidetes;c__Bacteroidia;o__Bacteroidales;f__Prevotellaceae;g__Prevotella	10.7292	1.8289	0.858277	2.13089	0.0330979	0.446822	17.5446	3.91386	k__Bacteria;p__Bacteroidetes;c__Bacteroidia;o__Bacteroidales;f__Prevotellaceae;g__Prevotella	38.7034	1.48926	1.98034	1.47828	1.49818	1.46412	1.77319	1.83848	34.1004	18.1868	42.8442	1.48263	1.9127	1.45738
k__Bacteria;p__Bacteroidetes;c__Bacteroidia;o__Bacteroidales;f__[Paraprevotellaceae];g__[Prevotella]	4.42908	-0.915687	0.903619	-1.01335	0.310891	1	7.29128	1.56689	k__Bacteria;p__Bacteroidetes;c__Bacteroidia;o__Bacteroidales;f__[Paraprevotellaceae];g__[Prevotella]	1.50435	1.67994	1.4839	1.4963	1.48805	1.45631	1.86757	1.78554	1.50435	1.4196	41.8587	1.49205	1.50435	1.46611			k__Bacteria;p__Firmicutes;__;__;__;__	4.59063	0.118391	0.838736	0.141154	0.887748	0.953238	4.73743	4.44383	k__Bacteria;p__Firmicutes;__;__;__;__	1.75925	1.48926	1.98034	1.47828	1.49818	21.9618	23.0515	1.83848	1.48263	1.39899	1.47739	1.48263	1.9127	1.45738
k__Bacteria;p__Proteobacteria;c__Gammaproteobacteria;o__Enterobacteriales;f__Enterobacteriaceae;g__	3.94745	-0.882203	0.894306	-0.986466	0.323904	1	6.32801	1.56689	k__Bacteria;p__Proteobacteria;c__Gammaproteobacteria;o__Enterobacteriales;f__Enterobacteriaceae;g__	1.50435	1.67994	1.4839	1.4963	1.48805	1.45631	1.86757	1.78554	1.50435	1.4196	1.39529	1.49205	1.50435	35.1867			k__Bacteria;p__Firmicutes;c__Erysipelotrichi;o__Erysipelotrichales;f__Erysipelotrichaceae;g__Allobaculum;s__	5754.05	0.155763	0.207256	0.751547	0.452324	0.706264	6352.76	5155.33	k__Bacteria;p__Firmicutes;c__Erysipelotrichi;o__Erysipelotrichales;f__Erysipelotrichaceae;g__Allobaculum;s__	14886.7	9580.44	2802.18	3997.26	3767.91	3152.25	4636.9	2548.14	10639.3	6193.32	4610.92	6010.57	3125.35	4605.33
k__Bacteria;p__Proteobacteria;c__Gammaproteobacteria;o__Enterobacteriales;f__Enterobacteriaceae;g__Serratia	6.79873	-1.68178	0.903452	-1.8615	0.0626731	1	12.0306	1.56689	k__Bacteria;p__Proteobacteria;c__Gammaproteobacteria;o__Enterobacteriales;f__Enterobacteriaceae;g__Serratia	1.50435	1.67994	1.4839	1.4963	1.48805	1.45631	1.86757	1.78554	1.50435	1.4196	23.7199	1.49205	1.50435	52.78			k__Bacteria;p__Firmicutes;c__Bacilli;o__Lactobacillales;f__Lactobacillaceae;g__Lactobacillus;s__	4869.41	-0.00475613	0.226973	-0.0209546	0.983282	0.988162	4688.91	5049.91	k__Bacteria;p__Firmicutes;c__Bacilli;o__Lactobacillales;f__Lactobacillaceae;g__Lactobacillus;s__	4788.67	6272.78	2467.51	1164.88	3973.16	4790.59	4940.12	6738.04	9417.65	6169.53	3396.51	2579.77	3838.78	7633.78
k__Bacteria;p__Cyanobacteria;c__4C0d-2;o__YS2;f__;g__	5.94443	1.04465	0.922782	1.13207	0.257606	1	1.51079	10.3781	k__Bacteria;p__Cyanobacteria;c__4C0d-2;o__YS2;f__;g__	1.50435	1.67994	1.4839	1.4963	1.48805	1.45631	1.86757	1.78554	1.50435	1.4196	1.39529	1.49205	63.1826	1.46611			k__Bacteria;p__Proteobacteria;c__Deltaproteobacteria;o__Desulfovibrionales;f__Desulfovibrionaceae;g__Desulfovibrio;s__	815.725	0.502499	0.871685	0.576468	0.564299	0.769498	930.872	700.577	k__Bacteria;p__Proteobacteria;c__Deltaproteobacteria;o__Desulfovibrionales;f__Desulfovibrionaceae;g__Desulfovibrio;s__	668.513	272.535	671.336	118.262	241.206	612.001	3264.45	12.8694	762.071	1134.58	642.663	2443.37	265.865	310.423
k__Bacteria;p__Firmicutes;__;__;__;__	2.99515	-0.788296	0.874259	-0.901674	0.36723	1	4.42341	1.56689	k__Bacteria;p__Firmicutes;__;__;__;__	1.50435	1.67994	1.4839	1.4963	1.48805	21.8447	1.86757	1.78554	1.50435	1.4196	1.39529	1.49205	1.50435	1.46611			k__Bacteria;p__Actinobacteria;c__Actinobacteria;o__Bifidobacteriales;f__Bifidobacteriaceae;g__Bifidobacterium;__	353.736	0.519748	0.839724	0.618951	0.535949	0.743353	386.69	320.782	k__Bacteria;p__Actinobacteria;c__Actinobacteria;o__Bifidobacteriales;f__Bifidobacteriaceae;g__Bifidobacterium;__	235.739	235.304	540.633	1.47828	119.854	453.876	39.0103	33.0927	569.329	256.015	515.607	298.008	686.658	967.703
k__Bacteria;p__Firmicutes;c__Erysipelotrichi;o__Erysipelotrichales;f__Erysipelotrichaceae;g__Allobaculum;s__	4336.92	-0.583377	0.157506	-3.70384	0.000212358	0.00369698	5151.54	3522.3	k__Bacteria;p__Firmicutes;c__Erysipelotrichi;o__Erysipelotrichales;f__Erysipelotrichaceae;g__Allobaculum;s__	3029.76	4013.38	9545.94	4045.99	1971.66	3135.44	1251.27	2474.76	5447.24	5679.83	6176.95	6048.77	3262.93	4632.91			k__Bacteria;p__Bacteroidetes;c__Bacteroidia;o__Bacteroidales;f__S24-7;g__;s__	5499.62	-0.218153	0.163266	-1.33619	0.181488	0.587123	5135.43	5863.81	k__Bacteria;p__Bacteroidetes;c__Bacteroidia;o__Bacteroidales;f__S24-7;g__;s__	4665.52	6082.15	4467.65	6584.24	7009.97	6184.43	6319.66	5046.63	5697.74	6614.41	3210.36	4327.79	4577.08	6207
k__Bacteria;p__Firmicutes;c__Bacilli;o__Lactobacillales;f__Lactobacillaceae;g__Lactobacillus;s__	4537.73	-0.195487	0.166619	-1.17326	0.240692	0.520416	5023.89	4051.57	k__Bacteria;p__Firmicutes;c__Bacilli;o__Lactobacillales;f__Lactobacillaceae;g__Lactobacillus;s__	1508.86	4141.06	6250.2	1179.08	5220.08	4765.05	3789.31	6544.02	3314.08	5542.13	6153.23	2596.17	4845.5	7679.49			k__Bacteria;p__Verrucomicrobia;c__Verrucomicrobiae;o__Verrucomicrobiales;f__Verrucomicrobiaceae;g__Akkermansia;s__muciniphila	155.256	-0.816997	1.10776	-0.737519	0.460807	0.706264	159.106	151.407	k__Bacteria;p__Verrucomicrobia;c__Verrucomicrobiae;o__Verrucomicrobiales;f__Verrucomicrobiaceae;g__Akkermansia;s__muciniphila	1.75925	1.48926	362.403	266.09	385.031	1.46412	1.77319	53.316	106.749	290.989	254.11	203.12	1.9127	243.383
k__Bacteria;p__Proteobacteria;c__Deltaproteobacteria;o__Desulfovibrionales;f__Desulfovibrionaceae;g__Desulfovibrio;s__	1248.47	2.06727	0.628838	3.28745	0.00101099	0.0127704	702.179	1794.76	k__Bacteria;p__Proteobacteria;c__Deltaproteobacteria;o__Desulfovibrionales;f__Desulfovibrionaceae;g__Desulfovibrio;s__	1081.63	564.46	271.554	119.704	2648.73	608.738	1255.01	12.4988	4099.35	1760.31	1131.58	2458.9	1153.83	312.282			k__Bacteria;p__Firmicutes;c__Bacilli;o__Bacillales;f__Staphylococcaceae;g__Staphylococcus;s__sciuri	81.4554	0.119798	0.902473	0.132744	0.894396	0.953238	94.4758	68.435	k__Bacteria;p__Firmicutes;c__Bacilli;o__Bacillales;f__Staphylococcaceae;g__Staphylococcus;s__sciuri	49.2589	67.0169	1.98034	1.47828	1.49818	1.46412	1.77319	1.83848	603.43	404.307	1.47739	1.48263	1.9127	1.45738
k__Bacteria;p__Actinobacteria;c__Actinobacteria;o__Bifidobacteriales;f__Bifidobacteriaceae;g__Bifidobacterium;__	514.702	1.34229	0.632837	2.12106	0.0339166	0.173191	321.184	708.221	k__Bacteria;p__Actinobacteria;c__Actinobacteria;o__Bifidobacteriales;f__Bifidobacteriaceae;g__Bifidobacterium;__	154.948	287.27	234.457	1.4963	574.387	451.456	112.054	32.1398	176.009	1027.79	255.338	299.902	2625.09	973.498			k__Bacteria;p__Proteobacteria;c__Gammaproteobacteria;o__Pseudomonadales;f__Pseudomonadaceae;g__Pseudomonas;s__	184.313	-1.57145	0.999429	-1.57235	0.115869	0.533261	154.618	214.008	k__Bacteria;p__Proteobacteria;c__Gammaproteobacteria;o__Pseudomonadales;f__Pseudomonadaceae;g__Pseudomonas;s__	455.644	281.471	1.98034	412.439	5.99271	30.7465	132.99	334.604	216.464	36.3737	1.47739	96.3708	267.778	306.051
k__Bacteria;p__Bacteroidetes;c__Bacteroidia;o__Bacteroidales;f__S24-7;g__;s__	5398.7	-0.246035	0.115533	-2.12956	0.0332078	0.173191	5853.42	4943.97	k__Bacteria;p__Bacteroidetes;c__Bacteroidia;o__Bacteroidales;f__S24-7;g__;s__	6340.82	5533.73	6060.26	6664.51	5333.17	6151.46	4683.88	4901.32	3905.29	4687.53	6596.93	4355.3	4123.42	6244.17			k__Bacteria;p__Actinobacteria;c__Coriobacteriia;o__Coriobacteriales;f__Coriobacteriaceae;g__Adlercreutzia;s__	668.451	0.309483	0.450407	0.687119	0.492008	0.714062	696.517	640.384	k__Bacteria;p__Actinobacteria;c__Coriobacteriia;o__Coriobacteriales;f__Coriobacteriaceae;g__Adlercreutzia;s__	654.439	850.37	467.361	416.874	1065.2	802.336	574.515	444.913	504.094	741.463	1384.31	1175.72	225.698	51.0084
k__Bacteria;p__Verrucomicrobia;c__Verrucomicrobiae;o__Verrucomicrobiales;f__Verrucomicrobiaceae;g__Akkermansia;s__muciniphila	324.223	1.7679	0.935386	1.89002	0.058755	0.223829	151.932	496.513	k__Bacteria;p__Verrucomicrobia;c__Verrucomicrobiae;o__Verrucomicrobiales;f__Verrucomicrobiaceae;g__Akkermansia;s__muciniphila	1537.44	90.7169	1.4839	269.333	690.455	1.45631	1.86757	51.7808	467.852	381.873	290.22	204.411	305.383	244.841			k__Bacteria;p__Firmicutes;c__Bacilli;o__Bacillales;__;__;__	131.294	-2.26973	1.03174	-2.19991	0.027813	0.446822	102.881	159.707	k__Bacteria;p__Firmicutes;c__Bacilli;o__Bacillales;__;__;__	399.349	238.282	1.98034	206.959	202.254	279.646	111.711	97.4395	1.48263	215.444	1.47739	1.48263	1.9127	78.6987
k__Bacteria;p__Firmicutes;c__Bacilli;o__Bacillales;f__Staphylococcaceae;g__Staphylococcus;s__sciuri	39.9757	-1.31699	1.00272	-1.31342	0.189041	0.428018	68.2444	11.7069	k__Bacteria;p__Firmicutes;c__Bacilli;o__Bacillales;f__Staphylococcaceae;g__Staphylococcus;s__sciuri	1.50435	1.67994	66.7756	1.4963	1.48805	1.45631	1.86757	1.78554	1.50435	72.3997	403.239	1.49205	1.50435	1.46611			k__Bacteria;p__Firmicutes;c__Bacilli;o__Lactobacillales;f__Streptococcaceae;g__Streptococcus;s__	267.879	1.00863	1.08719	0.927743	0.353541	0.68597	350.493	185.266	k__Bacteria;p__Firmicutes;c__Bacilli;o__Lactobacillales;f__Streptococcaceae;g__Streptococcus;s__	309.627	357.423	1.98034	161.132	458.442	162.517	175.546	281.288	431.445	331.56	215.698	1.48263	860.714	1.45738
k__Bacteria;p__Proteobacteria;c__Gammaproteobacteria;o__Pseudomonadales;f__Pseudomonadaceae;g__Pseudomonas;s__	107.846	-6.31313	0.929353	-6.79303	1.09801e-11	5.27043e-10	213.517	2.17529	k__Bacteria;p__Proteobacteria;c__Gammaproteobacteria;o__Pseudomonadales;f__Pseudomonadaceae;g__Pseudomonas;s__	1.50435	1.67994	280.458	417.467	1.48805	30.5825	1.86757	324.969	1.50435	5.67841	36.2776	96.9833	1.50435	307.883			k__Bacteria;p__Firmicutes;c__Clostridia;o__Clostridiales;f__Lachnospiraceae;g__[Ruminococcus];s__gnavus	554.036	-0.202931	0.495279	-0.409732	0.682003	0.871329	552.292	555.781	k__Bacteria;p__Firmicutes;c__Clostridia;o__Clostridiales;f__Lachnospiraceae;g__[Ruminococcus];s__gnavus	439.811	640.384	734.707	606.093	190.268	281.111	734.102	735.393	754.658	801.62	880.522	400.31	131.976	425.556
k__Bacteria;p__Actinobacteria;c__Coriobacteriia;o__Coriobacteriales;f__Coriobacteriaceae;g__Adlercreutzia;s__	817.868	0.893366	0.471144	1.89616	0.0579383	0.223829	639.063	996.674	k__Bacteria;p__Actinobacteria;c__Coriobacteriia;o__Coriobacteriales;f__Coriobacteriaceae;g__Adlercreutzia;s__	1195.96	626.618	847.308	421.956	1055.03	798.058	649.916	432.101	1050.03	1541.69	739.504	1183.2	857.478	51.3139			k__Bacteria;p__Firmicutes;c__Clostridia;o__Clostridiales;f__Clostridiaceae;g__Candidatus£Arthromitus;s__	52.5946	-0.271815	0.943989	-0.287943	0.77339	0.953238	30.3881	74.8012	k__Bacteria;p__Firmicutes;c__Clostridia;o__Clostridiales;f__Clostridiaceae;g__Candidatus£Arthromitus;s__	1.75925	1.48926	1.98034	1.47828	1.49818	1.46412	1.77319	1.83848	1.48263	1.39899	1.47739	1.48263	202.746	514.456
k__Bacteria;p__Firmicutes;c__Bacilli;o__Bacillales;__;__;__	134.015	-0.543329	0.89152	-0.609442	0.542232	0.695659	159.319	108.712	k__Bacteria;p__Firmicutes;c__Bacilli;o__Bacillales;__;__;__	79.7304	1.67994	237.424	209.482	336.299	278.155	56.0272	94.6338	30.0869	203.003	214.875	1.49205	54.1565	79.17			k__Bacteria;p__Actinobacteria;c__Coriobacteriia;o__Coriobacteriales;f__Coriobacteriaceae;g__;s__	331.102	-1.53405	0.838182	-1.83021	0.0672184	0.533261	254.727	407.476	k__Bacteria;p__Actinobacteria;c__Coriobacteriia;o__Coriobacteriales;f__Coriobacteriaceae;g__;s__	197.035	224.879	334.678	650.441	320.61	408.489	1.77319	64.3469	1.48263	243.424	571.748	520.403	355.762	740.351
k__Bacteria;p__Firmicutes;c__Bacilli;o__Lactobacillales;f__Streptococcaceae;g__Streptococcus;s__	167.406	-0.71078	1.02126	-0.695984	0.486439	0.675269	183.959	150.854	k__Bacteria;p__Firmicutes;c__Bacilli;o__Lactobacillales;f__Streptococcaceae;g__Streptococcus;s__	25.5739	95.7567	356.137	163.096	249.992	161.651	1.86757	273.188	1.50435	431.559	330.684	1.49205	249.722	1.46611			k__Bacteria;p__Firmicutes;c__Clostridia;o__Clostridiales;f__Lachnospiraceae;g__Dorea;s__	271.444	-1.05915	0.806734	-1.31289	0.18922	0.587123	217.485	325.404	k__Bacteria;p__Firmicutes;c__Clostridia;o__Clostridiales;f__Lachnospiraceae;g__Dorea;s__	1.75925	1.48926	277.248	592.789	292.144	449.484	647.216	514.775	206.085	435.085	96.03	171.985	1.9127	112.219
k__Bacteria;p__Firmicutes;c__Clostridia;o__Clostridiales;f__Lachnospiraceae;g__[Ruminococcus];s__gnavus	587.074	-0.027905	0.451678	-0.0617809	0.950737	0.991453	553.693	620.455	k__Bacteria;p__Firmicutes;c__Clostridia;o__Clostridiales;f__Lachnospiraceae;g__[Ruminococcus];s__gnavus	663.417	339.348	638.078	613.482	284.217	279.612	795.587	714.217	980.834	1115.81	799.502	402.854	163.974	428.104			k__Bacteria;p__Firmicutes;c__Clostridia;o__Clostridiales;f__;g__;s__	1146.42	-0.596429	0.377217	-1.58113	0.113848	0.533261	1032.4	1260.45	k__Bacteria;p__Firmicutes;c__Clostridia;o__Clostridiales;f__;g__;s__	38.7034	192.115	1033.74	2227.76	593.278	860.901	727.01	856.732	2981.57	3247.05	1502.5	692.387	350.024	746.18
k__Bacteria;p__Firmicutes;c__Clostridia;o__Clostridiales;f__Clostridiaceae;g__Candidatus£Arthromitus;s__	39.4151	-0.147899	1.13237	-0.13061	0.896084	0.991453	75.2352	3.59489	k__Bacteria;p__Firmicutes;c__Clostridia;o__Clostridiales;f__Clostridiaceae;g__Candidatus£Arthromitus;s__	1.50435	1.67994	1.4839	1.4963	1.48805	1.45631	1.86757	1.78554	1.50435	15.6156	1.39529	1.49205	1.50435	517.537			k__Bacteria;p__Proteobacteria;c__Betaproteobacteria;o__Burkholderiales;f__Alcaligenaceae;g__Sutterella;s__	277.957	-2.48404	0.959411	-2.58913	0.00962182	0.24276	199.705	356.209	k__Bacteria;p__Proteobacteria;c__Betaproteobacteria;o__Burkholderiales;f__Alcaligenaceae;g__Sutterella;s__	608.699	346.999	665.395	852.965	1.49818	225.474	1.77319	1.83848	1.48263	251.818	50.2311	238.703	68.8571	575.667
k__Bacteria;p__Actinobacteria;c__Coriobacteriia;o__Coriobacteriales;f__Coriobacteriaceae;g__;s__	361.767	-1.41325	0.770375	-1.83449	0.0665806	0.243249	408.931	314.602	k__Bacteria;p__Actinobacteria;c__Coriobacteriia;o__Coriobacteriales;f__Coriobacteriaceae;g__;s__	263.261	1.67994	224.069	658.371	563.971	406.311	1.86757	62.494	479.887	134.862	242.781	523.71	756.687	744.784			k__Bacteria;p__Proteobacteria;c__Epsilonproteobacteria;o__Campylobacterales;f__Helicobacteraceae;__;__	47.2157	0.155463	0.924973	0.168073	0.866526	0.953238	48.7832	45.6483	k__Bacteria;p__Proteobacteria;c__Epsilonproteobacteria;o__Campylobacterales;f__Helicobacteraceae;__;__	1.75925	1.48926	1.98034	1.47828	331.097	310.393	1.77319	1.83848	1.48263	1.39899	1.47739	1.48263	1.9127	1.45738
k__Bacteria;p__Firmicutes;c__Clostridia;o__Clostridiales;f__Lachnospiraceae;g__Dorea;s__	296.226	-0.39288	0.88121	-0.445841	0.655712	0.815393	324.063	268.389	k__Bacteria;p__Firmicutes;c__Clostridia;o__Clostridiales;f__Lachnospiraceae;g__Dorea;s__	330.956	273.831	1.4839	600.015	427.07	447.087	302.547	499.952	135.391	407.426	433.935	173.078	1.50435	112.891			k__Bacteria;p__Firmicutes;c__Clostridia;o__Clostridiales;f__Lachnospiraceae;g__;s__	396.739	-2.11755	0.821762	-2.57684	0.00997078	0.24276	288.116	505.362	k__Bacteria;p__Firmicutes;c__Clostridia;o__Clostridiales;f__Lachnospiraceae;g__;s__	1.75925	90.8451	41.5872	702.181	296.639	165.445	856.453	733.554	415.136	1026.86	403.326	661.252	1.9127	157.397
k__Bacteria;p__Firmicutes;c__Clostridia;o__Clostridiales;f__;g__;s__	1023.54	-0.669029	0.36805	-1.81777	0.0690996	0.243249	1260.09	786.999	k__Bacteria;p__Firmicutes;c__Clostridia;o__Clostridiales;f__;g__;s__	1110.21	90.7169	191.423	2254.92	1113.06	856.311	246.52	832.063	1263.65	1159.82	3238.47	696.788	525.017	750.649			k__Bacteria;p__Bacteroidetes;c__Bacteroidia;o__Bacteroidales;f__Bacteroidaceae;g__Bacteroides;__	83.7129	-1.17211	1.10783	-1.05802	0.290046	0.68597	50.2415	117.184	k__Bacteria;p__Bacteroidetes;c__Bacteroidia;o__Bacteroidales;f__Bacteroidaceae;g__Bacteroides;__	133.703	1.48926	1.98034	1.47828	29.9635	139.091	1.77319	55.1545	180.881	121.712	1.47739	1.48263	1.9127	499.883
k__Bacteria;p__Proteobacteria;c__Betaproteobacteria;o__Burkholderiales;f__Alcaligenaceae;g__Sutterella;s__	270.757	-1.28588	0.779997	-1.64856	0.099237	0.280199	357.951	183.564	k__Bacteria;p__Proteobacteria;c__Betaproteobacteria;o__Burkholderiales;f__Alcaligenaceae;g__Sutterella;s__	505.461	161.274	345.749	863.363	1.48805	224.272	1.86757	1.78554	183.53	107.89	251.152	240.22	323.435	579.114			k__Bacteria;p__TM7;c__TM7-3;o__CW040;f__F16;g__;s__	74.3205	-1.29821	0.952651	-1.36273	0.172966	0.587123	57.0151	91.6259	k__Bacteria;p__TM7;c__TM7-3;o__CW040;f__F16;g__;s__	1.75925	69.9954	1.98034	217.307	266.675	181.551	69.1546	56.9929	1.48263	1.39899	56.1406	112.68	1.9127	1.45738
k__Bacteria;p__Proteobacteria;c__Epsilonproteobacteria;o__Campylobacterales;f__Helicobacteraceae;__;__	23.4875	-0.820884	1.07829	-0.761283	0.446488	1	45.4082	1.56689	k__Bacteria;p__Proteobacteria;c__Epsilonproteobacteria;o__Campylobacterales;f__Helicobacteraceae;__;__	1.50435	1.67994	1.4839	1.4963	1.48805	308.738	1.86757	1.78554	1.50435	1.4196	1.39529	1.49205	1.50435	1.46611			Unassigned;__;__;__;__;__;__	42.9492	-1.03459	0.794422	-1.30232	0.192808	0.587123	28.959	56.9393	Unassigned;__;__;__;__;__;__	7.03698	35.7423	1.98034	11.8262	11.9854	1.46412	1.77319	11.0309	51.892	158.086	45.7989	154.193	82.246	26.2329
k__Bacteria;p__Firmicutes;c__Clostridia;o__Clostridiales;f__Lachnospiraceae;g__;s__	460.1	-0.836	0.749311	-1.11569	0.264554	0.547353	503.742	416.458	k__Bacteria;p__Firmicutes;c__Clostridia;o__Clostridiales;f__Lachnospiraceae;g__;s__	66.1913	787.893	90.518	710.741	1.48805	164.563	696.605	712.432	618.287	603.331	1024.14	665.455	141.409	158.34			k__Bacteria;p__Firmicutes;c__Clostridia;o__Clostridiales;f__Lachnospiraceae;__;__	76.4039	0.590619	0.860726	0.686187	0.492595	0.714062	62.0572	90.7506	k__Bacteria;p__Firmicutes;c__Clostridia;o__Clostridiales;f__Lachnospiraceae;__;__	14.074	1.48926	35.6462	220.263	29.9635	1.46412	127.67	84.5702	161.606	275.6	63.5276	50.4094	1.9127	1.45738
k__Bacteria;p__Bacteroidetes;c__Bacteroidia;o__Bacteroidales;f__Bacteroidaceae;g__Bacteroides;__	59.4016	-4.2634	1.01711	-4.1917	2.76869e-05	0.000738317	117.236	1.56689	k__Bacteria;p__Bacteroidetes;c__Bacteroidia;o__Bacteroidales;f__Bacteroidaceae;g__Bacteroides;__	1.50435	1.67994	1.4839	1.4963	1.48805	138.35	1.86757	53.5663	1.50435	1.4196	121.39	1.49205	1.50435	502.876			k__Bacteria;p__Proteobacteria;c__Alphaproteobacteria;o__Rhizobiales;f__Hyphomicrobiaceae;__;__	49.7083	-0.430463	0.938406	-0.458717	0.646437	0.839125	57.4391	41.9776	k__Bacteria;p__Proteobacteria;c__Alphaproteobacteria;o__Rhizobiales;f__Hyphomicrobiaceae;__;__	1.75925	1.48926	1.98034	36.9569	1.49818	1.46412	1.77319	1.83848	1.48263	1.39899	1.47739	1.48263	392.103	249.213
k__Bacteria;p__TM7;c__TM7-3;o__CW040;f__F16;g__;s__	164.36	2.0592	0.826309	2.49204	0.012701	0.0983304	91.6987	237.021	k__Bacteria;p__TM7;c__TM7-3;o__CW040;f__F16;g__;s__	314.409	156.235	69.7434	219.956	364.572	180.583	192.36	55.3518	296.356	306.634	1.39529	113.396	28.5826	1.46611			k__Bacteria;p__Bacteroidetes;c__Bacteroidia;o__Bacteroidales;f__Rikenellaceae;__;__	12.9694	-1.36138	0.861674	-1.57992	0.114124	0.533261	7.20457	18.7343	k__Bacteria;p__Bacteroidetes;c__Bacteroidia;o__Bacteroidales;f__Rikenellaceae;__;__	1.75925	1.48926	1.98034	44.3483	1.49818	17.5694	1.77319	1.83848	40.031	62.9544	1.47739	1.48263	1.9127	1.45738
Unassigned;__;__;__;__;__;__	45.3755	-0.63663	0.955953	-0.665964	0.505434	0.675269	56.9978	33.7532	Unassigned;__;__;__;__;__;__	19.5565	157.915	35.6137	11.9704	13.3924	1.45631	1.86757	10.7133	21.0609	1.4196	157.668	155.173	21.0609	26.39			k__Bacteria;p__Deferribacteres;c__Deferribacteres;o__Deferribacterales;f__Deferribacteraceae;g__Mucispirillum;__	22.665	-0.707831	0.922759	-0.767081	0.443033	0.706264	16.8935	28.4365	k__Bacteria;p__Deferribacteres;c__Deferribacteres;o__Deferribacterales;f__Deferribacteraceae;g__Mucispirillum;__	1.75925	1.48926	1.98034	1.47828	107.869	149.34	1.77319	1.83848	1.48263	41.9696	1.47739	1.48263	1.9127	1.45738
k__Bacteria;p__Firmicutes;c__Clostridia;o__Clostridiales;f__Lachnospiraceae;__;__	54.0209	-2.42961	1.06919	-2.27238	0.0230637	0.145666	90.7274	17.3144	k__Bacteria;p__Firmicutes;c__Clostridia;o__Clostridiales;f__Lachnospiraceae;__;__	1.50435	16.7994	1.4839	222.948	1.48805	1.45631	1.86757	82.135	1.50435	96.533	274.872	50.7297	1.50435	1.46611			k__Bacteria;p__Firmicutes;c__Clostridia;o__Clostridiales;f__Ruminococcaceae;g__Ruminococcus;s__	39.8293	-0.906535	0.918583	-0.986884	0.323699	0.68597	21.572	58.0865	k__Bacteria;p__Firmicutes;c__Clostridia;o__Clostridiales;f__Ruminococcaceae;g__Ruminococcus;s__	1.75925	1.48926	1.98034	180.35	1.49818	1.46412	1.77319	1.83848	71.1662	89.5352	70.9145	130.471	1.9127	1.45738
k__Bacteria;p__Proteobacteria;c__Alphaproteobacteria;o__Rhizobiales;f__Hyphomicrobiaceae;__;__	21.9067	-1.74638	1.02569	-1.70264	0.0886359	1	42.2465	1.56689	k__Bacteria;p__Proteobacteria;c__Alphaproteobacteria;o__Rhizobiales;f__Hyphomicrobiaceae;__;__	1.50435	1.67994	1.4839	37.4074	1.48805	1.45631	1.86757	1.78554	1.50435	1.4196	1.39529	1.49205	1.50435	250.705			k__Bacteria;p__Proteobacteria;c__Alphaproteobacteria;o__Rhizobiales;f__;g__;s__	28.4685	0.915129	0.928627	0.985464	0.324396	0.68597	35.0181	21.919	k__Bacteria;p__Proteobacteria;c__Alphaproteobacteria;o__Rhizobiales;f__;g__;s__	1.75925	1.48926	1.98034	1.47828	1.49818	1.46412	1.77319	1.83848	1.48263	1.39899	47.2763	1.48263	189.357	144.281
k__Bacteria;p__Bacteroidetes;c__Bacteroidia;o__Bacteroidales;f__Rikenellaceae;__;__	16.6886	-0.30437	0.887701	-0.342875	0.731693	1	18.7686	14.6087	k__Bacteria;p__Bacteroidetes;c__Bacteroidia;o__Bacteroidales;f__Rikenellaceae;__;__	49.6435	1.67994	1.4839	44.8889	44.6415	17.4757	1.86757	1.78554	1.50435	1.4196	62.7881	1.49205	1.50435	1.46611			k__Bacteria;p__Bacteroidetes;c__Bacteroidia;o__Bacteroidales;f__[Odoribacteraceae];g__Odoribacter;s__	7.2178	0.454626	0.829386	0.548148	0.58359	0.785229	9.32261	5.11299	k__Bacteria;p__Bacteroidetes;c__Bacteroidia;o__Bacteroidales;f__[Odoribacteraceae];g__Odoribacter;s__	1.75925	1.48926	1.98034	1.47828	1.49818	1.46412	1.77319	1.83848	54.8572	26.5808	1.47739	1.48263	1.9127	1.45738
k__Bacteria;p__Deferribacteres;c__Deferribacteres;o__Deferribacterales;f__Deferribacteraceae;g__Mucispirillum;__	14.9353	-1.80969	0.994444	-1.8198	0.0687887	1	28.3038	1.56689	k__Bacteria;p__Deferribacteres;c__Deferribacteres;o__Deferribacterales;f__Deferribacteraceae;g__Mucispirillum;__	1.50435	1.67994	1.4839	1.4963	1.48805	148.544	1.86757	1.78554	1.50435	1.4196	41.8587	1.49205	1.50435	1.46611			k__Bacteria;p__Firmicutes;c__Clostridia;o__Clostridiales;f__Christensenellaceae;g__;s__	6.36868	0.151413	0.81238	0.186382	0.852145	0.953238	6.62025	6.1171	k__Bacteria;p__Firmicutes;c__Clostridia;o__Clostridiales;f__Christensenellaceae;g__;s__	1.75925	1.48926	1.98034	1.47828	35.9562	33.6747	1.77319	1.83848	1.48263	1.39899	1.47739	1.48263	1.9127	1.45738
k__Bacteria;p__Firmicutes;c__Clostridia;o__Clostridiales;f__Ruminococcaceae;g__Ruminococcus;s__	36.3748	-1.23778	1.08639	-1.13935	0.254558	0.537461	58.477	14.2725	k__Bacteria;p__Firmicutes;c__Clostridia;o__Clostridiales;f__Ruminococcaceae;g__Ruminococcus;s__	3.00869	1.67994	1.4839	182.548	50.5937	1.45631	1.86757	1.78554	1.50435	39.7489	89.2986	131.3	1.50435	1.46611			k__Bacteria;p__Firmicutes;c__Clostridia;o__Clostridiales;f__Ruminococcaceae;g__Oscillospira;s__	8.03537	-1.44103	0.909623	-1.58421	0.113147	0.533261	1.69767	14.3731	k__Bacteria;p__Firmicutes;c__Clostridia;o__Clostridiales;f__Ruminococcaceae;g__Oscillospira;s__	1.75925	1.48926	1.98034	1.47828	1.49818	1.46412	1.77319	1.83848	1.48263	79.7423	1.47739	1.48263	1.9127	13.1165
k__Bacteria;p__Proteobacteria;c__Alphaproteobacteria;o__Rhizobiales;f__;g__;s__	11.8016	-0.898183	0.999446	-0.898681	0.368823	1	22.0363	1.56689	k__Bacteria;p__Proteobacteria;c__Alphaproteobacteria;o__Rhizobiales;f__;g__;s__	1.50435	1.67994	1.4839	1.4963	1.48805	1.45631	1.86757	1.78554	1.50435	1.4196	1.39529	1.49205	1.50435	145.145			k__Bacteria;p__Firmicutes;c__Clostridia;o__Clostridiales;f__Ruminococcaceae;g__;s__	27.4719	-1.8387	0.857654	-2.14387	0.032043	0.446822	13.7054	41.2384	k__Bacteria;p__Firmicutes;c__Clostridia;o__Clostridiales;f__Ruminococcaceae;g__;s__	1.75925	1.48926	23.7641	102.001	1.49818	30.7465	1.77319	1.83848	63.753	100.727	1.47739	50.4094	1.9127	1.45738
k__Bacteria;p__Bacteroidetes;c__Bacteroidia;o__Bacteroidales;f__[Odoribacteraceae];g__Odoribacter;s__	4.85378	-0.0338423	0.829185	-0.0408139	0.967444	1	5.09868	4.60889	k__Bacteria;p__Bacteroidetes;c__Bacteroidia;o__Bacteroidales;f__[Odoribacteraceae];g__Odoribacter;s__	1.50435	1.67994	1.4839	1.4963	1.48805	1.45631	1.86757	1.78554	1.50435	22.7136	26.5105	1.49205	1.50435	1.46611			k__Bacteria;p__Firmicutes;c__Clostridia;o__Clostridiales;f__[Mogibacteriaceae];g__;s__	14.502	-1.35897	0.919927	-1.47726	0.139607	0.571118	4.24382	24.7602	k__Bacteria;p__Firmicutes;c__Clostridia;o__Clostridiales;f__[Mogibacteriaceae];g__;s__	1.75925	1.48926	19.8034	113.827	1.49818	1.46412	1.77319	1.83848	1.48263	51.7625	1.47739	1.48263	1.9127	1.45738
k__Bacteria;p__Firmicutes;c__Clostridia;o__Clostridiales;f__Christensenellaceae;g__;s__	13.6083	0.828372	0.881882	0.939323	0.347565	1	6.08776	21.1288	k__Bacteria;p__Firmicutes;c__Clostridia;o__Clostridiales;f__Christensenellaceae;g__;s__	1.50435	1.67994	1.4839	1.4963	135.412	33.4952	1.86757	1.78554	1.50435	1.4196	1.39529	1.49205	4.51304	1.46611			k__Bacteria;p__Bacteroidetes;c__Bacteroidia;o__Bacteroidales;f__Rikenellaceae;g__;s__	3.60518	-0.86674	0.835881	-1.03692	0.299774	0.68597	1.69767	5.5127	k__Bacteria;p__Bacteroidetes;c__Bacteroidia;o__Bacteroidales;f__Rikenellaceae;g__;s__	1.75925	1.48926	1.98034	1.47828	1.49818	1.46412	1.77319	1.83848	1.48263	29.3787	1.47739	1.48263	1.9127	1.45738
k__Bacteria;p__Firmicutes;c__Clostridia;o__Clostridiales;f__Ruminococcaceae;g__Oscillospira;s__	7.95778	-1.56247	0.912244	-1.71278	0.0867535	1	14.3487	1.56689	k__Bacteria;p__Firmicutes;c__Clostridia;o__Clostridiales;f__Ruminococcaceae;g__Oscillospira;s__	1.50435	1.67994	1.4839	1.4963	1.48805	1.45631	1.86757	1.78554	1.50435	1.4196	79.5316	1.49205	1.50435	13.195			k__Bacteria;p__Bacteroidetes;c__Bacteroidia;o__Bacteroidales;f__Bacteroidaceae;g__Bacteroides;s__	14.0892	-3.21021	0.871842	-3.6821	0.000231322	0.0562962	1.69767	26.4808	k__Bacteria;p__Bacteroidetes;c__Bacteroidia;o__Bacteroidales;f__Bacteroidaceae;g__Bacteroides;s__	1.75925	50.635	1.98034	1.47828	1.49818	36.6029	1.77319	1.83848	1.48263	33.5757	1.47739	1.48263	1.9127	59.7527
k__Bacteria;p__Firmicutes;c__Clostridia;o__Clostridiales;f__Ruminococcaceae;g__;s__	34.8369	-0.896194	0.871611	-1.0282	0.303854	0.597745	41.3933	28.2805	k__Bacteria;p__Firmicutes;c__Clostridia;o__Clostridiales;f__Ruminococcaceae;g__;s__	132.383	1.67994	1.4839	103.244	17.8566	30.5825	1.86757	1.78554	1.50435	41.1685	100.461	50.7297	1.50435	1.46611			k__Bacteria;p__Firmicutes;c__Clostridia;o__Clostridiales;__;__;__	16.5217	-1.77506	1.00841	-1.76026	0.0783631	0.533261	4.47999	28.5634	k__Bacteria;p__Firmicutes;c__Clostridia;o__Clostridiales;__;__;__	1.75925	17.8712	1.98034	96.0879	20.9745	1.46412	1.77319	1.83848	1.48263	79.7423	1.47739	1.48263	1.9127	1.45738
k__Bacteria;p__Firmicutes;c__Clostridia;o__Clostridiales;f__[Mogibacteriaceae];g__;s__	17.3312	-0.630223	0.837898	-0.752147	0.451963	1	24.9321	9.73033	k__Bacteria;p__Firmicutes;c__Clostridia;o__Clostridiales;f__[Mogibacteriaceae];g__;s__	33.0956	1.67994	1.4839	115.215	1.48805	1.45631	1.86757	1.78554	1.50435	26.9724	51.6258	1.49205	1.50435	1.46611			k__Bacteria;p__Bacteroidetes;c__Bacteroidia;o__Bacteroidales;f__[Paraprevotellaceae];g__[Prevotella];s__	4.50453	-0.904874	0.86169	-1.05011	0.293665	0.68597	1.69767	7.3114	k__Bacteria;p__Bacteroidetes;c__Bacteroidia;o__Bacteroidales;f__[Paraprevotellaceae];g__[Prevotella];s__	1.75925	1.48926	1.98034	1.47828	1.49818	1.46412	1.77319	1.83848	1.48263	41.9696	1.47739	1.48263	1.9127	1.45738
k__Bacteria;p__Bacteroidetes;c__Bacteroidia;o__Bacteroidales;f__Rikenellaceae;g__;s__	10.4409	0.160169	0.989854	0.161811	0.871455	1	5.49733	15.3845	k__Bacteria;p__Bacteroidetes;c__Bacteroidia;o__Bacteroidales;f__Rikenellaceae;g__;s__	1.50435	1.67994	1.4839	1.4963	98.2112	1.45631	1.86757	1.78554	1.50435	1.4196	29.3011	1.49205	1.50435	1.46611			k__Bacteria;p__Proteobacteria;c__Gammaproteobacteria;o__Enterobacteriales;f__Enterobacteriaceae;g__;s__	4.0009	-0.863812	0.842921	-1.02478	0.305465	0.68597	1.69767	6.30414	k__Bacteria;p__Proteobacteria;c__Gammaproteobacteria;o__Enterobacteriales;f__Enterobacteriaceae;g__;s__	1.75925	1.48926	1.98034	1.47828	1.49818	1.46412	1.77319	1.83848	1.48263	1.39899	1.47739	1.48263	1.9127	34.9772
k__Bacteria;p__Bacteroidetes;c__Bacteroidia;o__Bacteroidales;f__Bacteroidaceae;g__Bacteroides;s__	14.0143	-3.3225	0.870051	-3.81875	0.000134132	1	26.4617	1.56689	k__Bacteria;p__Bacteroidetes;c__Bacteroidia;o__Bacteroidales;f__Bacteroidaceae;g__Bacteroides;s__	1.50435	1.67994	50.4527	1.4963	1.48805	36.4078	1.86757	1.78554	1.50435	1.4196	33.487	1.49205	1.50435	60.1106			k__Bacteria;p__Proteobacteria;c__Gammaproteobacteria;o__Enterobacteriales;f__Enterobacteriaceae;g__Serratia;s__marcescens	8.10553	-0.836265	0.915051	-0.9139	0.36077	0.68597	4.21087	12.0002	k__Bacteria;p__Proteobacteria;c__Gammaproteobacteria;o__Enterobacteriales;f__Enterobacteriaceae;g__Serratia;s__marcescens	19.3517	1.48926	1.98034	1.47828	1.49818	1.46412	1.77319	1.83848	1.48263	23.7828	1.47739	1.48263	1.9127	52.4658
k__Bacteria;p__Actinobacteria;c__Coriobacteriia;o__Coriobacteriales;f__Coriobacteriaceae;__;__	7.72425	1.0593	0.944411	1.12165	0.262011	1	1.51079	13.9377	k__Bacteria;p__Actinobacteria;c__Coriobacteriia;o__Coriobacteriales;f__Coriobacteriaceae;__;__	1.50435	1.67994	1.4839	1.4963	1.48805	1.45631	1.86757	1.78554	1.50435	88.0153	1.39529	1.49205	1.50435	1.46611			k__Bacteria;p__Bacteroidetes;c__Bacteroidia;o__Bacteroidales;f__Prevotellaceae;g__Prevotella;s__copri	9.53011	2.67909	0.869073	3.0827	0.00205135	0.118685	17.5446	1.51559	k__Bacteria;p__Bacteroidetes;c__Bacteroidia;o__Bacteroidales;f__Prevotellaceae;g__Prevotella;s__copri	38.7034	1.48926	1.98034	1.47828	1.49818	1.46412	1.77319	1.83848	34.1004	1.39899	42.8442	1.48263	1.9127	1.45738
k__Bacteria;p__Firmicutes;c__Clostridia;o__Clostridiales;__;__;__	33.6193	0.755045	0.926282	0.815135	0.414995	0.664892	28.6854	38.5533	k__Bacteria;p__Firmicutes;c__Clostridia;o__Clostridiales;__;__;__	64.6869	1.67994	17.8068	97.2593	29.761	1.45631	1.86757	1.78554	1.50435	144.799	79.5316	1.49205	25.5739	1.46611			k__Bacteria;p__Firmicutes;__;__;__;__;__	4.59063	0.118391	0.838736	0.141154	0.887748	0.953238	4.73743	4.44383	k__Bacteria;p__Firmicutes;__;__;__;__;__	1.75925	1.48926	1.98034	1.47828	1.49818	21.9618	23.0515	1.83848	1.48263	1.39899	1.47739	1.48263	1.9127	1.45738
k__Bacteria;p__Bacteroidetes;c__Bacteroidia;o__Bacteroidales;f__[Paraprevotellaceae];g__[Prevotella];s__	4.42908	-0.915687	0.903619	-1.01335	0.310891	1	7.29128	1.56689	k__Bacteria;p__Bacteroidetes;c__Bacteroidia;o__Bacteroidales;f__[Paraprevotellaceae];g__[Prevotella];s__	1.50435	1.67994	1.4839	1.4963	1.48805	1.45631	1.86757	1.78554	1.50435	1.4196	41.8587	1.49205	1.50435	1.46611			k__Bacteria;£p__Firmicutes;£c__Bacilli;£o__Lactobacillales;£f__Lactobacillaceae;£g__Lactobacillus;£s__;£ASV_0009	243.149	0.215927	1.16043	0.186076	0.852385	0.953238	296.38	189.918	k__Bacteria;£p__Firmicutes;£c__Bacilli;£o__Lactobacillales;£f__Lactobacillaceae;£g__Lactobacillus;£s__;£ASV_0009	1.75925	1.48926	1.98034	1.47828	401.511	412.881	576.288	421.012	1089.73	1.39899	1.47739	1.48263	1.9127	489.681
k__Bacteria;p__Proteobacteria;c__Gammaproteobacteria;o__Enterobacteriales;f__Enterobacteriaceae;g__;s__	3.94745	-0.882203	0.894306	-0.986466	0.323904	1	6.32801	1.56689	k__Bacteria;p__Proteobacteria;c__Gammaproteobacteria;o__Enterobacteriales;f__Enterobacteriaceae;g__;s__	1.50435	1.67994	1.4839	1.4963	1.48805	1.45631	1.86757	1.78554	1.50435	1.4196	1.39529	1.49205	1.50435	35.1867			k__Bacteria;£p__Firmicutes;£c__Bacilli;£o__Lactobacillales;£f__Lactobacillaceae;£g__Lactobacillus;£s__;£ASV_0012	186.779	0.161205	1.14776	0.140451	0.888304	0.953238	220.985	152.573	k__Bacteria;£p__Firmicutes;£c__Bacilli;£o__Lactobacillales;£f__Lactobacillaceae;£g__Lactobacillus;£s__;£ASV_0012	573.514	601.663	281.209	180.35	1.49818	1.46412	1.77319	1.83848	1.48263	1.39899	685.507	1.48263	1.9127	279.818
k__Bacteria;p__Proteobacteria;c__Gammaproteobacteria;o__Enterobacteriales;f__Enterobacteriaceae;g__Serratia;s__marcescens	6.79873	-1.68178	0.903452	-1.8615	0.0626731	1	12.0306	1.56689	k__Bacteria;p__Proteobacteria;c__Gammaproteobacteria;o__Enterobacteriales;f__Enterobacteriaceae;g__Serratia;s__marcescens	1.50435	1.67994	1.4839	1.4963	1.48805	1.45631	1.86757	1.78554	1.50435	1.4196	23.7199	1.49205	1.50435	52.78			k__Bacteria;£p__Proteobacteria;£c__Deltaproteobacteria;£o__Desulfovibrionales;£f__Desulfovibrionaceae;£g__Desulfovibrio;£s__;£ASV_0031	174.479	1.26433	1.18793	1.06431	0.287186	0.68597	229.02	119.939	k__Bacteria;£p__Proteobacteria;£c__Deltaproteobacteria;£o__Desulfovibrionales;£f__Desulfovibrionaceae;£g__Desulfovibrio;£s__;£ASV_0031	1.75925	1.48926	190.113	91.6531	1.49818	1.46412	569.195	1.83848	1.48263	242.025	573.225	499.646	265.865	1.45738
k__Bacteria;p__Cyanobacteria;c__4C0d-2;o__YS2;f__;g__;s__	5.94443	1.04465	0.922782	1.13207	0.257606	1	1.51079	10.3781	k__Bacteria;p__Cyanobacteria;c__4C0d-2;o__YS2;f__;g__;s__	1.50435	1.67994	1.4839	1.4963	1.48805	1.45631	1.86757	1.78554	1.50435	1.4196	1.39529	1.49205	63.1826	1.46611			k__Bacteria;£p__Firmicutes;£c__Erysipelotrichi;£o__Erysipelotrichales;£f__Erysipelotrichaceae;£g__Allobaculum;£s__;£ASV_0001	443.976	1.49845	1.32833	1.12806	0.259293	0.68597	672.076	215.876	k__Bacteria;£p__Firmicutes;£c__Erysipelotrichi;£o__Erysipelotrichales;£f__Erysipelotrichaceae;£g__Allobaculum;£s__;£ASV_0001	2167.39	638.894	1.98034	385.83	555.823	480.231	1.77319	1.83848	1364.02	1.39899	611.637	1.48263	1.9127	1.45738
k__Bacteria;p__Firmicutes;__;__;__;__;__	2.99515	-0.788296	0.874259	-0.901674	0.36723	1	4.42341	1.56689	k__Bacteria;p__Firmicutes;__;__;__;__;__	1.50435	1.67994	1.4839	1.4963	1.48805	21.8447	1.86757	1.78554	1.50435	1.4196	1.39529	1.49205	1.50435	1.46611			k__Bacteria;£p__Firmicutes;£c__Bacilli;£o__Lactobacillales;£f__Lactobacillaceae;£g__Lactobacillus;£s__;£ASV_0003	517.923	0.425646	0.922035	0.461637	0.644341	0.839125	628.779	407.066	k__Bacteria;£p__Firmicutes;£c__Bacilli;£o__Lactobacillales;£f__Lactobacillaceae;£g__Lactobacillus;£s__;£ASV_0003	1.75925	1.48926	1.98034	1.47828	843.473	847.724	537.278	840.186	2317.35	1.39899	1.47739	1.48263	698.134	1155.71
k__Bacteria;£p__Firmicutes;£c__Bacilli;£o__Lactobacillales;£f__Lactobacillaceae;£g__Lactobacillus;£s__;£ASV_0009	185.392	1.86345	1.14528	1.62707	0.103723	0.289458	188.293	182.491	k__Bacteria;£p__Firmicutes;£c__Bacilli;£o__Lactobacillales;£f__Lactobacillaceae;£g__Lactobacillus;£s__;£ASV_0009	192.556	307.429	1.4839	1.4963	404.749	410.68	315.62	408.889	54.1565	1.4196	1.39529	1.49205	1.50435	492.613			k__Bacteria;£p__Firmicutes;£c__Bacilli;£o__Lactobacillales;£f__Lactobacillaceae;£g__Lactobacillus;£s__;£ASV_0022	250.943	0.0769771	1.28544	0.0598838	0.952248	0.98059	309.929	191.958	k__Bacteria;£p__Firmicutes;£c__Bacilli;£o__Lactobacillales;£f__Lactobacillaceae;£g__Lactobacillus;£s__;£ASV_0022	805.734	732.718	1.98034	205.48	1.49818	1.46412	1.77319	1.83848	520.403	1.39899	836.2	1.48263	1.9127	399.323
k__Bacteria;£p__Firmicutes;£c__Bacilli;£o__Lactobacillales;£f__Lactobacillaceae;£g__Lactobacillus;£s__;£ASV_0012	175.414	0.265737	1.44026	0.184506	0.853616	0.991453	152.81	198.019	k__Bacteria;£p__Firmicutes;£c__Bacilli;£o__Lactobacillales;£f__Lactobacillaceae;£g__Lactobacillus;£s__;£ASV_0012	1.50435	1.67994	599.496	182.548	395.821	1.45631	1.86757	1.78554	561.122	1.4196	1.39529	1.49205	422.722	281.493			k__Bacteria;£p__Firmicutes;£c__Bacilli;£o__Lactobacillales;£f__Lactobacillaceae;£g__Lactobacillus;£s__;£ASV_0024	137.875	1.93032	1.36352	1.41569	0.156865	0.587123	170.8	104.95	k__Bacteria;£p__Firmicutes;£c__Bacilli;£o__Lactobacillales;£f__Lactobacillaceae;£g__Lactobacillus;£s__;£ASV_0024	1.75925	1.48926	213.877	1.47828	1.49818	1.46412	485.855	1.83848	1.48263	339.954	1.47739	386.966	489.65	1.45738
k__Bacteria;£p__Proteobacteria;£c__Deltaproteobacteria;£o__Desulfovibrionales;£f__Desulfovibrionaceae;£g__Desulfovibrio;£s__;£ASV_0031	197.087	3.00489	0.976194	3.07817	0.00208275	0.0208275	120.453	273.722	k__Bacteria;£p__Proteobacteria;£c__Deltaproteobacteria;£o__Desulfovibrionales;£f__Desulfovibrionaceae;£g__Desulfovibrio;£s__;£ASV_0031	207.6	228.472	1.4839	92.7704	1.48805	1.45631	308.15	1.78554	646.869	353.481	241.385	502.821	169.991	1.46611			k__Bacteria;£p__Firmicutes;£c__Bacilli;£o__Lactobacillales;£f__Lactobacillaceae;£g__Lactobacillus;£s__;£ASV_0029	290.112	-1.16525	1.26682	-0.919825	0.357664	0.68597	280.828	299.395	k__Bacteria;£p__Firmicutes;£c__Bacilli;£o__Lactobacillales;£f__Lactobacillaceae;£g__Lactobacillus;£s__;£ASV_0029	538.329	469.118	1.98034	174.437	470.427	387.991	1.77319	479.844	400.31	1.39899	551.065	1.48263	1.9127	581.496
k__Bacteria;£p__Firmicutes;£c__Erysipelotrichi;£o__Erysipelotrichales;£f__Erysipelotrichaceae;£g__Allobaculum;£s__;£ASV_0001	205.165	-1.73263	1.59829	-1.08405	0.278341	0.556682	215.848	194.481	k__Bacteria;£p__Firmicutes;£c__Erysipelotrichi;£o__Erysipelotrichales;£f__Erysipelotrichaceae;£g__Allobaculum;£s__;£ASV_0001	1.50435	1.67994	636.594	390.534	1.48805	477.67	1.86757	1.78554	637.843	715.48	1.39529	1.49205	1.50435	1.46611			k__Bacteria;£p__Firmicutes;£c__Bacilli;£o__Lactobacillales;£f__Lactobacillaceae;£g__Lactobacillus;£s__;£ASV_0050	85.9193	-2.66161	1.03592	-2.56932	0.0101899	0.24276	36.9459	134.893	k__Bacteria;£p__Firmicutes;£c__Bacilli;£o__Lactobacillales;£f__Lactobacillaceae;£g__Lactobacillus;£s__;£ASV_0050	1.75925	290.406	1.98034	1.47828	1.49818	1.46412	1.77319	31.2542	1.48263	1.39899	1.47739	189.776	248.651	428.471
k__Bacteria;£p__Firmicutes;£c__Bacilli;£o__Lactobacillales;£f__Lactobacillaceae;£g__Lactobacillus;£s__;£ASV_0003	305.224	-0.31814	1.08068	-0.294387	0.768462	0.919881	403.956	206.493	k__Bacteria;£p__Firmicutes;£c__Bacilli;£o__Lactobacillales;£f__Lactobacillaceae;£g__Lactobacillus;£s__;£ASV_0003	368.565	1.67994	1.4839	1.4963	392.845	843.204	677.929	815.993	1.50435	1.4196	1.39529	1.49205	1.50435	1162.63			k__Bacteria;£p__Firmicutes;£c__Bacilli;£o__Lactobacillales;£f__Lactobacillaceae;£g__Lactobacillus;£s__;£ASV_0002	347.084	0.0871393	1.50715	0.0578171	0.953894	0.98059	383.769	310.398	k__Bacteria;£p__Firmicutes;£c__Bacilli;£o__Lactobacillales;£f__Lactobacillaceae;£g__Lactobacillus;£s__;£ASV_0002	1.75925	1.48926	326.756	1.47828	692.158	666.173	1.77319	722.523	1660.54	1.39899	1.47739	1.48263	1.9127	778.243
k__Bacteria;£p__Firmicutes;£c__Bacilli;£o__Lactobacillales;£f__Lactobacillaceae;£g__Lactobacillus;£s__;£ASV_0022	140.257	-0.746311	1.23004	-0.606737	0.544025	0.695659	192.273	88.2417	k__Bacteria;£p__Firmicutes;£c__Bacilli;£o__Lactobacillales;£f__Lactobacillaceae;£g__Lactobacillus;£s__;£ASV_0022	1.50435	191.513	730.08	207.985	1.48805	1.45631	141.936	1.78554	1.50435	278.242	1.39529	1.49205	1.50435	401.714			k__Bacteria;£p__Firmicutes;£c__Erysipelotrichi;£o__Erysipelotrichales;£f__Erysipelotrichaceae;£g__Allobaculum;£s__;£ASV_0007	134.55	-1.31281	1.1827	-1.11001	0.266994	0.68597	59.0564	210.043	k__Bacteria;£p__Firmicutes;£c__Erysipelotrichi;£o__Erysipelotrichales;£f__Erysipelotrichaceae;£g__Allobaculum;£s__;£ASV_0007	1.75925	1.48926	1.98034	1.47828	403.009	267.934	1.77319	329.088	1.48263	867.372	1.47739	1.48263	1.9127	1.45738
k__Bacteria;£p__Firmicutes;£c__Bacilli;£o__Lactobacillales;£f__Lactobacillaceae;£g__Lactobacillus;£s__;£ASV_0024	138.968	2.47834	1.20643	2.05428	0.0399491	0.187996	105.167	172.77	k__Bacteria;£p__Firmicutes;£c__Bacilli;£o__Lactobacillales;£f__Lactobacillaceae;£g__Lactobacillus;£s__;£ASV_0024	162.47	1.67994	1.4839	1.4963	325.883	1.45631	1.86757	1.78554	391.13	1.4196	339.056	389.425	324.939	1.46611			k__Bacteria;£p__Firmicutes;£c__Erysipelotrichi;£o__Erysipelotrichales;£f__Erysipelotrichaceae;£g__Allobaculum;£s__;£ASV_0021	216.907	-0.295536	1.02317	-0.288843	0.772702	0.953238	184.571	249.242	k__Bacteria;£p__Firmicutes;£c__Erysipelotrichi;£o__Erysipelotrichales;£f__Erysipelotrichaceae;£g__Allobaculum;£s__;£ASV_0021	1.75925	1.48926	1.98034	1.47828	241.206	187.407	1.77319	1.83848	511.507	285.393	531.859	550.055	1.9127	717.033
k__Bacteria;£p__Firmicutes;£c__Bacilli;£o__Lactobacillales;£f__Lactobacillaceae;£g__Lactobacillus;£s__;£ASV_0029	176.336	-5.07309	1.16951	-4.33778	1.4393e-05	0.00043179	297.687	54.9846	k__Bacteria;£p__Firmicutes;£c__Bacilli;£o__Lactobacillales;£f__Lactobacillaceae;£g__Lactobacillus;£s__;£ASV_0029	1.50435	1.67994	467.429	176.563	1.48805	385.922	169.949	466.027	1.50435	207.262	1.39529	1.49205	1.50435	584.978			k__Bacteria;£p__Firmicutes;£c__Bacilli;£o__Lactobacillales;£f__Lactobacillaceae;£g__Lactobacillus;£s__;£ASV_0038	64.4592	-0.942047	1.04793	-0.898959	0.368675	0.692481	23.0106	105.908	k__Bacteria;£p__Firmicutes;£c__Bacilli;£o__Lactobacillales;£f__Lactobacillaceae;£g__Lactobacillus;£s__;£ASV_0038	1.75925	437.844	1.98034	1.47828	1.49818	1.46412	1.77319	1.83848	1.48263	1.39899	1.47739	1.48263	151.103	295.849
k__Bacteria;£p__Firmicutes;£c__Bacilli;£o__Lactobacillales;£f__Lactobacillaceae;£g__Lactobacillus;£s__;£ASV_0050	98.8851	-0.763111	0.957197	-0.797235	0.425314	0.664892	135.155	62.6156	k__Bacteria;£p__Firmicutes;£c__Bacilli;£o__Lactobacillales;£f__Lactobacillaceae;£g__Lactobacillus;£s__;£ASV_0050	1.50435	1.67994	289.361	1.4963	1.48805	1.45631	41.0866	30.3542	189.548	1.4196	1.39529	190.982	201.583	431.037			k__Bacteria;£p__Firmicutes;£c__Erysipelotrichi;£o__Erysipelotrichales;£f__Erysipelotrichaceae;£g__Allobaculum;£s__;£ASV_0008	149.276	-2.92459	1.17408	-2.49096	0.0127397	0.286643	55.632	242.92	k__Bacteria;£p__Firmicutes;£c__Erysipelotrichi;£o__Erysipelotrichales;£f__Erysipelotrichaceae;£g__Allobaculum;£s__;£ASV_0008	1.75925	1.48926	1.98034	1.47828	379.039	259.149	1.77319	295.996	1.48263	830.998	1.47739	309.869	1.9127	1.45738
k__Bacteria;£p__Firmicutes;£c__Bacilli;£o__Lactobacillales;£f__Lactobacillaceae;£g__Lactobacillus;£s__;£ASV_0002	280.646	-0.342348	1.09758	-0.311912	0.755108	0.919881	307.587	253.705	k__Bacteria;£p__Firmicutes;£c__Bacilli;£o__Lactobacillales;£f__Lactobacillaceae;£g__Lactobacillus;£s__;£ASV_0002	1.50435	1.67994	1.4839	1.4963	351.18	662.621	1.86757	701.719	1.50435	888.671	1.39529	1.49205	529.53	782.903			k__Bacteria;£p__Proteobacteria;£c__Deltaproteobacteria;£o__Desulfovibrionales;£f__Desulfovibrionaceae;£g__Desulfovibrio;£s__;£ASV_0014	187.609	-0.670322	1.27249	-0.526778	0.598348	0.798239	193.503	181.715	k__Bacteria;£p__Proteobacteria;£c__Deltaproteobacteria;£o__Desulfovibrionales;£f__Desulfovibrionaceae;£g__Desulfovibrio;£s__;£ASV_0014	1.75925	1.48926	1.98034	1.47828	241.206	238.651	1104.7	1.83848	1.48263	229.434	1.47739	797.654	1.9127	1.45738
k__Bacteria;£p__Firmicutes;£c__Erysipelotrichi;£o__Erysipelotrichales;£f__Erysipelotrichaceae;£g__Allobaculum;£s__;£ASV_0007	159.777	-0.0235727	1.11366	-0.0211669	0.983113	0.991453	208.162	111.393	k__Bacteria;£p__Firmicutes;£c__Erysipelotrichi;£o__Erysipelotrichales;£f__Erysipelotrichaceae;£g__Allobaculum;£s__;£ASV_0007	228.661	1.67994	1.4839	1.4963	272.313	266.505	272.666	319.612	1.50435	1.4196	865.08	1.49205	1.50435	1.46611			k__Bacteria;£p__Firmicutes;£c__Erysipelotrichi;£o__Erysipelotrichales;£f__Erysipelotrichaceae;£g__Allobaculum;£s__;£ASV_0015	132.85	0.254704	1.27523	0.199732	0.84169	0.953238	124.09	141.61	k__Bacteria;£p__Firmicutes;£c__Erysipelotrichi;£o__Erysipelotrichales;£f__Erysipelotrichaceae;£g__Allobaculum;£s__;£ASV_0015	1.75925	1.48926	166.349	1.47828	1.49818	232.795	414.927	1.83848	1.48263	512.029	280.703	240.186	1.9127	1.45738
k__Bacteria;£p__Firmicutes;£c__Erysipelotrichi;£o__Erysipelotrichales;£f__Erysipelotrichaceae;£g__Allobaculum;£s__;£ASV_0021	191.818	-0.977458	1.13866	-0.858425	0.390658	0.664892	250.099	133.538	k__Bacteria;£p__Firmicutes;£c__Erysipelotrichi;£o__Erysipelotrichales;£f__Erysipelotrichaceae;£g__Allobaculum;£s__;£ASV_0021	1.50435	1.67994	1.4839	1.4963	1.48805	186.408	261.46	1.78554	401.661	265.466	284.639	553.551	1.50435	721.327			k__Bacteria;£p__Firmicutes;£c__Erysipelotrichi;£o__Erysipelotrichales;£f__Erysipelotrichaceae;£g__Allobaculum;£s__;£ASV_0016	149.956	-0.56688	1.25492	-0.451728	0.651465	0.842884	120.492	179.42	k__Bacteria;£p__Firmicutes;£c__Erysipelotrichi;£o__Erysipelotrichales;£f__Erysipelotrichaceae;£g__Allobaculum;£s__;£ASV_0016	1.75925	1.48926	1.98034	1.47828	1.49818	262.077	478.762	1.83848	1.48263	716.281	356.05	271.321	1.9127	1.45738
k__Bacteria;£p__Firmicutes;£c__Bacilli;£o__Lactobacillales;£f__Lactobacillaceae;£g__Lactobacillus;£s__;£ASV_0038	92.4062	0.784542	1.15032	0.682022	0.495225	0.675269	105.93	78.8819	k__Bacteria;£p__Firmicutes;£c__Bacilli;£o__Lactobacillales;£f__Lactobacillaceae;£g__Lactobacillus;£s__;£ASV_0038	1.50435	1.67994	436.267	1.4963	1.48805	1.45631	54.1597	1.78554	219.635	1.4196	1.39529	1.49205	272.287	297.621			k__Bacteria;£p__Firmicutes;£c__Bacilli;£o__Lactobacillales;£f__Lactobacillaceae;£g__Lactobacillus;£s__;£ASV_0033	149.868	-1.26079	1.12413	-1.12157	0.262044	0.68597	77.9783	221.758	k__Bacteria;£p__Firmicutes;£c__Bacilli;£o__Lactobacillales;£f__Lactobacillaceae;£g__Lactobacillus;£s__;£ASV_0033	1.75925	836.966	1.98034	1.47828	212.741	81.9906	324.495	454.105	1.48263	1.39899	1.47739	1.48263	1.9127	174.886
k__Bacteria;£p__Firmicutes;£c__Erysipelotrichi;£o__Erysipelotrichales;£f__Erysipelotrichaceae;£g__Allobaculum;£s__;£ASV_0008	171.044	-1.76036	1.04082	-1.69131	0.0907775	0.273996	241.475	100.612	k__Bacteria;£p__Firmicutes;£c__Erysipelotrichi;£o__Erysipelotrichales;£f__Erysipelotrichaceae;£g__Allobaculum;£s__;£ASV_0008	1.50435	1.67994	1.4839	1.4963	1.48805	257.767	276.401	287.472	1.50435	420.202	828.803	311.839	1.50435	1.46611			k__Bacteria;£p__Bacteroidetes;£c__Bacteroidia;£o__Bacteroidales;£f__S24-7;£g__;£s__;£ASV_0039	110.84	-1.54861	1.33093	-1.16355	0.244608	0.681685	95.075	126.605	k__Bacteria;£p__Bacteroidetes;£c__Bacteroidia;£o__Bacteroidales;£f__S24-7;£g__;£s__;£ASV_0039	378.238	1.48926	1.98034	141.914	278.661	1.46412	1.77319	367.696	1.48263	370.732	1.47739	1.48263	1.9127	1.45738
k__Bacteria;£p__Proteobacteria;£c__Deltaproteobacteria;£o__Desulfovibrionales;£f__Desulfovibrionaceae;£g__Desulfovibrio;£s__;£ASV_0014	298.935	2.1993	0.955192	2.30247	0.0213087	0.145666	182.166	415.704	k__Bacteria;£p__Proteobacteria;£c__Deltaproteobacteria;£o__Desulfovibrionales;£f__Desulfovibrionaceae;£g__Desulfovibrio;£s__;£ASV_0014	1.50435	1.67994	1.4839	1.4963	816.939	237.379	539.729	1.78554	546.078	695.605	228.828	802.723	308.391	1.46611			k__Bacteria;£p__Firmicutes;£c__Erysipelotrichi;£o__Erysipelotrichales;£f__Erysipelotrichaceae;£g__Allobaculum;£s__;£ASV_0005	150.419	-0.869247	1.31456	-0.661246	0.508455	0.727566	62.4808	238.358	k__Bacteria;£p__Firmicutes;£c__Erysipelotrichi;£o__Erysipelotrichales;£f__Erysipelotrichaceae;£g__Allobaculum;£s__;£ASV_0005	1.75925	1.48926	1.98034	1.47828	426.98	1.46412	1.77319	1.83848	1.48263	1133.18	1.47739	1.48263	1.9127	527.573
k__Bacteria;£p__Firmicutes;£c__Erysipelotrichi;£o__Erysipelotrichales;£f__Erysipelotrichaceae;£g__Allobaculum;£s__;£ASV_0015	115.673	-0.838952	1.20425	-0.696659	0.486016	0.675269	141.453	89.8936	k__Bacteria;£p__Firmicutes;£c__Erysipelotrichi;£o__Erysipelotrichales;£f__Erysipelotrichaceae;£g__Allobaculum;£s__;£ASV_0015	362.548	1.67994	1.4839	1.4963	1.48805	231.553	1.86757	1.78554	258.748	1.4196	510.676	241.712	1.50435	1.46611			k__Bacteria;£p__Bacteroidetes;£c__Bacteroidia;£o__Bacteroidales;£f__S24-7;£g__;£s__;£ASV_0048	70.0008	-0.944633	1.20651	-0.78295	0.433657	0.706264	23.9892	116.012	k__Bacteria;£p__Bacteroidetes;£c__Bacteroidia;£o__Bacteroidales;£f__S24-7;£g__;£s__;£ASV_0048	1.75925	436.354	1.98034	368.091	1.49818	1.46412	157.814	1.83848	1.48263	1.39899	1.47739	1.48263	1.9127	1.45738
k__Bacteria;£p__Firmicutes;£c__Erysipelotrichi;£o__Erysipelotrichales;£f__Erysipelotrichaceae;£g__Allobaculum;£s__;£ASV_0016	141.666	-0.0296971	1.10528	-0.0268685	0.978565	0.991453	179.192	104.14	k__Bacteria;£p__Firmicutes;£c__Erysipelotrichi;£o__Erysipelotrichales;£f__Erysipelotrichaceae;£g__Allobaculum;£s__;£ASV_0016	1.50435	1.67994	1.4839	1.4963	203.863	260.68	216.639	1.78554	302.374	1.4196	714.389	273.045	1.50435	1.46611			k__Bacteria;£p__Firmicutes;£c__Erysipelotrichi;£o__Erysipelotrichales;£f__Erysipelotrichaceae;£g__Allobaculum;£s__;£ASV_0004	299.579	1.89802	1.0924	1.73748	0.0823032	0.533261	453.779	145.379	k__Bacteria;£p__Firmicutes;£c__Erysipelotrichi;£o__Erysipelotrichales;£f__Erysipelotrichaceae;£g__Allobaculum;£s__;£ASV_0004	1.75925	1.48926	556.476	1.47828	696.652	443.628	1225.28	1.83848	1.48263	1.39899	692.894	566.364	1.9127	1.45738
k__Bacteria;£p__Firmicutes;£c__Bacilli;£o__Lactobacillales;£f__Lactobacillaceae;£g__Lactobacillus;£s__;£ASV_0033	135.99	-1.84287	1.09383	-1.68479	0.0920301	0.273996	219.55	52.4289	k__Bacteria;£p__Firmicutes;£c__Bacilli;£o__Lactobacillales;£f__Lactobacillaceae;£g__Lactobacillus;£s__;£ASV_0033	1.50435	1.67994	833.953	1.4963	260.409	81.5534	98.9814	441.029	1.50435	1.4196	1.39529	1.49205	1.50435	175.933			k__Bacteria;£p__Proteobacteria;£c__Deltaproteobacteria;£o__Desulfovibrionales;£f__Desulfovibrionaceae;£g__Desulfovibrio;£s__;£ASV_0027	172.325	-0.28649	1.27672	-0.224395	0.82245	0.953238	192.343	152.308	k__Bacteria;£p__Proteobacteria;£c__Deltaproteobacteria;£o__Desulfovibrionales;£f__Desulfovibrionaceae;£g__Desulfovibrio;£s__;£ASV_0027	1.75925	1.48926	1.98034	1.47828	1.49818	240.115	1016.04	1.83848	321.73	125.909	1.47739	693.87	1.9127	1.45738
k__Bacteria;£p__Bacteroidetes;£c__Bacteroidia;£o__Bacteroidales;£f__S24-7;£g__;£s__;£ASV_0039	93.627	-1.41656	1.18263	-1.1978	0.230993	0.513319	125.201	62.0535	k__Bacteria;£p__Bacteroidetes;£c__Bacteroidia;£o__Bacteroidales;£f__S24-7;£g__;£s__;£ASV_0039	1.50435	1.67994	1.4839	143.645	318.442	1.45631	108.319	357.109	1.50435	1.4196	369.752	1.49205	1.50435	1.46611			k__Bacteria;£p__Firmicutes;£c__Erysipelotrichi;£o__Erysipelotrichales;£f__Erysipelotrichaceae;£g__Allobaculum;£s__;£ASV_0067	57.8149	-1.58428	1.04134	-1.52139	0.128163	0.549988	31.8785	83.7513	k__Bacteria;£p__Firmicutes;£c__Erysipelotrichi;£o__Erysipelotrichales;£f__Erysipelotrichaceae;£g__Allobaculum;£s__;£ASV_0067	1.75925	1.48926	1.98034	175.915	1.49818	1.46412	1.77319	1.83848	1.48263	184.666	212.743	219.429	1.9127	1.45738
k__Bacteria;£p__Firmicutes;£c__Erysipelotrichi;£o__Erysipelotrichales;£f__Erysipelotrichaceae;£g__Allobaculum;£s__;£ASV_0005	233.2	2.26101	1.4013	1.61351	0.106634	0.294164	238.376	228.023	k__Bacteria;£p__Firmicutes;£c__Erysipelotrichi;£o__Erysipelotrichales;£f__Erysipelotrichaceae;£g__Allobaculum;£s__;£ASV_0005	314.409	1.67994	1.4839	1.4963	346.715	1.45631	1.86757	1.78554	380.6	549.386	1130.19	1.49205	1.50435	530.732			k__Bacteria;£p__Firmicutes;£c__Erysipelotrichi;£o__Erysipelotrichales;£f__Erysipelotrichaceae;£g__Allobaculum;£s__;£ASV_0076	53.2433	0.280944	1.19381	0.235334	0.813949	0.953238	67.5293	38.9572	k__Bacteria;£p__Firmicutes;£c__Erysipelotrichi;£o__Erysipelotrichales;£f__Erysipelotrichaceae;£g__Allobaculum;£s__;£ASV_0076	1.75925	175.733	1.98034	1.47828	1.49818	89.3112	172	1.83848	292.078	1.39899	1.47739	1.48263	1.9127	1.45738
k__Bacteria;£p__Bacteroidetes;£c__Bacteroidia;£o__Bacteroidales;£f__S24-7;£g__;£s__;£ASV_0048	73.3934	-0.941345	1.07222	-0.87794	0.379976	0.664892	116.422	30.3644	k__Bacteria;£p__Bacteroidetes;£c__Bacteroidia;£o__Bacteroidales;£f__S24-7;£g__;£s__;£ASV_0048	203.087	1.67994	434.783	372.578	1.48805	1.45631	1.86757	1.78554	1.50435	1.4196	1.39529	1.49205	1.50435	1.46611			k__Bacteria;£p__Bacteroidetes;£c__Bacteroidia;£o__Bacteroidales;£f__S24-7;£g__;£s__;£ASV_0087	77.8178	-0.243515	1.14121	-0.213384	0.831027	0.953238	95.7838	59.8518	k__Bacteria;£p__Bacteroidetes;£c__Bacteroidia;£o__Bacteroidales;£f__S24-7;£g__;£s__;£ASV_0087	1.75925	215.943	1.98034	109.392	1.49818	1.46412	115.258	1.83848	1.48263	1.39899	1.47739	1.48263	547.031	87.443
k__Bacteria;£p__Firmicutes;£c__Erysipelotrichi;£o__Erysipelotrichales;£f__Erysipelotrichaceae;£g__Allobaculum;£s__;£ASV_0004	177.68	0.0932603	1.17049	0.0796766	0.936494	0.991453	145.55	209.809	k__Bacteria;£p__Firmicutes;£c__Erysipelotrichi;£o__Erysipelotrichales;£f__Erysipelotrichaceae;£g__Allobaculum;£s__;£ASV_0004	1.50435	1.67994	1.4839	1.4963	1.48805	441.262	1.86757	1.78554	627.313	833.307	1.39529	569.963	1.50435	1.46611			k__Bacteria;£p__Firmicutes;£c__Erysipelotrichi;£o__Erysipelotrichales;£f__Erysipelotrichaceae;£g__Allobaculum;£s__;£ASV_0094	36.111	-1.80692	1.08711	-1.66214	0.0964846	0.533261	1.69767	70.5243	k__Bacteria;£p__Firmicutes;£c__Erysipelotrichi;£o__Erysipelotrichales;£f__Erysipelotrichaceae;£g__Allobaculum;£s__;£ASV_0094	1.75925	308.278	1.98034	1.47828	1.49818	1.46412	1.77319	1.83848	1.48263	177.671	1.47739	1.48263	1.9127	1.45738
k__Bacteria;£p__Proteobacteria;£c__Deltaproteobacteria;£o__Desulfovibrionales;£f__Desulfovibrionaceae;£g__Desulfovibrio;£s__;£ASV_0027	182.523	-0.294586	0.987222	-0.298399	0.765399	0.919881	152.703	212.343	k__Bacteria;£p__Proteobacteria;£c__Deltaproteobacteria;£o__Desulfovibrionales;£f__Desulfovibrionaceae;£g__Desulfovibrio;£s__;£ASV_0027	1.50435	1.67994	1.4839	1.4963	855.628	238.835	1.86757	1.78554	622.8	1.4196	125.576	698.28	1.50435	1.46611			k__Bacteria;£p__Firmicutes;£c__Bacilli;£o__Lactobacillales;£f__Lactobacillaceae;£g__Lactobacillus;£s__;£ASV_0013	276.209	0.072358	1.28966	0.0561062	0.955257	0.98059	298.406	254.013	k__Bacteria;£p__Firmicutes;£c__Bacilli;£o__Lactobacillales;£f__Lactobacillaceae;£g__Lactobacillus;£s__;£ASV_0013	1.75925	1.48926	1.98034	1.47828	455.446	538.795	1.77319	494.552	1493.01	1.39899	132.965	1.48263	1.9127	738.894
k__Bacteria;£p__Firmicutes;£c__Erysipelotrichi;£o__Erysipelotrichales;£f__Erysipelotrichaceae;£g__Allobaculum;£s__;£ASV_0067	75.9883	-0.546571	1.09743	-0.498048	0.61845	0.77711	84.179	67.7976	k__Bacteria;£p__Firmicutes;£c__Erysipelotrichi;£o__Erysipelotrichales;£f__Erysipelotrichaceae;£g__Allobaculum;£s__;£ASV_0067	1.50435	1.67994	1.4839	178.059	1.48805	1.45631	1.86757	1.78554	37.6087	173.191	184.178	220.823	257.243	1.46611			k__Bacteria;£p__Firmicutes;£c__Bacilli;£o__Lactobacillales;£f__Lactobacillaceae;£g__Lactobacillus;£s__;£ASV_0028	47.2556	2.03281	1.09857	1.8504	0.0642554	0.533261	92.9956	1.51559	k__Bacteria;£p__Firmicutes;£c__Bacilli;£o__Lactobacillales;£f__Lactobacillaceae;£g__Lactobacillus;£s__;£ASV_0028	1.75925	1.48926	289.13	1.47828	1.49818	1.46412	1.77319	1.83848	1.48263	1.39899	1.47739	1.48263	353.849	1.45738
k__Bacteria;£p__Firmicutes;£c__Erysipelotrichi;£o__Erysipelotrichales;£f__Erysipelotrichaceae;£g__Allobaculum;£s__;£ASV_0076	44.254	1.53624	1.22737	1.25165	0.210696	0.472589	38.7958	49.7122	k__Bacteria;£p__Firmicutes;£c__Erysipelotrichi;£o__Erysipelotrichales;£f__Erysipelotrichaceae;£g__Allobaculum;£s__;£ASV_0076	1.50435	1.67994	175.1	1.4963	1.48805	88.835	1.86757	1.78554	120.348	151.897	1.39529	1.49205	69.2	1.46611			k__Bacteria;£p__Firmicutes;£c__Bacilli;£o__Lactobacillales;£f__Lactobacillaceae;£g__Lactobacillus;£s__;£ASV_0032	166.205	-0.0173557	1.31889	-0.0131593	0.989501	0.991306	125.44	206.969	k__Bacteria;£p__Firmicutes;£c__Bacilli;£o__Lactobacillales;£f__Lactobacillaceae;£g__Lactobacillus;£s__;£ASV_0032	1.75925	1.48926	1.98034	236.524	1.49818	1.46412	831.628	1.83848	1.48263	1204.53	1.47739	1.48263	38.2539	1.45738
k__Bacteria;£p__Bacteroidetes;£c__Bacteroidia;£o__Bacteroidales;£f__S24-7;£g__;£s__;£ASV_0087	52.3334	0.449399	1.06659	0.42134	0.673507	0.833204	59.9982	44.6687	k__Bacteria;£p__Bacteroidetes;£c__Bacteroidia;£o__Bacteroidales;£f__S24-7;£g__;£s__;£ASV_0087	1.50435	50.3983	215.166	110.726	1.48805	1.45631	59.7624	1.78554	1.50435	59.6233	1.39529	1.49205	138.4	87.9667			k__Bacteria;£p__Firmicutes;£c__Erysipelotrichi;£o__Erysipelotrichales;£f__Erysipelotrichaceae;£g__Allobaculum;£s__;£ASV_0051	73.2411	-2.51722	1.22079	-2.06197	0.0392111	0.482973	21.4561	125.026	k__Bacteria;£p__Firmicutes;£c__Erysipelotrichi;£o__Erysipelotrichales;£f__Erysipelotrichaceae;£g__Allobaculum;£s__;£ASV_0051	1.75925	1.48926	1.98034	1.47828	1.49818	185.943	140.082	1.83848	1.48263	1.39899	1.47739	314.317	1.9127	368.718
k__Bacteria;£p__Firmicutes;£c__Erysipelotrichi;£o__Erysipelotrichales;£f__Erysipelotrichaceae;£g__Allobaculum;£s__;£ASV_0094	56.9651	2.57445	1.11746	2.30384	0.0212316	0.145666	70.2951	43.6351	k__Bacteria;£p__Firmicutes;£c__Erysipelotrichi;£o__Erysipelotrichales;£f__Erysipelotrichaceae;£g__Allobaculum;£s__;£ASV_0094	27.0783	1.67994	307.168	1.4963	35.7132	1.45631	1.86757	1.78554	67.6956	102.211	177.202	1.49205	69.2	1.46611			k__Bacteria;£p__Firmicutes;£c__Bacilli;£o__Lactobacillales;£f__Lactobacillaceae;£g__Lactobacillus;£s__;£ASV_0054	100.228	-1.66691	1.30433	-1.27798	0.201257	0.594958	45.0964	155.36	k__Bacteria;£p__Firmicutes;£c__Bacilli;£o__Lactobacillales;£f__Lactobacillaceae;£g__Lactobacillus;£s__;£ASV_0054	1.75925	425.93	1.98034	1.47828	1.49818	1.46412	219.876	1.83848	1.48263	395.913	87.1657	1.48263	1.9127	259.414
k__Bacteria;£p__Firmicutes;£c__Bacilli;£o__Lactobacillales;£f__Lactobacillaceae;£g__Lactobacillus;£s__;£ASV_0013	169.719	-1.61596	1.13051	-1.42941	0.152886	0.374414	252.203	87.236	k__Bacteria;£p__Firmicutes;£c__Bacilli;£o__Lactobacillales;£f__Lactobacillaceae;£g__Lactobacillus;£s__;£ASV_0013	1.50435	1.67994	1.4839	1.4963	601.172	535.922	1.86757	480.311	1.50435	1.4196	1.39529	1.49205	1.50435	743.318			k__Bacteria;£p__Bacteroidetes;£c__Bacteroidia;£o__Bacteroidales;£f__S24-7;£g__;£s__;£ASV_0059	80.3895	-1.52213	1.27853	-1.19053	0.233838	0.671662	48.2186	112.56	k__Bacteria;£p__Bacteroidetes;£c__Bacteroidia;£o__Bacteroidales;£f__S24-7;£g__;£s__;£ASV_0059	1.75925	1.48926	1.98034	189.219	1.49818	329.426	164.907	1.83848	1.48263	263.01	163.99	1.48263	1.9127	1.45738
k__Bacteria;£p__Firmicutes;£c__Bacilli;£o__Lactobacillales;£f__Lactobacillaceae;£g__Lactobacillus;£s__;£ASV_0028	101.261	3.79763	1.11557	3.40419	0.000663598	0.0106176	1.51079	201.012	k__Bacteria;£p__Firmicutes;£c__Bacilli;£o__Lactobacillales;£f__Lactobacillaceae;£g__Lactobacillus;£s__;£ASV_0028	1.50435	1.67994	1.4839	1.4963	406.237	1.45631	1.86757	1.78554	552.095	1.4196	1.39529	1.49205	442.278	1.46611			k__Bacteria;£p__Firmicutes;£c__Bacilli;£o__Lactobacillales;£f__Lactobacillaceae;£g__Lactobacillus;£s__;£ASV_0010	59.4441	0.047165	1.07742	0.0437759	0.965083	0.982057	57.6926	61.1956	k__Bacteria;£p__Firmicutes;£c__Bacilli;£o__Lactobacillales;£f__Lactobacillaceae;£g__Lactobacillus;£s__;£ASV_0010	239.257	257.643	156.447	1.47828	1.49818	1.46412	1.77319	1.83848	1.48263	1.39899	1.47739	163.089	1.9127	1.45738
k__Bacteria;£p__Firmicutes;£c__Bacilli;£o__Lactobacillales;£f__Lactobacillaceae;£g__Lactobacillus;£s__;£ASV_0032	163.737	1.01153	1.19766	0.844592	0.398339	0.664892	206.92	120.555	k__Bacteria;£p__Firmicutes;£c__Bacilli;£o__Lactobacillales;£f__Lactobacillaceae;£g__Lactobacillus;£s__;£ASV_0032	291.843	1.67994	1.4839	239.408	1.48805	1.45631	455.688	1.78554	90.2608	1.4196	1201.35	1.49205	1.50435	1.46611			k__Bacteria;£p__Firmicutes;£c__Bacilli;£o__Lactobacillales;£f__Lactobacillaceae;£g__Lactobacillus;£s__;£ASV_0018	148.015	-2.48917	1.30503	-1.90736	0.0564734	0.533261	130.686	165.343	k__Bacteria;£p__Firmicutes;£c__Bacilli;£o__Lactobacillales;£f__Lactobacillaceae;£g__Lactobacillus;£s__;£ASV_0018	1.75925	168.287	1.98034	1.47828	1.49818	1.46412	1.77319	511.098	904.403	1.39899	1.47739	1.48263	1.9127	472.192
k__Bacteria;£p__Firmicutes;£c__Erysipelotrichi;£o__Erysipelotrichales;£f__Erysipelotrichaceae;£g__Allobaculum;£s__;£ASV_0051	79.4261	-1.75618	1.09381	-1.60557	0.108369	0.294628	125.479	33.3731	k__Bacteria;£p__Firmicutes;£c__Erysipelotrichi;£o__Erysipelotrichales;£f__Erysipelotrichaceae;£g__Allobaculum;£s__;£ASV_0051	1.50435	1.67994	1.4839	1.4963	1.48805	184.951	1.86757	1.78554	224.148	1.4196	1.39529	316.315	1.50435	370.926			k__Bacteria;£p__Firmicutes;£c__Erysipelotrichi;£o__Erysipelotrichales;£f__Erysipelotrichaceae;£g__Allobaculum;£s__;£ASV_0020	197.69	0.59922	1.20869	0.495761	0.620063	0.823362	298.52	96.8602	k__Bacteria;£p__Firmicutes;£c__Erysipelotrichi;£o__Erysipelotrichales;£f__Erysipelotrichaceae;£g__Allobaculum;£s__;£ASV_0020	1259.62	385.719	1.98034	1.47828	1.49818	1.46412	1.77319	1.83848	821.376	1.39899	1.47739	284.665	1.9127	1.45738
k__Bacteria;£p__Firmicutes;£c__Bacilli;£o__Lactobacillales;£f__Lactobacillaceae;£g__Lactobacillus;£s__;£ASV_0054	102.804	-1.15193	1.01261	-1.13758	0.255294	0.537461	155.209	50.399	k__Bacteria;£p__Firmicutes;£c__Bacilli;£o__Lactobacillales;£f__Lactobacillaceae;£g__Lactobacillus;£s__;£ASV_0054	1.50435	235.192	424.396	1.4963	1.48805	1.45631	1.86757	1.78554	1.50435	1.4196	394.867	1.49205	109.817	260.968			k__Bacteria;£p__Firmicutes;£c__Erysipelotrichi;£o__Erysipelotrichales;£f__Erysipelotrichaceae;£g__Allobaculum;£s__;£ASV_0044	82.3316	0.0637537	1.27158	0.0501374	0.960013	0.98059	71.3406	93.3227	k__Bacteria;£p__Firmicutes;£c__Erysipelotrichi;£o__Erysipelotrichales;£f__Erysipelotrichaceae;£g__Allobaculum;£s__;£ASV_0044	1.75925	1.48926	1.98034	193.654	209.745	1.46412	1.77319	1.83848	1.48263	451.873	1.47739	1.48263	281.166	1.45738
k__Bacteria;£p__Bacteroidetes;£c__Bacteroidia;£o__Bacteroidales;£f__S24-7;£g__;£s__;£ASV_0059	69.4076	-2.60916	1.23942	-2.10515	0.0352784	0.174072	112.534	26.2812	k__Bacteria;£p__Bacteroidetes;£c__Bacteroidia;£o__Bacteroidales;£f__S24-7;£g__;£s__;£ASV_0059	1.50435	1.67994	1.4839	191.526	1.48805	327.67	1.86757	1.78554	1.50435	1.4196	262.315	1.49205	174.504	1.46611			k__Bacteria;£p__Proteobacteria;£c__Deltaproteobacteria;£o__Desulfovibrionales;£f__Desulfovibrionaceae;£g__Desulfovibrio;£s__;£ASV_0046	93.8175	0.28959	1.28386	0.225561	0.821543	0.953238	107.148	80.487	k__Bacteria;£p__Proteobacteria;£c__Deltaproteobacteria;£o__Desulfovibrionales;£f__Desulfovibrionaceae;£g__Desulfovibrio;£s__;£ASV_0046	161.851	1.48926	1.98034	1.47828	1.49818	136.163	579.834	1.83848	1.48263	1.39899	1.47739	419.584	1.9127	1.45738
k__Bacteria;£p__Firmicutes;£c__Bacilli;£o__Lactobacillales;£f__Lactobacillaceae;£g__Lactobacillus;£s__;£ASV_0010	96.9876	0.0617486	1.28468	0.0480653	0.961664	0.991453	61.2057	132.769	k__Bacteria;£p__Firmicutes;£c__Bacilli;£o__Lactobacillales;£f__Lactobacillaceae;£g__Lactobacillus;£s__;£ASV_0010	1.50435	1.67994	256.715	1.4963	1.48805	1.45631	1.86757	1.78554	1.50435	593.394	1.39529	164.126	327.948	1.46611			k__Bacteria;£p__Bacteroidetes;£c__Bacteroidia;£o__Bacteroidales;£f__S24-7;£g__;£s__;£ASV_0060	70.9776	-0.760806	1.03314	-0.736399	0.461488	0.706264	48.9686	92.9866	k__Bacteria;£p__Bacteroidetes;£c__Bacteroidia;£o__Bacteroidales;£f__S24-7;£g__;£s__;£ASV_0060	1.75925	229.347	1.98034	1.47828	1.49818	1.46412	1.77319	1.83848	1.48263	1.39899	1.47739	1.48263	332.809	413.897
k__Bacteria;£p__Firmicutes;£c__Bacilli;£o__Lactobacillales;£f__Lactobacillaceae;£g__Lactobacillus;£s__;£ASV_0018	148.254	-1.06647	1.1944	-0.89289	0.371916	0.664892	163.56	132.948	k__Bacteria;£p__Firmicutes;£c__Bacilli;£o__Lactobacillales;£f__Lactobacillaceae;£g__Lactobacillus;£s__;£ASV_0018	1.50435	1.67994	167.681	1.4963	1.48805	1.45631	1.86757	496.381	1.50435	597.653	1.39529	1.49205	324.939	475.02			k__Bacteria;£p__Bacteroidetes;£c__Bacteroidia;£o__Bacteroidales;£f__S24-7;£g__;£s__;£ASV_0061	91.2673	-2.47868	1.24963	-1.98353	0.047308	0.487102	59.4531	123.082	k__Bacteria;£p__Bacteroidetes;£c__Bacteroidia;£o__Bacteroidales;£f__S24-7;£g__;£s__;£ASV_0061	1.75925	1.48926	1.98034	384.352	1.49818	269.398	406.061	1.83848	1.48263	1.39899	1.47739	201.637	1.9127	1.45738
k__Bacteria;£p__Firmicutes;£c__Erysipelotrichi;£o__Erysipelotrichales;£f__Erysipelotrichaceae;£g__Allobaculum;£s__;£ASV_0020	79.7623	-0.989496	1.2471	-0.793441	0.427521	0.664892	96.9148	62.6098	k__Bacteria;£p__Firmicutes;£c__Erysipelotrichi;£o__Erysipelotrichales;£f__Erysipelotrichaceae;£g__Allobaculum;£s__;£ASV_0020	1.50435	1.67994	384.331	1.4963	1.48805	1.45631	1.86757	1.78554	1.50435	428.72	1.39529	286.474	1.50435	1.46611			k__Bacteria;£p__Firmicutes;£c__Erysipelotrichi;£o__Erysipelotrichales;£f__Erysipelotrichaceae;£g__Allobaculum;£s__;£ASV_0092	45.1865	-1.56617	1.0046	-1.55899	0.118999	0.535497	26.6022	63.7709	k__Bacteria;£p__Firmicutes;£c__Erysipelotrichi;£o__Erysipelotrichales;£f__Erysipelotrichaceae;£g__Allobaculum;£s__;£ASV_0092	1.75925	1.48926	1.98034	140.436	1.49818	1.46412	1.77319	1.83848	1.48263	120.313	175.809	179.398	1.9127	1.45738
k__Bacteria;£p__Firmicutes;£c__Erysipelotrichi;£o__Erysipelotrichales;£f__Erysipelotrichaceae;£g__Allobaculum;£s__;£ASV_0044	83.9514	0.911403	1.17563	0.775243	0.438196	0.664952	93.4825	74.4203	k__Bacteria;£p__Firmicutes;£c__Erysipelotrichi;£o__Erysipelotrichales;£f__Erysipelotrichaceae;£g__Allobaculum;£s__;£ASV_0044	180.522	1.67994	1.4839	196.015	1.48805	1.45631	1.86757	1.78554	215.122	1.4196	450.679	1.49205	118.843	1.46611			k__Bacteria;£p__Firmicutes;£c__Bacilli;£o__Lactobacillales;£f__Lactobacillaceae;£g__Lactobacillus;£s__;£ASV_0101	60.4219	-1.78201	1.01844	-1.74975	0.080162	0.533261	25.2558	95.5879	k__Bacteria;£p__Firmicutes;£c__Bacilli;£o__Lactobacillales;£f__Lactobacillaceae;£g__Lactobacillus;£s__;£ASV_0101	1.75925	1.48926	1.98034	1.47828	1.49818	1.46412	166.68	338.281	1.48263	246.222	1.47739	1.48263	1.9127	78.6987
k__Bacteria;£p__Proteobacteria;£c__Deltaproteobacteria;£o__Desulfovibrionales;£f__Desulfovibrionaceae;£g__Desulfovibrio;£s__;£ASV_0046	158.155	2.11992	1.0382	2.04193	0.0411584	0.189962	80.7592	235.551	k__Bacteria;£p__Proteobacteria;£c__Deltaproteobacteria;£o__Desulfovibrionales;£f__Desulfovibrionaceae;£g__Desulfovibrio;£s__;£ASV_0046	1.50435	1.67994	1.4839	1.4963	541.65	135.437	394.058	1.78554	431.748	1.4196	1.39529	422.25	276.8	1.46611			k__Bacteria;£p__Firmicutes;£c__Erysipelotrichi;£o__Erysipelotrichales;£f__Erysipelotrichaceae;£g__Allobaculum;£s__;£ASV_0019	212.332	-1.5407	1.17698	-1.30903	0.190524	0.587123	112.713	311.952	k__Bacteria;£p__Firmicutes;£c__Erysipelotrichi;£o__Erysipelotrichales;£f__Erysipelotrichaceae;£g__Allobaculum;£s__;£ASV_0019	1.75925	1.48926	1.98034	1.47828	1.49818	1.46412	1.77319	1.83848	1.48263	388.918	778.582	785.793	1.9127	1002.68
k__Bacteria;£p__Bacteroidetes;£c__Bacteroidia;£o__Bacteroidales;£f__S24-7;£g__;£s__;£ASV_0060	75.1593	-0.237867	1.15463	-0.206012	0.836781	0.989298	93.2174	57.1012	k__Bacteria;£p__Bacteroidetes;£c__Bacteroidia;£o__Bacteroidales;£f__S24-7;£g__;£s__;£ASV_0060	1.50435	119.276	228.521	1.4963	1.48805	1.45631	1.86757	1.78554	1.50435	272.564	1.39529	1.49205	1.50435	416.376			k__Bacteria;£p__Firmicutes;£c__Erysipelotrichi;£o__Erysipelotrichales;£f__Erysipelotrichaceae;£g__Allobaculum;£s__;£ASV_0045	45.1587	0.226188	1.14142	0.198164	0.842917	0.953238	48.3552	41.9622	k__Bacteria;£p__Firmicutes;£c__Erysipelotrichi;£o__Erysipelotrichales;£f__Erysipelotrichaceae;£g__Allobaculum;£s__;£ASV_0045	1.75925	1.48926	1.98034	1.47828	328.101	1.46412	1.77319	284.965	1.48263	1.39899	1.47739	1.48263	1.9127	1.45738
k__Bacteria;£p__Bacteroidetes;£c__Bacteroidia;£o__Bacteroidales;£f__S24-7;£g__;£s__;£ASV_0061	75.7246	-2.61849	1.24562	-2.10215	0.0355397	0.174072	123.721	27.7281	k__Bacteria;£p__Bacteroidetes;£c__Bacteroidia;£o__Bacteroidales;£f__S24-7;£g__;£s__;£ASV_0061	1.50435	1.67994	1.4839	389.037	1.48805	267.961	1.86757	1.78554	1.50435	184.548	1.39529	202.919	1.50435	1.46611			k__Bacteria;£p__Bacteroidetes;£c__Bacteroidia;£o__Bacteroidales;£f__S24-7;£g__;£s__;£ASV_0072	89.159	-1.55765	1.2936	-1.20412	0.228542	0.666856	47.3746	130.943	k__Bacteria;£p__Bacteroidetes;£c__Bacteroidia;£o__Bacteroidales;£f__S24-7;£g__;£s__;£ASV_0072	1.75925	1.48926	1.98034	427.222	1.49818	199.12	173.773	1.83848	1.48263	283.994	149.216	1.48263	1.9127	1.45738
k__Bacteria;£p__Firmicutes;£c__Erysipelotrichi;£o__Erysipelotrichales;£f__Erysipelotrichaceae;£g__Allobaculum;£s__;£ASV_0092	54.4712	-0.596779	0.985809	-0.60537	0.544933	0.695659	64.1247	44.8177	k__Bacteria;£p__Firmicutes;£c__Erysipelotrichi;£o__Erysipelotrichales;£f__Erysipelotrichaceae;£g__Allobaculum;£s__;£ASV_0092	1.50435	1.67994	1.4839	142.148	1.48805	1.45631	1.86757	1.78554	159.461	146.219	119.995	180.538	1.50435	1.46611			k__Bacteria;£p__Bacteroidetes;£c__Bacteroidia;£o__Bacteroidales;£f__S24-7;£g__;£s__;£ASV_0077	32.7003	2.18329	1.06106	2.05765	0.039624	0.482973	63.8849	1.51559	k__Bacteria;£p__Bacteroidetes;£c__Bacteroidia;£o__Bacteroidales;£f__S24-7;£g__;£s__;£ASV_0077	1.75925	1.48926	1.98034	1.47828	1.49818	1.46412	1.77319	1.83848	272.804	1.39899	165.467	1.48263	1.9127	1.45738
k__Bacteria;£p__Firmicutes;£c__Bacilli;£o__Lactobacillales;£f__Lactobacillaceae;£g__Lactobacillus;£s__;£ASV_0101	73.8091	-0.156955	1.21868	-0.128791	0.897523	0.991453	94.1728	53.4454	k__Bacteria;£p__Firmicutes;£c__Bacilli;£o__Lactobacillales;£f__Lactobacillaceae;£g__Lactobacillus;£s__;£ASV_0101	1.50435	152.875	1.4839	1.4963	153.269	1.45631	1.86757	328.54	1.50435	1.4196	245.571	1.49205	61.6782	79.17			k__Bacteria;£p__Bacteroidetes;£c__Bacteroidia;£o__Bacteroidales;£f__S24-7;£g__;£s__;£ASV_0078	27.8815	-0.738484	1.07338	-0.687996	0.491455	0.714062	1.69767	54.0653	k__Bacteria;£p__Bacteroidetes;£c__Bacteroidia;£o__Bacteroidales;£f__S24-7;£g__;£s__;£ASV_0078	1.75925	369.337	1.98034	1.47828	1.49818	1.46412	1.77319	1.83848	1.48263	1.39899	1.47739	1.48263	1.9127	1.45738
k__Bacteria;£p__Firmicutes;£c__Erysipelotrichi;£o__Erysipelotrichales;£f__Erysipelotrichaceae;£g__Allobaculum;£s__;£ASV_0019	227.346	-0.749797	1.02389	-0.732302	0.463984	0.675269	313.369	141.323	k__Bacteria;£p__Firmicutes;£c__Erysipelotrichi;£o__Erysipelotrichales;£f__Erysipelotrichaceae;£g__Allobaculum;£s__;£ASV_0019	1.50435	1.67994	1.4839	1.4963	1.48805	1.45631	1.86757	1.78554	634.835	346.383	387.891	790.787	1.50435	1008.68			k__Bacteria;£p__Firmicutes;£c__Erysipelotrichi;£o__Erysipelotrichales;£f__Erysipelotrichaceae;£g__Allobaculum;£s__;£ASV_0145	39.2856	-3.27207	1.01479	-3.22437	0.00126248	0.118685	1.69767	76.8735	k__Bacteria;£p__Firmicutes;£c__Erysipelotrichi;£o__Erysipelotrichales;£f__Erysipelotrichaceae;£g__Allobaculum;£s__;£ASV_0145	1.75925	224.879	1.98034	1.47828	1.49818	1.46412	1.77319	1.83848	1.48263	152.49	1.47739	1.48263	1.9127	154.483
k__Bacteria;£p__Firmicutes;£c__Erysipelotrichi;£o__Erysipelotrichales;£f__Erysipelotrichaceae;£g__Allobaculum;£s__;£ASV_0045	62.265	1.09306	1.22817	0.889987	0.373473	0.664892	40.7927	83.7372	k__Bacteria;£p__Firmicutes;£c__Erysipelotrichi;£o__Erysipelotrichales;£f__Erysipelotrichaceae;£g__Allobaculum;£s__;£ASV_0045	207.6	1.67994	1.4839	1.4963	1.48805	1.45631	1.86757	276.759	1.50435	370.516	1.39529	1.49205	1.50435	1.46611			k__Bacteria;£p__Bacteroidetes;£c__Bacteroidia;£o__Bacteroidales;£f__S24-7;£g__;£s__;£ASV_0172	15.3495	0.101348	1.0296	0.0984347	0.921587	0.969462	11.0703	19.6288	k__Bacteria;£p__Bacteroidetes;£c__Bacteroidia;£o__Bacteroidales;£f__S24-7;£g__;£s__;£ASV_0172	1.75925	1.48926	1.98034	1.47828	1.49818	1.46412	67.3814	1.83848	1.48263	1.39899	1.47739	1.48263	1.9127	128.25
k__Bacteria;£p__Bacteroidetes;£c__Bacteroidia;£o__Bacteroidales;£f__S24-7;£g__;£s__;£ASV_0072	77.4551	-2.64675	1.24594	-2.1243	0.0336447	0.173191	131.423	23.4874	k__Bacteria;£p__Bacteroidetes;£c__Bacteroidia;£o__Bacteroidales;£f__S24-7;£g__;£s__;£ASV_0072	1.50435	1.67994	1.4839	432.43	1.48805	198.058	1.86757	1.78554	1.50435	1.4196	283.244	1.49205	154.948	1.46611			k__Bacteria;£p__Bacteroidetes;£c__Bacteroidia;£o__Bacteroidales;£f__S24-7;£g__;£s__;£ASV_0219	26.4252	0.562921	0.822408	0.684479	0.493673	0.714062	30.066	22.7844	k__Bacteria;£p__Bacteroidetes;£c__Bacteroidia;£o__Bacteroidales;£f__S24-7;£g__;£s__;£ASV_0219	1.75925	1.48926	1.98034	1.47828	137.832	77.5982	1.77319	1.83848	56.3399	74.1463	8.86431	1.48263	1.9127	1.45738
k__Bacteria;£p__Bacteroidetes;£c__Bacteroidia;£o__Bacteroidales;£f__S24-7;£g__;£s__;£ASV_0077	28.0798	1.99018	1.0793	1.84396	0.0651894	1	1.51079	54.6489	k__Bacteria;£p__Bacteroidetes;£c__Bacteroidia;£o__Bacteroidales;£f__S24-7;£g__;£s__;£ASV_0077	1.50435	1.67994	1.4839	1.4963	1.48805	1.45631	1.86757	1.78554	200.078	1.4196	1.39529	1.49205	174.504	1.46611			k__Bacteria;£p__Firmicutes;£c__Erysipelotrichi;£o__Erysipelotrichales;£f__Erysipelotrichaceae;£g__Allobaculum;£s__;£ASV_0229	28.6188	0.486395	1.04399	0.465901	0.641286	0.839125	33.0553	24.1823	k__Bacteria;£p__Firmicutes;£c__Erysipelotrichi;£o__Erysipelotrichales;£f__Erysipelotrichaceae;£g__Allobaculum;£s__;£ASV_0229	1.75925	55.1028	1.98034	73.9138	34.4581	1.46412	1.77319	1.83848	112.68	1.39899	76.824	34.1004	1.9127	1.45738
k__Bacteria;£p__Bacteroidetes;£c__Bacteroidia;£o__Bacteroidales;£f__S24-7;£g__;£s__;£ASV_0078	42.9775	0.0274429	1.18255	0.0232065	0.981486	0.991453	53.8713	32.0836	k__Bacteria;£p__Bacteroidetes;£c__Bacteroidia;£o__Bacteroidales;£f__S24-7;£g__;£s__;£ASV_0078	215.122	1.67994	368.008	1.4963	1.48805	1.45631	1.86757	1.78554	1.50435	1.4196	1.39529	1.49205	1.50435	1.46611			k__Bacteria;£p__Firmicutes;£c__Erysipelotrichi;£o__Erysipelotrichales;£f__Erysipelotrichaceae;£g__Allobaculum;£s__;£ASV_0017	275.639	0.267451	1.17049	0.228495	0.819261	0.953238	377.265	174.013	k__Bacteria;£p__Firmicutes;£c__Erysipelotrichi;£o__Erysipelotrichales;£f__Erysipelotrichaceae;£g__Allobaculum;£s__;£ASV_0017	1549.89	966.532	1.98034	243.916	1.49818	1.46412	1.77319	1.83848	1082.32	1.39899	1.47739	1.48263	1.9127	1.45738
k__Bacteria;£p__Firmicutes;£c__Erysipelotrichi;£o__Erysipelotrichales;£f__Erysipelotrichaceae;£g__Allobaculum;£s__;£ASV_0145	44.1052	-1.78753	1.20219	-1.48689	0.137043	0.339076	76.8277	11.3827	k__Bacteria;£p__Firmicutes;£c__Erysipelotrichi;£o__Erysipelotrichales;£f__Erysipelotrichaceae;£g__Allobaculum;£s__;£ASV_0145	25.5739	1.67994	224.069	1.4963	46.1295	1.45631	1.86757	1.78554	1.50435	1.4196	152.087	1.49205	1.50435	155.408			k__Bacteria;£p__Firmicutes;£c__Bacilli;£o__Lactobacillales;£f__Lactobacillaceae;£g__Lactobacillus;£s__;£ASV_0026	25.504	2.06607	1.04537	1.97641	0.0481088	0.487102	49.4924	1.51559	k__Bacteria;£p__Firmicutes;£c__Bacilli;£o__Lactobacillales;£f__Lactobacillaceae;£g__Lactobacillus;£s__;£ASV_0026	191.758	1.48926	146.545	1.47828	1.49818	1.46412	1.77319	1.83848	1.48263	1.39899	1.47739	1.48263	1.9127	1.45738
k__Bacteria;£p__Bacteroidetes;£c__Bacteroidia;£o__Bacteroidales;£f__S24-7;£g__;£s__;£ASV_0172	18.8131	0.519464	0.949771	0.546937	0.584422	1	19.7325	17.8938	k__Bacteria;£p__Bacteroidetes;£c__Bacteroidia;£o__Bacteroidales;£f__S24-7;£g__;£s__;£ASV_0172	1.50435	1.67994	1.4839	1.4963	1.48805	1.45631	1.86757	1.78554	1.50435	52.5253	1.39529	1.49205	64.6869	129.018			k__Bacteria;£p__Firmicutes;£c__Erysipelotrichi;£o__Erysipelotrichales;£f__Erysipelotrichaceae;£g__Allobaculum;£s__;£ASV_0034	160.918	-0.552017	1.24124	-0.444731	0.656514	0.84409	152.091	169.745	k__Bacteria;£p__Firmicutes;£c__Erysipelotrichi;£o__Erysipelotrichales;£f__Erysipelotrichaceae;£g__Allobaculum;£s__;£ASV_0034	1.75925	1.48926	285.169	1.47828	1.49818	317.714	771.339	468.813	1.48263	1.39899	1.47739	395.862	1.9127	1.45738
k__Bacteria;£p__Bacteroidetes;£c__Bacteroidia;£o__Bacteroidales;£f__S24-7;£g__;£s__;£ASV_0219	21.1302	-0.935427	1.09178	-0.856788	0.391562	1	22.6941	19.5663	k__Bacteria;£p__Bacteroidetes;£c__Bacteroidia;£o__Bacteroidales;£f__S24-7;£g__;£s__;£ASV_0219	1.50435	127.676	1.4839	1.4963	1.48805	77.1845	1.86757	1.78554	1.50435	1.4196	73.9504	1.49205	1.50435	1.46611			k__Bacteria;£p__Firmicutes;£c__Erysipelotrichi;£o__Erysipelotrichales;£f__Erysipelotrichaceae;£g__Allobaculum;£s__;£ASV_0035	230.764	0.283226	1.18523	0.238963	0.811134	0.953238	318.347	143.181	k__Bacteria;£p__Firmicutes;£c__Erysipelotrichi;£o__Erysipelotrichales;£f__Erysipelotrichaceae;£g__Allobaculum;£s__;£ASV_0035	1284.25	766.971	1.98034	227.654	1.49818	1.46412	1.77319	1.83848	935.538	1.39899	1.47739	1.48263	1.9127	1.45738
k__Bacteria;£p__Firmicutes;£c__Erysipelotrichi;£o__Erysipelotrichales;£f__Erysipelotrichaceae;£g__Allobaculum;£s__;£ASV_0229	12.9363	-2.68203	0.911748	-2.94164	0.00326481	1	24.3057	1.56689	k__Bacteria;£p__Firmicutes;£c__Erysipelotrichi;£o__Erysipelotrichales;£f__Erysipelotrichaceae;£g__Allobaculum;£s__;£ASV_0229	1.50435	1.67994	54.9044	74.8148	1.48805	1.45631	1.86757	1.78554	1.50435	1.4196	1.39529	34.3172	1.50435	1.46611			k__Bacteria;£p__Firmicutes;£c__Bacilli;£o__Lactobacillales;£f__Lactobacillaceae;£g__Lactobacillus;£s__;£ASV_0056	79.2931	0.173063	1.195	0.144823	0.884851	0.953238	18.371	140.215	k__Bacteria;£p__Firmicutes;£c__Bacilli;£o__Lactobacillales;£f__Lactobacillaceae;£g__Lactobacillus;£s__;£ASV_0056	1.75925	1.48926	1.98034	1.47828	1.49818	1.46412	1.77319	1.83848	1.48263	972.296	118.191	1.48263	1.9127	1.45738
k__Bacteria;£p__Firmicutes;£c__Erysipelotrichi;£o__Erysipelotrichales;£f__Erysipelotrichaceae;£g__Allobaculum;£s__;£ASV_0017	152.019	-0.0802359	1.10939	-0.0723241	0.942344	0.991453	173.934	130.105	k__Bacteria;£p__Firmicutes;£c__Erysipelotrichi;£o__Erysipelotrichales;£f__Erysipelotrichaceae;£g__Allobaculum;£s__;£ASV_0017	1.50435	766.053	963.052	246.889	1.48805	1.45631	1.86757	1.78554	1.50435	1.4196	1.39529	1.49205	136.896	1.46611			k__Bacteria;£p__Bacteroidetes;£c__Bacteroidia;£o__Bacteroidales;£f__S24-7;£g__;£s__;£ASV_0066	79.7564	0.151623	1.12666	0.134578	0.892946	0.953238	96.2889	63.2239	k__Bacteria;£p__Bacteroidetes;£c__Bacteroidia;£o__Bacteroidales;£f__S24-7;£g__;£s__;£ASV_0066	290.275	242.75	1.98034	192.176	1.49818	1.46412	1.77319	1.83848	375.105	1.39899	1.47739	1.48263	1.9127	1.45738
k__Bacteria;£p__Firmicutes;£c__Bacilli;£o__Lactobacillales;£f__Lactobacillaceae;£g__Lactobacillus;£s__;£ASV_0026	59.1673	1.9341	1.15757	1.67082	0.094757	0.273996	1.51079	116.824	k__Bacteria;£p__Firmicutes;£c__Bacilli;£o__Lactobacillales;£f__Lactobacillaceae;£g__Lactobacillus;£s__;£ASV_0026	1.50435	1.67994	1.4839	1.4963	1.48805	1.45631	1.86757	1.78554	1.50435	547.966	1.39529	1.49205	261.756	1.46611			k__Bacteria;£p__Bacteroidetes;£c__Bacteroidia;£o__Bacteroidales;£f__S24-7;£g__;£s__;£ASV_0139	25.4208	-2.0174	1.07852	-1.87053	0.0614102	0.533261	14.3633	36.4783	k__Bacteria;£p__Bacteroidetes;£c__Bacteroidia;£o__Bacteroidales;£f__S24-7;£g__;£s__;£ASV_0139	1.75925	1.48926	1.98034	110.871	1.49818	84.9188	90.4329	1.83848	1.48263	1.39899	1.47739	53.3746	1.9127	1.45738
k__Bacteria;£p__Firmicutes;£c__Bacilli;£o__Lactobacillales;£f__Lactobacillaceae;£g__Lactobacillus;£s__;£ASV_0030	44.8987	1.94439	1.1406	1.7047	0.0882501	0.273996	1.51079	88.2866	k__Bacteria;£p__Firmicutes;£c__Bacilli;£o__Lactobacillales;£f__Lactobacillaceae;£g__Lactobacillus;£s__;£ASV_0030	1.50435	1.67994	1.4839	1.4963	1.48805	1.45631	1.86757	1.78554	1.50435	366.257	1.39529	1.49205	243.704	1.46611			k__Bacteria;£p__Bacteroidetes;£c__Bacteroidia;£o__Bacteroidales;£f__S24-7;£g__;£s__;£ASV_0154	28.6694	0.931529	1.00051	0.93105	0.351827	0.68597	49.2572	8.08152	k__Bacteria;£p__Bacteroidetes;£c__Bacteroidia;£o__Bacteroidales;£f__S24-7;£g__;£s__;£ASV_0154	1.75925	1.48926	283.189	1.47828	1.49818	1.46412	1.77319	1.83848	1.48263	1.39899	53.1859	47.4441	1.9127	1.45738
k__Bacteria;£p__Firmicutes;£c__Erysipelotrichi;£o__Erysipelotrichales;£f__Erysipelotrichaceae;£g__Allobaculum;£s__;£ASV_0034	84.7514	-3.60178	1.10573	-3.25738	0.00112445	0.0128508	167.936	1.56689	k__Bacteria;£p__Firmicutes;£c__Erysipelotrichi;£o__Erysipelotrichales;£f__Erysipelotrichaceae;£g__Allobaculum;£s__;£ASV_0034	1.50435	1.67994	1.4839	1.4963	1.48805	316.019	1.86757	455.314	1.50435	1.4196	1.39529	398.377	1.50435	1.46611			k__Bacteria;£p__Bacteroidetes;£c__Bacteroidia;£o__Bacteroidales;£f__S24-7;£g__;£s__;£ASV_0182	26.9351	-0.970663	1.09736	-0.884543	0.376403	0.699281	11.017	42.8531	k__Bacteria;£p__Bacteroidetes;£c__Bacteroidia;£o__Bacteroidales;£f__S24-7;£g__;£s__;£ASV_0182	1.75925	150.416	1.98034	141.914	1.49818	1.46412	1.77319	1.83848	66.7183	1.39899	1.47739	1.48263	1.9127	1.45738
k__Bacteria;£p__Firmicutes;£c__Erysipelotrichi;£o__Erysipelotrichales;£f__Erysipelotrichaceae;£g__Allobaculum;£s__;£ASV_0035	81.6126	-1.01875	1.23229	-0.826713	0.4084	0.664892	143.176	20.0489	k__Bacteria;£p__Firmicutes;£c__Erysipelotrichi;£o__Erysipelotrichales;£f__Erysipelotrichaceae;£g__Allobaculum;£s__;£ASV_0035	1.50435	1.67994	764.21	230.43	1.48805	1.45631	1.86757	1.78554	1.50435	1.4196	1.39529	1.49205	130.878	1.46611			k__Bacteria;£p__Firmicutes;£c__Bacilli;£o__Lactobacillales;£f__Lactobacillaceae;£g__Lactobacillus;£s__;£ASV_0188	17.7462	0.2244	1.06167	0.211366	0.832602	0.953238	23.9371	11.5553	k__Bacteria;£p__Firmicutes;£c__Bacilli;£o__Lactobacillales;£f__Lactobacillaceae;£g__Lactobacillus;£s__;£ASV_0188	1.75925	1.48926	1.98034	1.47828	1.49818	71.7418	1.77319	1.83848	157.159	1.39899	1.47739	1.48263	1.9127	1.45738
k__Bacteria;£p__Firmicutes;£c__Bacilli;£o__Lactobacillales;£f__Lactobacillaceae;£g__Lactobacillus;£s__;£ASV_0056	111.756	2.09197	1.23596	1.69258	0.0905357	0.273996	139.844	83.6684	k__Bacteria;£p__Firmicutes;£c__Bacilli;£o__Lactobacillales;£f__Lactobacillaceae;£g__Lactobacillus;£s__;£ASV_0056	39.113	477.103	1.4839	1.4963	1.48805	1.45631	1.86757	1.78554	63.1826	1.4196	969.727	1.49205	1.50435	1.46611			k__Bacteria;£p__Firmicutes;£c__Erysipelotrichi;£o__Erysipelotrichales;£f__Erysipelotrichaceae;£g__Allobaculum;£s__;£ASV_0279	17.6258	0.404542	0.901161	0.448912	0.653495	0.842884	23.3112	11.9404	k__Bacteria;£p__Firmicutes;£c__Erysipelotrichi;£o__Erysipelotrichales;£f__Erysipelotrichaceae;£g__Allobaculum;£s__;£ASV_0279	153.054	74.4632	1.98034	1.47828	1.49818	1.46412	1.77319	1.83848	1.48263	1.39899	1.47739	1.48263	1.9127	1.45738
k__Bacteria;£p__Bacteroidetes;£c__Bacteroidia;£o__Bacteroidales;£f__S24-7;£g__;£s__;£ASV_0066	40.7709	-1.00958	1.19168	-0.847189	0.39689	0.664892	63.4271	18.1147	k__Bacteria;£p__Bacteroidetes;£c__Bacteroidia;£o__Bacteroidales;£f__S24-7;£g__;£s__;£ASV_0066	1.50435	1.67994	241.876	194.519	1.48805	1.45631	1.86757	1.78554	1.50435	1.4196	1.39529	1.49205	117.339	1.46611			k__Bacteria;£p__Bacteroidetes;£c__Bacteroidia;£o__Bacteroidales;£f__S24-7;£g__;£s__;£ASV_1131	5.35621	0.348471	0.742841	0.469106	0.638994	0.839125	6.29933	4.41309	k__Bacteria;£p__Bacteroidetes;£c__Bacteroidia;£o__Bacteroidales;£f__S24-7;£g__;£s__;£ASV_1131	1.75925	1.48926	1.98034	1.47828	1.49818	1.46412	26.5979	14.7079	1.48263	1.39899	8.86431	8.89577	1.9127	1.45738
k__Bacteria;£p__Bacteroidetes;£c__Bacteroidia;£o__Bacteroidales;£f__S24-7;£g__;£s__;£ASV_0139	25.2926	-2.11452	1.10875	-1.90712	0.0565049	1	36.6476	13.9377	k__Bacteria;£p__Bacteroidetes;£c__Bacteroidia;£o__Bacteroidales;£f__S24-7;£g__;£s__;£ASV_0139	1.50435	1.67994	1.4839	112.222	1.48805	84.466	1.86757	1.78554	1.50435	88.0153	1.39529	53.7138	1.50435	1.46611			k__Bacteria;£p__Firmicutes;£c__Erysipelotrichi;£o__Erysipelotrichales;£f__Erysipelotrichaceae;£g__Allobaculum;£s__;£ASV_0006	438.934	0.590452	1.1234	0.525592	0.599172	0.798239	697.082	180.786	k__Bacteria;£p__Firmicutes;£c__Erysipelotrichi;£o__Erysipelotrichales;£f__Erysipelotrichaceae;£g__Allobaculum;£s__;£ASV_0006	2916.83	780.374	1.98034	477.483	1.49818	1.46412	1.77319	1.83848	1954.1	1.39899	1.47739	1.48263	1.9127	1.45738
k__Bacteria;£p__Bacteroidetes;£c__Bacteroidia;£o__Bacteroidales;£f__S24-7;£g__;£s__;£ASV_0154	4.84266	-0.921243	0.907677	-1.01495	0.310132	1	8.11844	1.56689	k__Bacteria;£p__Bacteroidetes;£c__Bacteroidia;£o__Bacteroidales;£f__S24-7;£g__;£s__;£ASV_0154	1.50435	1.67994	1.4839	1.4963	1.48805	1.45631	1.86757	1.78554	1.50435	1.4196	1.39529	47.7456	1.50435	1.46611			k__Bacteria;£p__Firmicutes;£c__Erysipelotrichi;£o__Erysipelotrichales;£f__Erysipelotrichaceae;£g__Allobaculum;£s__;£ASV_0023	276.007	1.91155	1.11204	1.71896	0.085622	0.533261	411.571	140.443	k__Bacteria;£p__Firmicutes;£c__Erysipelotrichi;£o__Erysipelotrichales;£f__Erysipelotrichaceae;£g__Allobaculum;£s__;£ASV_0023	1551.65	973.979	1.98034	1.47828	1.49818	1.46412	1.77319	1.83848	1163.86	1.39899	1.47739	1.48263	158.754	1.45738
k__Bacteria;£p__Bacteroidetes;£c__Bacteroidia;£o__Bacteroidales;£f__S24-7;£g__;£s__;£ASV_0182	38.4913	0.335263	1.12018	0.299294	0.764716	0.919881	43.0163	33.9664	k__Bacteria;£p__Bacteroidetes;£c__Bacteroidia;£o__Bacteroidales;£f__S24-7;£g__;£s__;£ASV_0182	36.1043	1.67994	149.874	143.645	1.48805	1.45631	54.1597	1.78554	1.50435	1.4196	1.39529	1.49205	141.409	1.46611			k__Bacteria;£p__Firmicutes;£c__Erysipelotrichi;£o__Erysipelotrichales;£f__Erysipelotrichaceae;£g__Allobaculum;£s__;£ASV_0043	128.901	-0.70666	1.09914	-0.642923	0.520274	0.734185	91.0479	166.754	k__Bacteria;£p__Firmicutes;£c__Erysipelotrichi;£o__Erysipelotrichales;£f__Erysipelotrichaceae;£g__Allobaculum;£s__;£ASV_0043	1.75925	1.48926	1.98034	481.918	1.49818	1.46412	1.77319	1.83848	1.48263	1.39899	1.47739	1.48263	627.365	677.683
k__Bacteria;£p__Firmicutes;£c__Bacilli;£o__Lactobacillales;£f__Lactobacillaceae;£g__Lactobacillus;£s__;£ASV_0188	14.4218	0.772736	0.891129	0.867142	0.385864	1	11.4969	17.3466	k__Bacteria;£p__Firmicutes;£c__Bacilli;£o__Lactobacillales;£f__Lactobacillaceae;£g__Lactobacillus;£s__;£ASV_0188	1.50435	1.67994	1.4839	1.4963	80.3546	71.3592	1.86757	1.78554	1.50435	1.4196	1.39529	1.49205	33.0956	1.46611			k__Bacteria;£p__Proteobacteria;£c__Deltaproteobacteria;£o__Desulfovibrionales;£f__Desulfovibrionaceae;£g__Desulfovibrio;£s__;£ASV_0049	38.6678	0.113316	1.13193	0.100109	0.920258	0.969462	32.2515	45.0841	k__Bacteria;£p__Proteobacteria;£c__Deltaproteobacteria;£o__Desulfovibrionales;£f__Desulfovibrionaceae;£g__Desulfovibrio;£s__;£ASV_0049	1.75925	1.48926	215.857	1.47828	1.49818	1.46412	1.77319	1.83848	1.48263	306.378	1.47739	1.48263	1.9127	1.45738
k__Bacteria;£p__Firmicutes;£c__Erysipelotrichi;£o__Erysipelotrichales;£f__Erysipelotrichaceae;£g__Allobaculum;£s__;£ASV_0279	15.7337	1.88329	1.02219	1.84241	0.0654157	1	11.8981	19.5693	k__Bacteria;£p__Firmicutes;£c__Erysipelotrichi;£o__Erysipelotrichales;£f__Erysipelotrichaceae;£g__Allobaculum;£s__;£ASV_0279	42.1217	1.67994	74.1951	1.4963	37.2012	1.45631	1.86757	1.78554	1.50435	51.1057	1.39529	1.49205	1.50435	1.46611			k__Bacteria;£p__Firmicutes;£c__Erysipelotrichi;£o__Erysipelotrichales;£f__Erysipelotrichaceae;£g__Allobaculum;£s__;£ASV_0052	81.464	1.20987	1.23501	0.97965	0.327259	0.68597	115.875	47.0535	k__Bacteria;£p__Firmicutes;£c__Erysipelotrichi;£o__Erysipelotrichales;£f__Erysipelotrichaceae;£g__Allobaculum;£s__;£ASV_0052	1.75925	1.48926	217.838	1.47828	1.49818	1.46412	585.154	1.83848	1.48263	1.39899	1.47739	320.248	1.9127	1.45738
k__Bacteria;£p__Bacteroidetes;£c__Bacteroidia;£o__Bacteroidales;£f__S24-7;£g__;£s__;£ASV_1131	4.14647	-0.323967	0.848271	-0.381915	0.702524	1	4.36208	3.93086	k__Bacteria;£p__Bacteroidetes;£c__Bacteroidia;£o__Bacteroidales;£f__S24-7;£g__;£s__;£ASV_1131	18.0522	1.67994	1.4839	1.4963	1.48805	1.45631	1.86757	14.2843	1.50435	1.4196	1.39529	8.9523	1.50435	1.46611			k__Bacteria;£p__Firmicutes;£c__Erysipelotrichi;£o__Erysipelotrichales;£f__Erysipelotrichaceae;£g__Allobaculum;£s__;£ASV_0057	39.5292	2.16631	1.07343	2.01812	0.0435788	0.482973	77.5427	1.51559	k__Bacteria;£p__Firmicutes;£c__Erysipelotrichi;£o__Erysipelotrichales;£f__Erysipelotrichaceae;£g__Allobaculum;£s__;£ASV_0057	1.75925	1.48926	1.98034	1.47828	157.309	1.46412	1.77319	1.83848	376.588	1.39899	1.47739	1.48263	1.9127	1.45738
k__Bacteria;£p__Firmicutes;£c__Erysipelotrichi;£o__Erysipelotrichales;£f__Erysipelotrichaceae;£g__Allobaculum;£s__;£ASV_0006	112.879	-1.01082	1.26314	-0.80024	0.423572	0.664892	181.209	44.5482	k__Bacteria;£p__Firmicutes;£c__Erysipelotrichi;£o__Erysipelotrichales;£f__Erysipelotrichaceae;£g__Allobaculum;£s__;£ASV_0006	1.50435	1.67994	777.565	483.304	1.48805	1.45631	1.86757	1.78554	1.50435	1.4196	1.39529	1.49205	302.374	1.46611			k__Bacteria;£p__Actinobacteria;£c__Actinobacteria;£o__Bifidobacteriales;£f__Bifidobacteriaceae;£g__Bifidobacterium;£ASV_0062	79.8767	0.178088	1.26644	0.140621	0.88817	0.953238	69.1912	90.5622	k__Bacteria;£p__Actinobacteria;£c__Actinobacteria;£o__Bifidobacteriales;£f__Bifidobacteriaceae;£g__Bifidobacterium;£ASV_0062	1.75925	1.48926	1.98034	1.47828	1.49818	224.01	1.77319	1.83848	332.109	1.39899	143.306	1.48263	1.9127	402.238
k__Bacteria;£p__Firmicutes;£c__Erysipelotrichi;£o__Erysipelotrichales;£f__Erysipelotrichaceae;£g__Allobaculum;£s__;£ASV_0023	117.071	-0.130417	0.973556	-0.13396	0.893434	0.991453	139.938	94.2037	k__Bacteria;£p__Firmicutes;£c__Erysipelotrichi;£o__Erysipelotrichales;£f__Erysipelotrichaceae;£g__Allobaculum;£s__;£ASV_0023	1.50435	650.137	970.472	1.4963	1.48805	1.45631	1.86757	1.78554	1.50435	1.4196	1.39529	1.49205	1.50435	1.46611			k__Bacteria;£p__Firmicutes;£c__Bacilli;£o__Lactobacillales;£f__Lactobacillaceae;£g__Lactobacillus;£s__;£ASV_0065	84.4477	2.99029	1.05741	2.82792	0.00468508	0.215249	134.96	33.9353	k__Bacteria;£p__Firmicutes;£c__Bacilli;£o__Lactobacillales;£f__Lactobacillaceae;£g__Lactobacillus;£s__;£ASV_0065	445.089	1.48926	1.98034	1.47828	227.723	228.402	65.6082	1.83848	1.48263	1.39899	200.924	1.48263	1.9127	1.45738
k__Bacteria;£p__Firmicutes;£c__Erysipelotrichi;£o__Erysipelotrichales;£f__Erysipelotrichaceae;£g__Allobaculum;£s__;£ASV_0043	84.8654	-1.8135	1.18075	-1.53589	0.124565	0.311984	168.164	1.56689	k__Bacteria;£p__Firmicutes;£c__Erysipelotrichi;£o__Erysipelotrichales;£f__Erysipelotrichaceae;£g__Allobaculum;£s__;£ASV_0043	1.50435	1.67994	1.4839	487.793	1.48805	1.45631	1.86757	1.78554	1.50435	1.4196	1.39529	1.49205	1.50435	681.742			k__Bacteria;£p__Firmicutes;£c__Erysipelotrichi;£o__Erysipelotrichales;£f__Erysipelotrichaceae;£g__Allobaculum;£s__;£ASV_0080	52.0079	1.22633	1.16797	1.04996	0.293736	0.68597	78.4469	25.569	k__Bacteria;£p__Firmicutes;£c__Erysipelotrichi;£o__Erysipelotrichales;£f__Erysipelotrichaceae;£g__Allobaculum;£s__;£ASV_0080	1.75925	1.48926	188.133	1.47828	1.49818	169.838	352.866	1.83848	1.48263	1.39899	1.47739	1.48263	1.9127	1.45738
k__Bacteria;£p__Proteobacteria;£c__Deltaproteobacteria;£o__Desulfovibrionales;£f__Desulfovibrionaceae;£g__Desulfovibrio;£s__;£ASV_0049	114.171	1.11761	1.26361	0.884455	0.376451	0.664892	44.9641	183.378	k__Bacteria;£p__Proteobacteria;£c__Deltaproteobacteria;£o__Desulfovibrionales;£f__Desulfovibrionaceae;£g__Desulfovibrio;£s__;£ASV_0049	400.156	1.67994	1.4839	1.4963	1.48805	1.45631	1.86757	1.78554	875.53	1.4196	305.569	1.49205	1.50435	1.46611			k__Bacteria;£p__Bacteroidetes;£c__Bacteroidia;£o__Bacteroidales;£f__S24-7;£g__;£s__;£ASV_0090	39.7896	0.136644	1.12681	0.121266	0.90348	0.960392	43.2186	36.3607	k__Bacteria;£p__Bacteroidetes;£c__Bacteroidia;£o__Bacteroidales;£f__S24-7;£g__;£s__;£ASV_0090	1.75925	1.48926	1.98034	245.394	292.144	1.46412	1.77319	1.83848	1.48263	1.39899	1.47739	1.48263	1.9127	1.45738
k__Bacteria;£p__Firmicutes;£c__Erysipelotrichi;£o__Erysipelotrichales;£f__Erysipelotrichaceae;£g__Allobaculum;£s__;£ASV_0052	56.5963	0.0665267	1.20875	0.0550376	0.956109	0.991453	47.3381	65.8546	k__Bacteria;£p__Firmicutes;£c__Erysipelotrichi;£o__Erysipelotrichales;£f__Erysipelotrichaceae;£g__Allobaculum;£s__;£ASV_0052	1.50435	1.67994	1.4839	1.4963	1.48805	1.45631	1.86757	1.78554	1.50435	451.434	1.39529	322.283	1.50435	1.46611			k__Bacteria;£p__Firmicutes;£c__Bacilli;£o__Lactobacillales;£f__Lactobacillaceae;£g__Lactobacillus;£s__;£ASV_0102	36.3054	-1.72924	1.08838	-1.58882	0.112101	0.533261	1.69767	70.913	k__Bacteria;£p__Firmicutes;£c__Bacilli;£o__Lactobacillales;£f__Lactobacillaceae;£g__Lactobacillus;£s__;£ASV_0102	1.75925	1.48926	1.98034	1.47828	1.49818	150.804	1.77319	338.281	1.48263	1.39899	1.47739	1.48263	1.9127	1.45738
k__Bacteria;£p__Firmicutes;£c__Erysipelotrichi;£o__Erysipelotrichales;£f__Erysipelotrichaceae;£g__Allobaculum;£s__;£ASV_0057	39.3624	0.883462	1.13413	0.778976	0.435994	0.664952	1.51079	77.2141	k__Bacteria;£p__Firmicutes;£c__Erysipelotrichi;£o__Erysipelotrichales;£f__Erysipelotrichaceae;£g__Allobaculum;£s__;£ASV_0057	531.035	1.67994	1.4839	1.4963	1.48805	1.45631	1.86757	1.78554	1.50435	1.4196	1.39529	1.49205	1.50435	1.46611			k__Bacteria;£p__Firmicutes;£c__Bacilli;£o__Lactobacillales;£f__Lactobacillaceae;£g__Lactobacillus;£s__;£ASV_0106	33.2735	-1.76175	1.07639	-1.63672	0.101689	0.533261	1.69767	64.8493	k__Bacteria;£p__Firmicutes;£c__Bacilli;£o__Lactobacillales;£f__Lactobacillaceae;£g__Lactobacillus;£s__;£ASV_0106	1.75925	341.041	1.98034	1.47828	1.49818	1.46412	1.77319	1.83848	1.48263	1.39899	1.47739	105.267	1.9127	1.45738
k__Bacteria;£p__Actinobacteria;£c__Actinobacteria;£o__Bifidobacteriales;£f__Bifidobacteriaceae;£g__Bifidobacterium;£ASV_0062	119.641	0.319208	0.898076	0.355435	0.722264	0.884405	90.7308	148.551	k__Bacteria;£p__Actinobacteria;£c__Actinobacteria;£o__Bifidobacteriales;£f__Bifidobacteriaceae;£g__Bifidobacterium;£ASV_0062	1.50435	1.67994	1.4839	1.4963	284.217	222.816	1.86757	1.78554	1.50435	1.4196	1.39529	1.49205	747.661	404.647			k__Bacteria;£p__Firmicutes;£c__Erysipelotrichi;£o__Erysipelotrichales;£f__Erysipelotrichaceae;£g__Allobaculum;£s__;£ASV_0114	76.3903	1.11123	1.15657	0.960798	0.336654	0.68597	121.673	31.1078	k__Bacteria;£p__Firmicutes;£c__Erysipelotrichi;£o__Erysipelotrichales;£f__Erysipelotrichaceae;£g__Allobaculum;£s__;£ASV_0114	650.921	1.48926	1.98034	144.871	113.861	1.46412	1.77319	1.83848	1.48263	1.39899	79.7788	65.2356	1.9127	1.45738
k__Bacteria;£p__Firmicutes;£c__Bacilli;£o__Lactobacillales;£f__Lactobacillaceae;£g__Lactobacillus;£s__;£ASV_0065	30.5233	-0.0489706	0.947145	-0.0517034	0.958765	1	33.7577	27.2889	k__Bacteria;£p__Firmicutes;£c__Bacilli;£o__Lactobacillales;£f__Lactobacillaceae;£g__Lactobacillus;£s__;£ASV_0065	1.50435	1.67994	1.4839	1.4963	181.542	227.184	1.86757	1.78554	1.50435	1.4196	1.39529	1.49205	1.50435	1.46611			k__Bacteria;£p__Bacteroidetes;£c__Bacteroidia;£o__Bacteroidales;£f__S24-7;£g__;£s__;£ASV_0140	4.92402	1.21313	0.868864	1.39622	0.162647	0.587123	8.33245	1.51559	k__Bacteria;£p__Bacteroidetes;£c__Bacteroidia;£o__Bacteroidales;£f__S24-7;£g__;£s__;£ASV_0140	1.75925	1.48926	1.98034	1.47828	47.9416	1.46412	1.77319	1.83848	1.48263	1.39899	1.47739	1.48263	1.9127	1.45738
k__Bacteria;£p__Firmicutes;£c__Erysipelotrichi;£o__Erysipelotrichales;£f__Erysipelotrichaceae;£g__Allobaculum;£s__;£ASV_0080	49.0202	0.0436097	1.19208	0.0365829	0.970818	0.991453	25.4359	72.6044	k__Bacteria;£p__Firmicutes;£c__Erysipelotrichi;£o__Erysipelotrichales;£f__Erysipelotrichaceae;£g__Allobaculum;£s__;£ASV_0080	1.50435	498.943	1.4839	1.4963	1.48805	168.932	1.86757	1.78554	1.50435	1.4196	1.39529	1.49205	1.50435	1.46611			k__Bacteria;£p__Bacteroidetes;£c__Bacteroidia;£o__Bacteroidales;£f__S24-7;£g__;£s__;£ASV_0144	13.1324	1.1462	0.987828	1.16032	0.245917	0.681685	24.7492	1.51559	k__Bacteria;£p__Bacteroidetes;£c__Bacteroidia;£o__Bacteroidales;£f__S24-7;£g__;£s__;£ASV_0144	1.75925	1.48926	1.98034	1.47828	1.49818	1.46412	163.134	1.83848	1.48263	1.39899	1.47739	1.48263	1.9127	1.45738
k__Bacteria;£p__Bacteroidetes;£c__Bacteroidia;£o__Bacteroidales;£f__S24-7;£g__;£s__;£ASV_0090	44.2104	0.667742	1.04691	0.637821	0.52359	0.686675	36.7806	51.6402	k__Bacteria;£p__Bacteroidetes;£c__Bacteroidia;£o__Bacteroidales;£f__S24-7;£g__;£s__;£ASV_0090	179.017	1.67994	1.4839	248.385	1.48805	1.45631	1.86757	1.78554	1.50435	1.4196	1.39529	1.49205	174.504	1.46611			k__Bacteria;£p__Firmicutes;£c__Erysipelotrichi;£o__Erysipelotrichales;£f__Erysipelotrichaceae;£g__Allobaculum;£s__;£ASV_0151	30.8317	1.28871	1.10761	1.16351	0.244623	0.681685	50.1082	11.5553	k__Bacteria;£p__Firmicutes;£c__Erysipelotrichi;£o__Erysipelotrichales;£f__Erysipelotrichaceae;£g__Allobaculum;£s__;£ASV_0151	1.75925	1.48926	1.98034	1.47828	1.49818	71.7418	106.392	1.83848	235.738	1.39899	1.47739	1.48263	1.9127	1.45738
k__Bacteria;£p__Firmicutes;£c__Bacilli;£o__Lactobacillales;£f__Lactobacillaceae;£g__Lactobacillus;£s__;£ASV_0102	55.036	-0.317154	1.11387	-0.284731	0.77585	0.921802	69.4105	40.6615	k__Bacteria;£p__Firmicutes;£c__Bacilli;£o__Lactobacillales;£f__Lactobacillaceae;£g__Lactobacillus;£s__;£ASV_0102	1.50435	1.67994	1.4839	1.4963	1.48805	150	130.73	328.54	1.50435	146.219	1.39529	1.49205	1.50435	1.46611			k__Bacteria;£p__Bacteroidetes;£c__Bacteroidia;£o__Bacteroidales;£f__S24-7;£g__;£s__;£ASV_0163	26.2529	0.723404	0.971903	0.744317	0.456685	0.706264	30.8688	21.637	k__Bacteria;£p__Bacteroidetes;£c__Bacteroidia;£o__Bacteroidales;£f__S24-7;£g__;£s__;£ASV_0163	1.75925	1.48926	1.98034	1.47828	1.49818	1.46412	127.67	1.83848	1.48263	1.39899	79.7788	142.332	1.9127	1.45738
k__Bacteria;£p__Firmicutes;£c__Bacilli;£o__Lactobacillales;£f__Lactobacillaceae;£g__Lactobacillus;£s__;£ASV_0106	42.8363	-0.982447	1.192	-0.824197	0.409827	0.664892	64.7641	20.9085	k__Bacteria;£p__Firmicutes;£c__Bacilli;£o__Lactobacillales;£f__Lactobacillaceae;£g__Lactobacillus;£s__;£ASV_0106	1.50435	1.67994	339.814	1.4963	1.48805	1.45631	1.86757	1.78554	1.50435	1.4196	1.39529	105.936	136.896	1.46611			k__Bacteria;£p__Firmicutes;£c__Bacilli;£o__Lactobacillales;£f__Lactobacillaceae;£g__Lactobacillus;£s__;£ASV_0168	44.7114	-0.914607	1.15454	-0.792185	0.428253	0.706264	33.9403	55.4826	k__Bacteria;£p__Firmicutes;£c__Bacilli;£o__Lactobacillales;£f__Lactobacillaceae;£g__Lactobacillus;£s__;£ASV_0168	1.75925	266.578	1.98034	1.47828	1.49818	1.46412	1.77319	1.83848	1.48263	1.39899	1.47739	114.162	227.611	1.45738
k__Bacteria;£p__Firmicutes;£c__Erysipelotrichi;£o__Erysipelotrichales;£f__Erysipelotrichaceae;£g__Allobaculum;£s__;£ASV_0114	16.4888	-1.8547	1.00927	-1.83765	0.0661135	1	31.4106	1.56689	k__Bacteria;£p__Firmicutes;£c__Erysipelotrichi;£o__Erysipelotrichales;£f__Erysipelotrichaceae;£g__Allobaculum;£s__;£ASV_0114	1.50435	1.67994	1.4839	146.637	1.48805	1.45631	1.86757	1.78554	1.50435	1.4196	1.39529	65.6502	1.50435	1.46611			k__Bacteria;£p__Firmicutes;£c__Erysipelotrichi;£o__Erysipelotrichales;£f__Erysipelotrichaceae;£g__Allobaculum;£s__;£ASV_0216	42.1637	1.27363	0.937326	1.35879	0.174212	0.587123	67.9447	16.3826	k__Bacteria;£p__Firmicutes;£c__Erysipelotrichi;£o__Erysipelotrichales;£f__Erysipelotrichaceae;£g__Allobaculum;£s__;£ASV_0216	226.943	65.5276	1.98034	1.47828	1.49818	1.46412	1.77319	1.83848	195.707	1.39899	45.7989	41.5136	1.9127	1.45738
k__Bacteria;£p__Bacteroidetes;£c__Bacteroidia;£o__Bacteroidales;£f__S24-7;£g__;£s__;£ASV_0135	7.00816	1.02717	0.931339	1.10289	0.270074	1	1.51079	12.5055	k__Bacteria;£p__Bacteroidetes;£c__Bacteroidia;£o__Bacteroidales;£f__S24-7;£g__;£s__;£ASV_0135	1.50435	1.67994	1.4839	1.4963	1.48805	1.45631	78.4381	1.78554	1.50435	1.4196	1.39529	1.49205	1.50435	1.46611			k__Bacteria;£p__Firmicutes;£c__Erysipelotrichi;£o__Erysipelotrichales;£f__Erysipelotrichaceae;£g__Allobaculum;£s__;£ASV_0254	19.8986	0.91217	0.940991	0.969372	0.33236	0.68597	26.987	12.8102	k__Bacteria;£p__Firmicutes;£c__Erysipelotrichi;£o__Erysipelotrichales;£f__Erysipelotrichaceae;£g__Allobaculum;£s__;£ASV_0254	1.75925	1.48926	89.1154	1.47828	91.3888	80.5265	1.77319	1.83848	1.48263	1.39899	1.47739	1.48263	1.9127	1.45738
k__Bacteria;£p__Bacteroidetes;£c__Bacteroidia;£o__Bacteroidales;£f__S24-7;£g__;£s__;£ASV_0144	12.1767	1.9883	0.963745	2.0631	0.0391029	1	1.51079	22.8427	k__Bacteria;£p__Bacteroidetes;£c__Bacteroidia;£o__Bacteroidales;£f__S24-7;£g__;£s__;£ASV_0144	70.7043	1.67994	1.4839	1.4963	1.48805	1.45631	1.86757	1.78554	81.2348	1.4196	1.39529	1.49205	1.50435	1.46611			k__Bacteria;£p__Firmicutes;£c__Bacilli;£o__Lactobacillales;£f__Lactobacillaceae;£g__Lactobacillus;£s__;£ASV_0263	24.5512	-1.16028	1.00316	-1.15662	0.247426	0.681685	13.8971	35.2053	k__Bacteria;£p__Firmicutes;£c__Bacilli;£o__Lactobacillales;£f__Lactobacillaceae;£g__Lactobacillus;£s__;£ASV_0263	1.75925	1.48926	1.98034	1.47828	86.8942	36.6029	1.77319	73.5393	1.48263	1.39899	1.47739	130.471	1.9127	1.45738
k__Bacteria;£p__Firmicutes;£c__Erysipelotrichi;£o__Erysipelotrichales;£f__Erysipelotrichaceae;£g__Allobaculum;£s__;£ASV_0151	18.6515	0.064773	1.06925	0.060578	0.951695	1	11.4969	25.806	k__Bacteria;£p__Firmicutes;£c__Erysipelotrichi;£o__Erysipelotrichales;£f__Erysipelotrichaceae;£g__Allobaculum;£s__;£ASV_0151	1.50435	171.354	1.4839	1.4963	1.48805	71.3592	1.86757	1.78554	1.50435	1.4196	1.39529	1.49205	1.50435	1.46611			k__Bacteria;£p__Firmicutes;£c__Bacilli;£o__Lactobacillales;£f__Lactobacillaceae;£g__Lactobacillus;£s__;£ASV_0348	23.2484	0.307003	1.07687	0.285089	0.775576	0.953238	33.5862	12.9107	k__Bacteria;£p__Firmicutes;£c__Bacilli;£o__Lactobacillales;£f__Lactobacillaceae;£g__Lactobacillus;£s__;£ASV_0348	193.517	1.48926	1.98034	1.47828	32.9599	1.46412	1.77319	38.6081	1.48263	1.39899	1.47739	44.4788	1.9127	1.45738
k__Bacteria;£p__Bacteroidetes;£c__Bacteroidia;£o__Bacteroidales;£f__S24-7;£g__;£s__;£ASV_0163	16.7138	0.0308575	1.05517	0.029244	0.97667	1	21.76	11.6675	k__Bacteria;£p__Bacteroidetes;£c__Bacteroidia;£o__Bacteroidales;£f__S24-7;£g__;£s__;£ASV_0163	72.2087	1.67994	1.4839	1.4963	1.48805	1.45631	1.86757	1.78554	1.50435	1.4196	1.39529	143.237	1.50435	1.46611			k__Bacteria;£p__Firmicutes;£c__Erysipelotrichi;£o__Erysipelotrichales;£f__Erysipelotrichaceae;£g__Allobaculum;£s__;£ASV_0505	8.29095	0.861022	0.874183	0.984945	0.324651	0.68597	12.3129	4.26904	k__Bacteria;£p__Firmicutes;£c__Erysipelotrichi;£o__Erysipelotrichales;£f__Erysipelotrichaceae;£g__Allobaculum;£s__;£ASV_0505	59.8143	1.48926	1.98034	1.47828	1.49818	1.46412	1.77319	1.83848	1.48263	1.39899	17.7286	20.7568	1.9127	1.45738
k__Bacteria;£p__Firmicutes;£c__Bacilli;£o__Lactobacillales;£f__Lactobacillaceae;£g__Lactobacillus;£s__;£ASV_0168	30.1852	-1.58152	1.01366	-1.56021	0.11871	1	55.4437	4.92677	k__Bacteria;£p__Firmicutes;£c__Bacilli;£o__Lactobacillales;£f__Lactobacillaceae;£g__Lactobacillus;£s__;£ASV_0168	1.50435	25.1991	265.618	1.4963	1.48805	1.45631	1.86757	1.78554	1.50435	1.4196	1.39529	114.888	1.50435	1.46611			k__Bacteria;£p__Firmicutes;£c__Bacilli;£o__Lactobacillales;£f__Lactobacillaceae;£g__Lactobacillus;£s__;£ASV_0011	59.8228	0.0899331	1.17659	0.0764354	0.939073	0.975191	59.4105	60.2351	k__Bacteria;£p__Firmicutes;£c__Bacilli;£o__Lactobacillales;£f__Lactobacillaceae;£g__Lactobacillus;£s__;£ASV_0011	1.75925	412.526	405.97	1.47828	1.49818	1.46412	1.77319	1.83848	1.48263	1.39899	1.47739	1.48263	1.9127	1.45738
k__Bacteria;£p__Firmicutes;£c__Erysipelotrichi;£o__Erysipelotrichales;£f__Erysipelotrichaceae;£g__Allobaculum;£s__;£ASV_0216	13.6385	-0.870568	1.01979	-0.85367	0.393288	1	16.3812	10.8957	k__Bacteria;£p__Firmicutes;£c__Erysipelotrichi;£o__Erysipelotrichales;£f__Erysipelotrichaceae;£g__Allobaculum;£s__;£ASV_0216	1.50435	1.67994	65.2917	1.4963	1.48805	1.45631	1.86757	1.78554	1.50435	66.7213	1.39529	41.7774	1.50435	1.46611			k__Bacteria;£p__Firmicutes;£c__Erysipelotrichi;£o__Erysipelotrichales;£f__Erysipelotrichaceae;£g__Allobaculum;£s__;£ASV_0025	292.038	0.207962	1.14939	0.180933	0.85642	0.953238	356.143	227.932	k__Bacteria;£p__Firmicutes;£c__Erysipelotrichi;£o__Erysipelotrichales;£f__Erysipelotrichaceae;£g__Allobaculum;£s__;£ASV_0025	1993.22	1231.62	1.98034	356.264	1.49818	1.46412	1.77319	1.83848	1.48263	1.39899	1.47739	1.48263	491.563	1.45738
k__Bacteria;£p__Firmicutes;£c__Erysipelotrichi;£o__Erysipelotrichales;£f__Erysipelotrichaceae;£g__Allobaculum;£s__;£ASV_0254	10.8095	0.0238352	0.999992	0.0238354	0.980984	1	12.7452	8.87372	k__Bacteria;£p__Firmicutes;£c__Erysipelotrichi;£o__Erysipelotrichales;£f__Erysipelotrichaceae;£g__Allobaculum;£s__;£ASV_0254	1.50435	1.67994	1.4839	1.4963	1.48805	80.0971	1.86757	1.78554	52.6522	1.4196	1.39529	1.49205	1.50435	1.46611			k__Bacteria;£p__Actinobacteria;£c__Actinobacteria;£o__Bifidobacteriales;£f__Bifidobacteriaceae;£g__Bifidobacterium;£ASV_0037	128.801	0.159225	1.16405	0.136785	0.891201	0.953238	132.944	124.657	k__Bacteria;£p__Actinobacteria;£c__Actinobacteria;£o__Bifidobacteriales;£f__Bifidobacteriaceae;£g__Bifidobacterium;£ASV_0037	235.739	1.48926	1.98034	1.47828	1.49818	1.46412	1.77319	1.83848	1.48263	1.39899	1.47739	298.008	686.658	566.922
k__Bacteria;£p__Firmicutes;£c__Bacilli;£o__Lactobacillales;£f__Lactobacillaceae;£g__Lactobacillus;£s__;£ASV_0263	23.4896	-1.33411	1.00391	-1.32891	0.183877	1	34.9959	11.9832	k__Bacteria;£p__Firmicutes;£c__Bacilli;£o__Lactobacillales;£f__Lactobacillaceae;£g__Lactobacillus;£s__;£ASV_0263	1.50435	1.67994	1.4839	1.4963	74.4024	36.4078	1.86757	71.4217	1.50435	1.4196	1.39529	131.3	1.50435	1.46611			k__Bacteria;£p__Firmicutes;£c__Erysipelotrichi;£o__Erysipelotrichales;£f__Erysipelotrichaceae;£g__Allobaculum;£s__;£ASV_0041	135.725	1.03108	1.30391	0.790763	0.429083	0.706264	172.58	98.8706	k__Bacteria;£p__Firmicutes;£c__Erysipelotrichi;£o__Erysipelotrichales;£f__Erysipelotrichaceae;£g__Allobaculum;£s__;£ASV_0041	409.904	1.48926	1.98034	682.963	1.49818	1.46412	1.77319	1.83848	1.48263	1.39899	1.47739	1.48263	789.944	1.45738
k__Bacteria;£p__Firmicutes;£c__Bacilli;£o__Lactobacillales;£f__Lactobacillaceae;£g__Lactobacillus;£s__;£ASV_0348	9.73123	-0.814942	0.965669	-0.843914	0.398717	1	12.7937	6.66877	k__Bacteria;£p__Firmicutes;£c__Bacilli;£o__Lactobacillales;£f__Lactobacillaceae;£g__Lactobacillus;£s__;£ASV_0348	1.50435	1.67994	1.4839	1.4963	37.2012	1.45631	1.86757	37.4964	1.50435	1.4196	1.39529	44.7615	1.50435	1.46611			k__Bacteria;£p__Proteobacteria;£c__Deltaproteobacteria;£o__Desulfovibrionales;£f__Desulfovibrionaceae;£g__Desulfovibrio;£s__;£ASV_0063	36.0761	0.120453	1.12984	0.106611	0.915098	0.967662	37.0609	35.0913	k__Bacteria;£p__Proteobacteria;£c__Deltaproteobacteria;£o__Desulfovibrionales;£f__Desulfovibrionaceae;£g__Desulfovibrio;£s__;£ASV_0063	1.75925	1.48926	249.523	1.47828	1.49818	1.46412	1.77319	1.83848	1.48263	236.429	1.47739	1.48263	1.9127	1.45738
k__Bacteria;£p__Firmicutes;£c__Erysipelotrichi;£o__Erysipelotrichales;£f__Erysipelotrichaceae;£g__Allobaculum;£s__;£ASV_0505	7.00754	0.202041	0.939068	0.21515	0.82965	1	4.28174	9.73334	k__Bacteria;£p__Firmicutes;£c__Erysipelotrichi;£o__Erysipelotrichales;£f__Erysipelotrichaceae;£g__Allobaculum;£s__;£ASV_0505	58.6695	1.67994	1.4839	1.4963	1.48805	1.45631	1.86757	1.78554	1.50435	1.4196	1.39529	20.8887	1.50435	1.46611			k__Bacteria;£p__Firmicutes;£c__Bacilli;£o__Lactobacillales;£f__Lactobacillaceae;£g__Lactobacillus;£s__;£ASV_0064	74.1589	-1.73952	1.15609	-1.50466	0.132411	0.558608	1.69767	146.62	k__Bacteria;£p__Firmicutes;£c__Bacilli;£o__Lactobacillales;£f__Lactobacillaceae;£g__Lactobacillus;£s__;£ASV_0064	1.75925	1.48926	1.98034	211.393	1.49818	1.46412	1.77319	1.83848	1.48263	807.216	1.47739	1.48263	1.9127	1.45738
k__Bacteria;£p__Firmicutes;£c__Bacilli;£o__Lactobacillales;£f__Lactobacillaceae;£g__Lactobacillus;£s__;£ASV_0011	137.208	1.06975	1.2739	0.839744	0.401052	0.664892	60.0189	214.398	k__Bacteria;£p__Firmicutes;£c__Bacilli;£o__Lactobacillales;£f__Lactobacillaceae;£g__Lactobacillus;£s__;£ASV_0011	1.50435	1.67994	411.041	1.4963	1.48805	1.45631	1.86757	1.78554	1.50435	1000.82	1.39529	1.49205	491.922	1.46611			k__Bacteria;£p__Actinobacteria;£c__Actinobacteria;£o__Bifidobacteriales;£f__Bifidobacteriaceae;£g__Bifidobacterium;£ASV_0068	46.2216	1.23817	1.15754	1.06966	0.284772	0.68597	57.5255	34.9177	k__Bacteria;£p__Actinobacteria;£c__Actinobacteria;£o__Bifidobacteriales;£f__Bifidobacteriaceae;£g__Bifidobacterium;£ASV_0068	1.75925	235.304	1.98034	1.47828	1.49818	1.46412	1.77319	1.83848	217.946	1.39899	175.809	1.48263	1.9127	1.45738
k__Bacteria;£p__Firmicutes;£c__Erysipelotrichi;£o__Erysipelotrichales;£f__Erysipelotrichaceae;£g__Allobaculum;£s__;£ASV_0025	125.378	-1.02329	1.25279	-0.816808	0.414038	0.664892	227.913	22.8427	k__Bacteria;£p__Firmicutes;£c__Erysipelotrichi;£o__Erysipelotrichales;£f__Erysipelotrichaceae;£g__Allobaculum;£s__;£ASV_0025	1.50435	1.67994	1227.19	360.608	1.48805	1.45631	1.86757	1.78554	1.50435	1.4196	1.39529	1.49205	150.435	1.46611			k__Bacteria;£p__Firmicutes;£c__Bacilli;£o__Lactobacillales;£f__Lactobacillaceae;£g__Lactobacillus;£s__;£ASV_0070	69.5355	-1.732	1.14096	-1.51802	0.12901	0.549988	1.69767	137.373	k__Bacteria;£p__Firmicutes;£c__Bacilli;£o__Lactobacillales;£f__Lactobacillaceae;£g__Lactobacillus;£s__;£ASV_0070	1.75925	1.48926	1.98034	152.262	1.49818	1.46412	1.77319	1.83848	1.48263	801.62	1.47739	1.48263	1.9127	1.45738
k__Bacteria;£p__Actinobacteria;£c__Actinobacteria;£o__Bifidobacteriales;£f__Bifidobacteriaceae;£g__Bifidobacterium;£ASV_0037	191.33	0.336138	1.15175	0.291851	0.770401	0.919881	125.405	257.255	k__Bacteria;£p__Actinobacteria;£c__Actinobacteria;£o__Bifidobacteriales;£f__Bifidobacteriaceae;£g__Bifidobacterium;£ASV_0037	1.50435	1.67994	1.4839	1.4963	1.48805	1.45631	1.86757	1.78554	1.50435	637.401	1.39529	299.902	1155.34	570.317			k__Bacteria;£p__Firmicutes;£c__Erysipelotrichi;£o__Erysipelotrichales;£f__Erysipelotrichaceae;£g__Allobaculum;£s__;£ASV_0073	63.4451	-0.942199	1.1861	-0.794364	0.426983	0.706264	19.1763	107.714	k__Bacteria;£p__Firmicutes;£c__Erysipelotrichi;£o__Erysipelotrichales;£f__Erysipelotrichaceae;£g__Allobaculum;£s__;£ASV_0073	1.75925	211.475	1.98034	1.47828	1.49818	1.46412	124.124	1.83848	1.48263	1.39899	1.47739	1.48263	1.9127	534.86
k__Bacteria;£p__Firmicutes;£c__Erysipelotrichi;£o__Erysipelotrichales;£f__Erysipelotrichaceae;£g__Allobaculum;£s__;£ASV_0041	116.249	0.0625905	1.23774	0.0505682	0.95967	0.991453	100.053	132.445	k__Bacteria;£p__Firmicutes;£c__Erysipelotrichi;£o__Erysipelotrichales;£f__Erysipelotrichaceae;£g__Allobaculum;£s__;£ASV_0041	1.50435	1.67994	1.4839	691.289	1.48805	1.45631	1.86757	1.78554	1.50435	1.4196	1.39529	1.49205	917.652	1.46611			k__Bacteria;£p__Bacteroidetes;£c__Bacteroidia;£o__Bacteroidales;£f__S24-7;£g__;£s__;£ASV_0074	66.2766	3.73157	1.05738	3.52908	0.000417009	0.0562962	131.038	1.51559	k__Bacteria;£p__Bacteroidetes;£c__Bacteroidia;£o__Bacteroidales;£f__S24-7;£g__;£s__;£ASV_0074	209.35	1.48926	1.98034	1.47828	1.49818	1.46412	423.793	1.83848	277.251	1.39899	1.47739	1.48263	1.9127	1.45738
k__Bacteria;£p__Proteobacteria;£c__Deltaproteobacteria;£o__Desulfovibrionales;£f__Desulfovibrionaceae;£g__Desulfovibrio;£s__;£ASV_0063	86.5152	0.0741014	1.21569	0.0609541	0.951396	0.991453	34.9978	138.033	k__Bacteria;£p__Proteobacteria;£c__Deltaproteobacteria;£o__Desulfovibrionales;£f__Desulfovibrionaceae;£g__Desulfovibrio;£s__;£ASV_0063	1.50435	1.67994	1.4839	1.4963	1.48805	1.45631	1.86757	1.78554	956.765	1.4196	235.804	1.49205	1.50435	1.46611			k__Bacteria;£p__Bacteroidetes;£c__Bacteroidia;£o__Bacteroidales;£f__S24-7;£g__;£s__;£ASV_0083	29.0353	-0.691282	1.08293	-0.638343	0.52325	0.735821	1.69767	56.3728	k__Bacteria;£p__Bacteroidetes;£c__Bacteroidia;£o__Bacteroidales;£f__S24-7;£g__;£s__;£ASV_0083	1.75925	1.48926	1.98034	1.47828	1.49818	1.46412	1.77319	1.83848	1.48263	1.39899	1.47739	385.483	1.9127	1.45738
k__Bacteria;£p__Firmicutes;£c__Bacilli;£o__Lactobacillales;£f__Lactobacillaceae;£g__Lactobacillus;£s__;£ASV_0064	74.1218	-1.79371	1.16857	-1.53496	0.124794	0.311984	146.677	1.56689	k__Bacteria;£p__Firmicutes;£c__Bacilli;£o__Lactobacillales;£f__Lactobacillaceae;£g__Lactobacillus;£s__;£ASV_0064	1.50435	1.67994	1.4839	213.97	1.48805	1.45631	1.86757	1.78554	1.50435	1.4196	805.083	1.49205	1.50435	1.46611			k__Bacteria;£p__Firmicutes;£c__Erysipelotrichi;£o__Erysipelotrichales;£f__Erysipelotrichaceae;£g__Allobaculum;£s__;£ASV_0086	53.3284	-1.79741	1.12094	-1.60347	0.10883	0.533261	1.69767	104.959	k__Bacteria;£p__Firmicutes;£c__Erysipelotrichi;£o__Erysipelotrichales;£f__Erysipelotrichaceae;£g__Allobaculum;£s__;£ASV_0086	1.75925	1.48926	1.98034	307.481	1.49818	1.46412	1.77319	1.83848	1.48263	1.39899	1.47739	419.584	1.9127	1.45738
k__Bacteria;£p__Actinobacteria;£c__Actinobacteria;£o__Bifidobacteriales;£f__Bifidobacteriaceae;£g__Bifidobacterium;£ASV_0068	85.4334	1.07186	1.2444	0.86135	0.389045	0.664892	34.7926	136.074	k__Bacteria;£p__Actinobacteria;£c__Actinobacteria;£o__Bifidobacteriales;£f__Bifidobacteriaceae;£g__Bifidobacterium;£ASV_0068	1.50435	1.67994	234.457	1.4963	291.658	1.45631	1.86757	1.78554	1.50435	1.4196	1.39529	1.49205	652.887	1.46611			k__Bacteria;£p__Bacteroidetes;£c__Bacteroidia;£o__Bacteroidales;£f__S24-7;£g__;£s__;£ASV_0089	31.1621	-3.07283	0.992807	-3.0951	0.00196749	0.118685	1.69767	60.6265	k__Bacteria;£p__Bacteroidetes;£c__Bacteroidia;£o__Bacteroidales;£f__S24-7;£g__;£s__;£ASV_0089	1.75925	89.3558	1.98034	1.47828	1.49818	1.46412	1.77319	182.01	1.48263	1.39899	1.47739	1.48263	1.9127	147.196
k__Bacteria;£p__Firmicutes;£c__Bacilli;£o__Lactobacillales;£f__Lactobacillaceae;£g__Lactobacillus;£s__;£ASV_0070	100.994	0.018162	1.27454	0.0142499	0.988631	0.991453	137.329	64.6589	k__Bacteria;£p__Firmicutes;£c__Bacilli;£o__Lactobacillales;£f__Lactobacillaceae;£g__Lactobacillus;£s__;£ASV_0070	1.50435	341.028	1.4839	154.119	1.48805	1.45631	1.86757	1.78554	103.8	1.4196	799.502	1.49205	1.50435	1.46611			k__Bacteria;£p__Bacteroidetes;£c__Bacteroidia;£o__Bacteroidales;£f__S24-7;£g__;£s__;£ASV_0095	54.4074	-0.821666	1.18041	-0.696085	0.486376	0.714062	40.4362	68.3786	k__Bacteria;£p__Bacteroidetes;£c__Bacteroidia;£o__Bacteroidales;£f__S24-7;£g__;£s__;£ASV_0095	1.75925	294.874	1.98034	1.47828	272.668	1.46412	1.77319	176.494	1.48263	1.39899	1.47739	1.48263	1.9127	1.45738
k__Bacteria;£p__Firmicutes;£c__Erysipelotrichi;£o__Erysipelotrichales;£f__Erysipelotrichaceae;£g__Allobaculum;£s__;£ASV_0073	70.1236	-1.00165	1.23481	-0.811179	0.417263	0.664892	108.057	32.1897	k__Bacteria;£p__Firmicutes;£c__Erysipelotrichi;£o__Erysipelotrichales;£f__Erysipelotrichaceae;£g__Allobaculum;£s__;£ASV_0073	1.50435	1.67994	210.714	1.4963	1.48805	1.45631	1.86757	1.78554	1.50435	215.78	1.39529	1.49205	1.50435	538.063			k__Bacteria;£p__Bacteroidetes;£c__Bacteroidia;£o__Bacteroidales;£f__S24-7;£g__;£s__;£ASV_0098	73.9209	-0.0122321	1.12254	-0.0108968	0.991306	0.991306	64.008	83.8338	k__Bacteria;£p__Bacteroidetes;£c__Bacteroidia;£o__Bacteroidales;£f__S24-7;£g__;£s__;£ASV_0098	1.75925	1.48926	1.98034	1.47828	1.49818	276.718	260.66	1.83848	1.48263	1.39899	178.764	302.456	1.9127	1.45738
k__Bacteria;£p__Bacteroidetes;£c__Bacteroidia;£o__Bacteroidales;£f__S24-7;£g__;£s__;£ASV_0074	17.3783	0.942557	1.03884	0.90732	0.364238	1	1.51079	33.2458	k__Bacteria;£p__Bacteroidetes;£c__Bacteroidia;£o__Bacteroidales;£f__S24-7;£g__;£s__;£ASV_0074	1.50435	223.432	1.4839	1.4963	1.48805	1.45631	1.86757	1.78554	1.50435	1.4196	1.39529	1.49205	1.50435	1.46611			k__Bacteria;£p__Bacteroidetes;£c__Bacteroidia;£o__Bacteroidales;£f__S24-7;£g__;£s__;£ASV_0104	50.9735	-2.21094	1.15375	-1.91631	0.0553261	0.533261	37.8679	64.0791	k__Bacteria;£p__Bacteroidetes;£c__Bacteroidia;£o__Bacteroidales;£f__S24-7;£g__;£s__;£ASV_0104	1.75925	89.3558	1.98034	1.47828	254.69	1.46412	1.77319	235.326	1.48263	1.39899	1.47739	1.48263	1.9127	118.048
k__Bacteria;£p__Bacteroidetes;£c__Bacteroidia;£o__Bacteroidales;£f__S24-7;£g__;£s__;£ASV_0083	66.9639	1.04018	1.23363	0.843186	0.399124	0.664892	56.7167	77.2111	k__Bacteria;£p__Bacteroidetes;£c__Bacteroidia;£o__Bacteroidales;£f__S24-7;£g__;£s__;£ASV_0083	1.50435	260.391	1.4839	1.4963	1.48805	1.45631	272.666	1.78554	1.50435	1.4196	1.39529	387.933	1.50435	1.46611			k__Bacteria;£p__Bacteroidetes;£c__Bacteroidia;£o__Bacteroidales;£f__S24-7;£g__;£s__;£ASV_0107	31.1052	2.13359	1.05823	2.01619	0.0437802	0.482973	60.6947	1.51559	k__Bacteria;£p__Bacteroidetes;£c__Bacteroidia;£o__Bacteroidales;£f__S24-7;£g__;£s__;£ASV_0107	270.924	1.48926	1.98034	1.47828	1.49818	1.46412	1.77319	1.83848	145.298	1.39899	1.47739	1.48263	1.9127	1.45738
k__Bacteria;£p__Firmicutes;£c__Erysipelotrichi;£o__Erysipelotrichales;£f__Erysipelotrichaceae;£g__Allobaculum;£s__;£ASV_0086	83.0516	-0.698811	1.0659	-0.655604	0.512079	0.675269	105.867	60.2364	k__Bacteria;£p__Firmicutes;£c__Erysipelotrichi;£o__Erysipelotrichales;£f__Erysipelotrichaceae;£g__Allobaculum;£s__;£ASV_0086	1.50435	1.67994	1.4839	311.23	1.48805	1.45631	1.86757	1.78554	412.191	1.4196	1.39529	422.25	1.50435	1.46611			k__Bacteria;£p__Bacteroidetes;£c__Bacteroidia;£o__Bacteroidales;£f__S24-7;£g__;£s__;£ASV_0123	34.9985	1.25412	1.12511	1.11466	0.264995	0.68597	39.9022	30.0949	k__Bacteria;£p__Bacteroidetes;£c__Bacteroidia;£o__Bacteroidales;£f__S24-7;£g__;£s__;£ASV_0123	1.75925	1.48926	1.98034	1.47828	1.49818	1.46412	134.763	1.83848	1.48263	201.454	135.919	1.48263	1.9127	1.45738
k__Bacteria;£p__Bacteroidetes;£c__Bacteroidia;£o__Bacteroidales;£f__S24-7;£g__;£s__;£ASV_0089	42.0189	-2.32338	1.18237	-1.96502	0.0494121	0.215617	59.96	24.0777	k__Bacteria;£p__Bacteroidetes;£c__Bacteroidia;£o__Bacteroidales;£f__S24-7;£g__;£s__;£ASV_0089	1.50435	1.67994	89.0341	1.4963	1.48805	1.45631	1.86757	176.769	1.50435	158.995	1.39529	1.49205	1.50435	148.077			k__Bacteria;£p__Bacteroidetes;£c__Bacteroidia;£o__Bacteroidales;£f__S24-7;£g__;£s__;£ASV_0134	36.9476	-0.889408	1.12436	-0.791033	0.428925	0.706264	23.5282	50.3669	k__Bacteria;£p__Bacteroidetes;£c__Bacteroidia;£o__Bacteroidales;£f__S24-7;£g__;£s__;£ASV_0134	1.75925	266.578	1.98034	78.3486	154.312	1.46412	1.77319	1.83848	1.48263	1.39899	1.47739	1.48263	1.9127	1.45738
k__Bacteria;£p__Bacteroidetes;£c__Bacteroidia;£o__Bacteroidales;£f__S24-7;£g__;£s__;£ASV_0095	34.5356	-1.87253	1.09826	-1.70499	0.0881956	0.273996	67.5044	1.56689	k__Bacteria;£p__Bacteroidetes;£c__Bacteroidia;£o__Bacteroidales;£f__S24-7;£g__;£s__;£ASV_0095	1.50435	1.67994	293.813	1.4963	1.48805	1.45631	1.86757	171.412	1.50435	1.4196	1.39529	1.49205	1.50435	1.46611			k__Bacteria;£p__Firmicutes;£c__Erysipelotrichi;£o__Erysipelotrichales;£f__Erysipelotrichaceae;£g__Allobaculum;£s__;£ASV_0157	50.3532	2.46464	1.14571	2.1512	0.0314603	0.446822	88.4205	12.2859	k__Bacteria;£p__Firmicutes;£c__Erysipelotrichi;£o__Erysipelotrichales;£f__Erysipelotrichaceae;£g__Allobaculum;£s__;£ASV_0157	390.552	1.48926	1.98034	76.8703	62.9234	1.46412	1.77319	1.83848	1.48263	1.39899	1.47739	1.48263	158.754	1.45738
k__Bacteria;£p__Bacteroidetes;£c__Bacteroidia;£o__Bacteroidales;£f__S24-7;£g__;£s__;£ASV_0098	69.0558	-0.0169171	1.11277	-0.0152027	0.98787	0.991453	83.8926	54.219	k__Bacteria;£p__Bacteroidetes;£c__Bacteroidia;£o__Bacteroidales;£f__S24-7;£g__;£s__;£ASV_0098	100.791	1.67994	1.4839	1.4963	1.48805	275.243	1.86757	1.78554	270.783	1.4196	1.39529	304.378	1.50435	1.46611			k__Bacteria;£p__Bacteroidetes;£c__Bacteroidia;£o__Bacteroidales;£f__S24-7;£g__;£s__;£ASV_0164	29.6975	-0.907873	0.975039	-0.931116	0.351794	0.68597	12.8836	46.5115	k__Bacteria;£p__Bacteroidetes;£c__Bacteroidia;£o__Bacteroidales;£f__S24-7;£g__;£s__;£ASV_0164	1.75925	1.48926	1.98034	1.47828	1.49818	1.46412	1.77319	150.756	1.48263	1.39899	79.7788	167.537	1.9127	1.45738
k__Bacteria;£p__Bacteroidetes;£c__Bacteroidia;£o__Bacteroidales;£f__S24-7;£g__;£s__;£ASV_0104	68.7551	-0.650199	1.12926	-0.575776	0.564767	0.713389	63.1684	74.3418	k__Bacteria;£p__Bacteroidetes;£c__Bacteroidia;£o__Bacteroidales;£f__S24-7;£g__;£s__;£ASV_0104	1.50435	1.67994	89.0341	1.4963	1.48805	1.45631	367.912	228.55	1.50435	144.799	1.39529	1.49205	1.50435	118.755			k__Bacteria;£p__Bacteroidetes;£c__Bacteroidia;£o__Bacteroidales;£f__S24-7;£g__;£s__;£ASV_0165	22.3469	0.201253	1.07369	0.18744	0.851316	0.953238	29.5621	15.1317	k__Bacteria;£p__Bacteroidetes;£c__Bacteroidia;£o__Bacteroidales;£f__S24-7;£g__;£s__;£ASV_0165	1.75925	96.8022	1.98034	1.47828	1.49818	1.46412	196.825	1.83848	1.48263	1.39899	1.47739	1.48263	1.9127	1.45738
k__Bacteria;£p__Bacteroidetes;£c__Bacteroidia;£o__Bacteroidales;£f__S24-7;£g__;£s__;£ASV_0123	31.3715	0.0591398	1.15013	0.0514203	0.958991	0.991453	30.0146	32.7284	k__Bacteria;£p__Bacteroidetes;£c__Bacteroidia;£o__Bacteroidales;£f__S24-7;£g__;£s__;£ASV_0123	1.50435	1.67994	1.4839	1.4963	1.48805	1.45631	1.86757	1.78554	1.50435	1.4196	200.922	1.49205	219.635	1.46611			k__Bacteria;£p__Firmicutes;£c__Bacilli;£o__Lactobacillales;£f__Lactobacillaceae;£g__Lactobacillus;£s__;£ASV_0170	23.198	-1.7136	1.05584	-1.62298	0.104593	0.533261	1.69767	44.6984	k__Bacteria;£p__Firmicutes;£c__Bacilli;£o__Lactobacillales;£f__Lactobacillaceae;£g__Lactobacillus;£s__;£ASV_0170	1.75925	1.48926	1.98034	1.47828	1.49818	1.46412	1.77319	115.824	1.48263	1.39899	1.47739	189.776	1.9127	1.45738
k__Bacteria;£p__Bacteroidetes;£c__Bacteroidia;£o__Bacteroidales;£f__S24-7;£g__;£s__;£ASV_0134	25.9633	-1.84623	1.06327	-1.73637	0.0824989	1	50.3596	1.56689	k__Bacteria;£p__Bacteroidetes;£c__Bacteroidia;£o__Bacteroidales;£f__S24-7;£g__;£s__;£ASV_0134	1.50435	1.67994	265.618	79.3037	1.48805	1.45631	1.86757	1.78554	1.50435	1.4196	1.39529	1.49205	1.50435	1.46611			k__Bacteria;£p__Firmicutes;£c__Bacilli;£o__Lactobacillales;£f__Lactobacillaceae;£g__Lactobacillus;£s__;£ASV_0204	22.5806	0.207573	1.08921	0.190571	0.848862	0.953238	27.7496	17.4117	k__Bacteria;£p__Firmicutes;£c__Bacilli;£o__Lactobacillales;£f__Lactobacillaceae;£g__Lactobacillus;£s__;£ASV_0204	1.75925	1.48926	1.98034	1.47828	1.49818	112.737	1.77319	1.83848	183.846	1.39899	1.47739	1.48263	1.9127	1.45738
k__Bacteria;£p__Firmicutes;£c__Erysipelotrichi;£o__Erysipelotrichales;£f__Erysipelotrichaceae;£g__Allobaculum;£s__;£ASV_0157	6.98963	-0.941872	0.938687	-1.00339	0.315671	1	12.4124	1.56689	k__Bacteria;£p__Firmicutes;£c__Erysipelotrichi;£o__Erysipelotrichales;£f__Erysipelotrichaceae;£g__Allobaculum;£s__;£ASV_0157	1.50435	1.67994	1.4839	77.8074	1.48805	1.45631	1.86757	1.78554	1.50435	1.4196	1.39529	1.49205	1.50435	1.46611			k__Bacteria;£p__Bacteroidetes;£c__Bacteroidia;£o__Bacteroidales;£f__S24-7;£g__;£s__;£ASV_0250	34.5496	1.23386	1.12478	1.09698	0.272649	0.68597	46.047	23.0521	k__Bacteria;£p__Bacteroidetes;£c__Bacteroidia;£o__Bacteroidales;£f__S24-7;£g__;£s__;£ASV_0250	212.869	1.48926	1.98034	1.47828	1.49818	1.46412	1.77319	152.594	100.819	1.39899	1.47739	1.48263	1.9127	1.45738
k__Bacteria;£p__Bacteroidetes;£c__Bacteroidia;£o__Bacteroidales;£f__S24-7;£g__;£s__;£ASV_0164	39.2792	-0.0777803	1.07507	-0.0723493	0.942324	0.991453	46.0449	32.5135	k__Bacteria;£p__Bacteroidetes;£c__Bacteroidia;£o__Bacteroidales;£f__S24-7;£g__;£s__;£ASV_0164	93.2695	1.67994	1.4839	1.4963	1.48805	1.45631	1.86757	146.415	126.365	1.4196	1.39529	168.602	1.50435	1.46611			k__Bacteria;£p__Firmicutes;£c__Bacilli;£o__Lactobacillales;£f__Lactobacillaceae;£g__Lactobacillus;£s__;£ASV_0271	21.8809	-3.30008	0.911066	-3.62222	0.000292082	0.0562962	1.69767	42.0642	k__Bacteria;£p__Firmicutes;£c__Bacilli;£o__Lactobacillales;£f__Lactobacillaceae;£g__Lactobacillus;£s__;£ASV_0271	1.75925	147.437	1.98034	1.47828	1.49818	21.9618	1.77319	90.0856	1.48263	1.39899	1.47739	1.48263	1.9127	30.6051
k__Bacteria;£p__Bacteroidetes;£c__Bacteroidia;£o__Bacteroidales;£f__S24-7;£g__;£s__;£ASV_0165	12.784	0.013552	1.0195	0.0132928	0.989394	1	15.0779	10.4901	k__Bacteria;£p__Bacteroidetes;£c__Bacteroidia;£o__Bacteroidales;£f__S24-7;£g__;£s__;£ASV_0165	1.50435	1.67994	96.4536	1.4963	1.48805	1.45631	1.86757	1.78554	1.50435	63.8821	1.39529	1.49205	1.50435	1.46611			k__Bacteria;£p__Bacteroidetes;£c__Bacteroidia;£o__Bacteroidales;£f__S24-7;£g__;£s__;£ASV_0278	5.24506	1.21713	0.876655	1.38838	0.16502	0.587123	8.97452	1.51559	k__Bacteria;£p__Bacteroidetes;£c__Bacteroidia;£o__Bacteroidales;£f__S24-7;£g__;£s__;£ASV_0278	1.75925	1.48926	1.98034	1.47828	52.4362	1.46412	1.77319	1.83848	1.48263	1.39899	1.47739	1.48263	1.9127	1.45738
k__Bacteria;£p__Firmicutes;£c__Bacilli;£o__Lactobacillales;£f__Lactobacillaceae;£g__Lactobacillus;£s__;£ASV_0170	30.3061	-0.203072	1.14296	-0.177673	0.85898	1	44.3957	16.2165	k__Bacteria;£p__Firmicutes;£c__Bacilli;£o__Lactobacillales;£f__Lactobacillaceae;£g__Lactobacillus;£s__;£ASV_0170	1.50435	18.4794	1.4839	1.4963	1.48805	1.45631	1.86757	112.489	1.50435	1.4196	1.39529	190.982	87.2521	1.46611			k__Bacteria;£p__Firmicutes;£c__Bacilli;£o__Lactobacillales;£f__Lactobacillaceae;£g__Lactobacillus;£s__;£ASV_0322	23.8487	-0.713897	1.08869	-0.655741	0.511991	0.727566	27.835	19.8623	k__Bacteria;£p__Firmicutes;£c__Bacilli;£o__Lactobacillales;£f__Lactobacillaceae;£g__Lactobacillus;£s__;£ASV_0322	184.721	1.48926	1.98034	1.47828	1.49818	60.0288	1.77319	71.7008	1.48263	1.39899	1.47739	1.48263	1.9127	1.45738
k__Bacteria;£p__Firmicutes;£c__Bacilli;£o__Lactobacillales;£f__Lactobacillaceae;£g__Lactobacillus;£s__;£ASV_0204	15.4235	0.44239	0.925296	0.478106	0.632575	1	17.3222	13.5248	k__Bacteria;£p__Firmicutes;£c__Bacilli;£o__Lactobacillales;£f__Lactobacillaceae;£g__Lactobacillus;£s__;£ASV_0204	1.50435	1.67994	1.4839	1.4963	50.5937	112.136	1.86757	1.78554	1.50435	1.4196	1.39529	1.49205	36.1043	1.46611			k__Bacteria;£p__Bacteroidetes;£c__Bacteroidia;£o__Bacteroidales;£f__S24-7;£g__;£s__;£ASV_0336	17.5581	1.20955	1.04292	1.15978	0.246138	0.681685	26.2467	8.86952	k__Bacteria;£p__Bacteroidetes;£c__Bacteroidia;£o__Bacteroidales;£f__S24-7;£g__;£s__;£ASV_0336	1.75925	1.48926	1.98034	1.47828	1.49818	1.46412	1.77319	53.316	133.437	1.39899	41.3668	1.48263	1.9127	1.45738
k__Bacteria;£p__Bacteroidetes;£c__Bacteroidia;£o__Bacteroidales;£f__S24-7;£g__;£s__;£ASV_0250	23.358	1.91049	1.07772	1.77272	0.0762745	1	22.4272	24.2888	k__Bacteria;£p__Bacteroidetes;£c__Bacteroidia;£o__Bacteroidales;£f__S24-7;£g__;£s__;£ASV_0250	33.0956	1.67994	1.4839	1.4963	38.6893	1.45631	1.86757	148.2	91.7652	1.4196	1.39529	1.49205	1.50435	1.46611			k__Bacteria;£p__Firmicutes;£c__Bacilli;£o__Lactobacillales;£f__Lactobacillaceae;£g__Lactobacillus;£s__;£ASV_0381	20.0882	2.27711	1.04226	2.18478	0.0289051	0.446822	32.491	7.6854	k__Bacteria;£p__Firmicutes;£c__Bacilli;£o__Lactobacillales;£f__Lactobacillaceae;£g__Lactobacillus;£s__;£ASV_0381	1.75925	44.6779	1.98034	1.47828	101.876	1.46412	53.1958	1.83848	65.2356	1.39899	1.47739	1.48263	1.9127	1.45738
k__Bacteria;£p__Firmicutes;£c__Bacilli;£o__Lactobacillales;£f__Lactobacillaceae;£g__Lactobacillus;£s__;£ASV_0271	27.551	-2.16162	1.02019	-2.11884	0.0341041	1	41.6307	13.4713	k__Bacteria;£p__Firmicutes;£c__Bacilli;£o__Lactobacillales;£f__Lactobacillaceae;£g__Lactobacillus;£s__;£ASV_0271	1.50435	1.67994	146.906	1.4963	84.8188	21.8447	1.86757	87.4916	1.50435	1.4196	1.39529	1.49205	1.50435	30.7883			k__Bacteria;£p__Bacteroidetes;£c__Bacteroidia;£o__Bacteroidales;£f__S24-7;£g__;£s__;£ASV_0601	12.68	-0.833715	0.976128	-0.854105	0.393047	0.706264	4.2308	21.1292	k__Bacteria;£p__Bacteroidetes;£c__Bacteroidia;£o__Bacteroidales;£f__S24-7;£g__;£s__;£ASV_0601	1.75925	1.48926	1.98034	119.74	1.49818	20.4976	19.5051	1.83848	1.48263	1.39899	1.47739	1.48263	1.9127	1.45738
k__Bacteria;£p__Firmicutes;£c__Bacilli;£o__Lactobacillales;£f__Lactobacillaceae;£g__Lactobacillus;£s__;£ASV_0322	10.5462	-1.83333	0.945203	-1.93961	0.052427	1	19.5255	1.56689	k__Bacteria;£p__Firmicutes;£c__Bacilli;£o__Lactobacillales;£f__Lactobacillaceae;£g__Lactobacillus;£s__;£ASV_0322	1.50435	1.67994	1.4839	1.4963	1.48805	59.7087	1.86757	69.6362	1.50435	1.4196	1.39529	1.49205	1.50435	1.46611			k__Bacteria;£p__Bacteroidetes;£c__Bacteroidia;£o__Bacteroidales;£f__S24-7;£g__;£s__;£ASV_0999	5.84797	1.54086	0.865256	1.78081	0.0749435	0.533261	10.1803	1.51559	k__Bacteria;£p__Bacteroidetes;£c__Bacteroidia;£o__Bacteroidales;£f__S24-7;£g__;£s__;£ASV_0999	1.75925	1.48926	55.4496	1.47828	1.49818	1.46412	1.77319	1.83848	1.48263	1.39899	7.38693	1.48263	1.9127	1.45738
k__Bacteria;£p__Bacteroidetes;£c__Bacteroidia;£o__Bacteroidales;£f__S24-7;£g__;£s__;£ASV_0336	10.4826	0.896604	0.97276	0.921711	0.356679	1	8.65296	12.3122	k__Bacteria;£p__Bacteroidetes;£c__Bacteroidia;£o__Bacteroidales;£f__S24-7;£g__;£s__;£ASV_0336	27.0783	1.67994	1.4839	1.4963	1.48805	1.45631	1.86757	51.7808	51.1478	1.4196	1.39529	1.49205	1.50435	1.46611			k__Bacteria;£p__Firmicutes;£c__Erysipelotrichi;£o__Erysipelotrichales;£f__Erysipelotrichaceae;£g__Allobaculum;£s__;£ASV_0040	121.394	-0.589274	1.09693	-0.537203	0.591127	0.792737	95.4061	147.382	k__Bacteria;£p__Firmicutes;£c__Erysipelotrichi;£o__Erysipelotrichales;£f__Erysipelotrichaceae;£g__Allobaculum;£s__;£ASV_0040	1.75925	1.48926	1.98034	1.47828	1.49818	1.46412	1.77319	1.83848	1.48263	331.56	657.436	692.387	1.9127	1.45738
k__Bacteria;£p__Firmicutes;£c__Bacilli;£o__Lactobacillales;£f__Lactobacillaceae;£g__Lactobacillus;£s__;£ASV_0381	10.291	0.0938374	0.990755	0.094713	0.924543	1	7.65838	12.9237	k__Bacteria;£p__Firmicutes;£c__Bacilli;£o__Lactobacillales;£f__Lactobacillaceae;£g__Lactobacillus;£s__;£ASV_0381	1.50435	1.67994	44.5171	1.4963	1.48805	1.45631	1.86757	1.78554	1.50435	80.9173	1.39529	1.49205	1.50435	1.46611			k__Bacteria;£p__Firmicutes;£c__Bacilli;£o__Lactobacillales;£f__Lactobacillaceae;£g__Lactobacillus;£s__;£ASV_0042	35.8631	-0.63034	0.94901	-0.664208	0.506557	0.727502	31.1022	40.624	k__Bacteria;£p__Firmicutes;£c__Bacilli;£o__Lactobacillales;£f__Lactobacillaceae;£g__Lactobacillus;£s__;£ASV_0042	207.591	215.943	1.98034	1.47828	1.49818	1.46412	1.77319	1.83848	1.48263	1.39899	1.47739	60.7878	1.9127	1.45738
k__Bacteria;£p__Bacteroidetes;£c__Bacteroidia;£o__Bacteroidales;£f__S24-7;£g__;£s__;£ASV_0601	13.8054	-0.815548	1.00873	-0.808493	0.418807	1	21.3159	6.29484	k__Bacteria;£p__Bacteroidetes;£c__Bacteroidia;£o__Bacteroidales;£f__S24-7;£g__;£s__;£ASV_0601	1.50435	1.67994	1.4839	121.2	1.48805	20.3884	1.86757	1.78554	1.50435	1.4196	1.39529	1.49205	34.6	1.46611			k__Bacteria;£p__Firmicutes;£c__Erysipelotrichi;£o__Erysipelotrichales;£f__Erysipelotrichaceae;£g__Allobaculum;£s__;£ASV_0047	101.967	-3.16252	1.12095	-2.82127	0.00478332	0.215249	1.69767	202.236	k__Bacteria;£p__Firmicutes;£c__Erysipelotrichi;£o__Erysipelotrichales;£f__Erysipelotrichaceae;£g__Allobaculum;£s__;£ASV_0047	1.75925	1021.64	1.98034	1.47828	1.49818	1.46412	1.77319	297.834	1.48263	1.39899	1.47739	1.48263	1.9127	90.3578
k__Bacteria;£p__Firmicutes;£c__Erysipelotrichi;£o__Erysipelotrichales;£f__Erysipelotrichaceae;£g__Allobaculum;£s__;£ASV_0040	212.001	0.676499	1.03013	0.656709	0.511368	0.675269	147.88	276.121	k__Bacteria;£p__Firmicutes;£c__Erysipelotrichi;£o__Erysipelotrichales;£f__Erysipelotrichaceae;£g__Allobaculum;£s__;£ASV_0040	1.50435	1.67994	1.4839	1.4963	1.48805	1.45631	1.86757	1.78554	654.391	315.152	330.684	696.788	956.765	1.46611			k__Bacteria;£p__Firmicutes;£c__Bacilli;£o__Lactobacillales;£f__Lactobacillaceae;£g__Lactobacillus;£s__;£ASV_0055	77.716	2.0681	1.15431	1.79164	0.0731911	0.533261	153.916	1.51559	k__Bacteria;£p__Firmicutes;£c__Bacilli;£o__Lactobacillales;£f__Lactobacillaceae;£g__Lactobacillus;£s__;£ASV_0055	759.994	1.48926	1.98034	1.47828	1.49818	1.46412	1.77319	1.83848	1.48263	1.39899	308.773	1.48263	1.9127	1.45738
k__Bacteria;£p__Firmicutes;£c__Bacilli;£o__Lactobacillales;£f__Lactobacillaceae;£g__Lactobacillus;£s__;£ASV_0042	21.0648	-1.84396	1.03306	-1.78495	0.0742702	1	40.5628	1.56689	k__Bacteria;£p__Firmicutes;£c__Bacilli;£o__Lactobacillales;£f__Lactobacillaceae;£g__Lactobacillus;£s__;£ASV_0042	1.50435	1.67994	215.166	1.4963	1.48805	1.45631	1.86757	1.78554	1.50435	1.4196	1.39529	61.1741	1.50435	1.46611			k__Bacteria;£p__Bacteroidetes;£c__Bacteroidia;£o__Bacteroidales;£f__S24-7;£g__;£s__;£ASV_0075	46.6087	2.19314	1.08954	2.01292	0.0441235	0.482973	91.7018	1.51559	k__Bacteria;£p__Bacteroidetes;£c__Bacteroidia;£o__Bacteroidales;£f__S24-7;£g__;£s__;£ASV_0075	1.75925	1.48926	1.98034	1.47828	262.181	1.46412	1.77319	1.83848	1.48263	1.39899	370.824	1.48263	1.9127	1.45738
k__Bacteria;£p__Firmicutes;£c__Erysipelotrichi;£o__Erysipelotrichales;£f__Erysipelotrichaceae;£g__Allobaculum;£s__;£ASV_0047	124.556	-2.52094	1.25043	-2.01607	0.043793	0.198308	200.565	48.5467	k__Bacteria;£p__Firmicutes;£c__Erysipelotrichi;£o__Erysipelotrichales;£f__Erysipelotrichaceae;£g__Allobaculum;£s__;£ASV_0047	1.50435	1.67994	1017.96	1.4963	330.347	1.45631	1.86757	289.258	1.50435	1.4196	1.39529	1.49205	1.50435	90.8989			k__Bacteria;£p__Verrucomicrobia;£c__Verrucomicrobiae;£o__Verrucomicrobiales;£f__Verrucomicrobiaceae;£g__Akkermansia;£s__muciniphila;£ASV_0081	20.5074	-0.786889	1.04685	-0.75167	0.452249	0.706264	1.69767	39.3172	k__Bacteria;£p__Verrucomicrobia;£c__Verrucomicrobiae;£o__Verrucomicrobiales;£f__Verrucomicrobiaceae;£g__Akkermansia;£s__muciniphila;£ASV_0081	1.75925	1.48926	1.98034	266.09	1.49818	1.46412	1.77319	1.83848	1.48263	1.39899	1.47739	1.48263	1.9127	1.45738
k__Bacteria;£p__Firmicutes;£c__Bacilli;£o__Lactobacillales;£f__Lactobacillaceae;£g__Lactobacillus;£s__;£ASV_0055	27.2637	1.94491	1.07457	1.80995	0.0703033	1	1.51079	53.0166	k__Bacteria;£p__Firmicutes;£c__Bacilli;£o__Lactobacillales;£f__Lactobacillaceae;£g__Lactobacillus;£s__;£ASV_0055	1.50435	119.276	1.4839	1.4963	244.04	1.45631	1.86757	1.78554	1.50435	1.4196	1.39529	1.49205	1.50435	1.46611			k__Bacteria;£p__Firmicutes;£c__Bacilli;£o__Lactobacillales;£f__Lactobacillaceae;£g__Lactobacillus;£s__;£ASV_0088	8.53783	1.12949	0.941498	1.19967	0.230266	0.666856	15.5601	1.51559	k__Bacteria;£p__Firmicutes;£c__Bacilli;£o__Lactobacillales;£f__Lactobacillaceae;£g__Lactobacillus;£s__;£ASV_0088	1.75925	1.48926	99.0171	1.47828	1.49818	1.46412	1.77319	1.83848	1.48263	1.39899	1.47739	1.48263	1.9127	1.45738
k__Bacteria;£p__Verrucomicrobia;£c__Verrucomicrobiae;£o__Verrucomicrobiales;£f__Verrucomicrobiaceae;£g__Akkermansia;£s__muciniphila;£ASV_0069	59.1741	1.93653	1.15288	1.67972	0.0930109	0.273996	1.51079	116.837	k__Bacteria;£p__Verrucomicrobia;£c__Verrucomicrobiae;£o__Verrucomicrobiales;£f__Verrucomicrobiaceae;£g__Akkermansia;£s__muciniphila;£ASV_0069	585.191	1.67994	1.4839	1.4963	224.695	1.45631	1.86757	1.78554	1.50435	1.4196	1.39529	1.49205	1.50435	1.46611			k__Bacteria;£p__Bacteroidetes;£c__Bacteroidia;£o__Bacteroidales;£f__S24-7;£g__;£s__;£ASV_0091	64.0968	-3.43414	1.08185	-3.17431	0.00150192	0.118685	1.69767	126.496	k__Bacteria;£p__Bacteroidetes;£c__Bacteroidia;£o__Bacteroidales;£f__S24-7;£g__;£s__;£ASV_0091	1.75925	1.48926	1.98034	298.612	1.49818	275.254	1.77319	1.83848	1.48263	1.39899	1.47739	305.421	1.9127	1.45738
k__Bacteria;£p__Bacteroidetes;£c__Bacteroidia;£o__Bacteroidales;£f__S24-7;£g__;£s__;£ASV_0075	10.3608	1.02888	0.977177	1.05291	0.292384	1	1.51079	19.2109	k__Bacteria;£p__Bacteroidetes;£c__Bacteroidia;£o__Bacteroidales;£f__S24-7;£g__;£s__;£ASV_0075	1.50435	1.67994	1.4839	1.4963	124.996	1.45631	1.86757	1.78554	1.50435	1.4196	1.39529	1.49205	1.50435	1.46611			k__Bacteria;£p__Bacteroidetes;£c__Bacteroidia;£o__Bacteroidales;£f__S24-7;£g__;£s__;£ASV_0097	19.0043	0.122359	1.06958	0.1144	0.908921	0.963646	13.5097	24.499	k__Bacteria;£p__Bacteroidetes;£c__Bacteroidia;£o__Bacteroidales;£f__S24-7;£g__;£s__;£ASV_0097	84.4438	1.48926	1.98034	1.47828	1.49818	1.46412	1.77319	1.83848	1.48263	162.283	1.47739	1.48263	1.9127	1.45738
k__Bacteria;£p__Verrucomicrobia;£c__Verrucomicrobiae;£o__Verrucomicrobiales;£f__Verrucomicrobiaceae;£g__Akkermansia;£s__muciniphila;£ASV_0081	78.992	1.83385	1.08054	1.69716	0.0896669	0.273996	39.7732	118.211	k__Bacteria;£p__Verrucomicrobia;£c__Verrucomicrobiae;£o__Verrucomicrobiales;£f__Verrucomicrobiaceae;£g__Akkermansia;£s__muciniphila;£ASV_0081	367.061	1.67994	1.4839	269.333	171.126	1.45631	1.86757	1.78554	1.50435	1.4196	1.39529	1.49205	282.817	1.46611			k__Bacteria;£p__Proteobacteria;£c__Deltaproteobacteria;£o__Desulfovibrionales;£f__Desulfovibrionaceae;£g__Desulfovibrio;£s__;£ASV_0100	7.35093	-0.85966	0.93372	-0.920682	0.357216	0.68597	1.69767	13.0042	k__Bacteria;£p__Proteobacteria;£c__Deltaproteobacteria;£o__Desulfovibrionales;£f__Desulfovibrionaceae;£g__Desulfovibrio;£s__;£ASV_0100	1.75925	81.9095	1.98034	1.47828	1.49818	1.46412	1.77319	1.83848	1.48263	1.39899	1.47739	1.48263	1.9127	1.45738
k__Bacteria;£p__Firmicutes;£c__Bacilli;£o__Lactobacillales;£f__Lactobacillaceae;£g__Lactobacillus;£s__;£ASV_0088	10.1785	1.00599	0.975233	1.03154	0.302289	1	1.51079	18.8463	k__Bacteria;£p__Firmicutes;£c__Bacilli;£o__Lactobacillales;£f__Lactobacillaceae;£g__Lactobacillus;£s__;£ASV_0088	1.50435	122.636	1.4839	1.4963	1.48805	1.45631	1.86757	1.78554	1.50435	1.4196	1.39529	1.49205	1.50435	1.46611			k__Bacteria;£p__Firmicutes;£c__Bacilli;£o__Lactobacillales;£f__Lactobacillaceae;£g__Lactobacillus;£s__;£ASV_0120	43.9446	0.170993	0.921117	0.185637	0.852729	0.953238	46.2149	41.6742	k__Bacteria;£p__Firmicutes;£c__Bacilli;£o__Lactobacillales;£f__Lactobacillaceae;£g__Lactobacillus;£s__;£ASV_0120	1.75925	1.48926	1.98034	1.47828	313.119	282.575	1.77319	1.83848	1.48263	1.39899	1.47739	1.48263	1.9127	1.45738
k__Bacteria;£p__Bacteroidetes;£c__Bacteroidia;£o__Bacteroidales;£f__S24-7;£g__;£s__;£ASV_0091	92.6891	-1.53101	1.11137	-1.37758	0.168333	0.408081	127.076	58.3023	k__Bacteria;£p__Bacteroidetes;£c__Bacteroidia;£o__Bacteroidales;£f__S24-7;£g__;£s__;£ASV_0091	398.652	1.67994	1.4839	302.252	1.48805	273.786	1.86757	1.78554	1.50435	1.4196	1.39529	307.362	1.50435	1.46611			k__Bacteria;£p__Bacteroidetes;£c__Bacteroidia;£o__Bacteroidales;£f__S24-7;£g__;£s__;£ASV_0124	54.4677	-1.76426	1.12854	-1.56331	0.11798	0.535497	1.69767	107.238	k__Bacteria;£p__Bacteroidetes;£c__Bacteroidia;£o__Bacteroidales;£f__S24-7;£g__;£s__;£ASV_0124	1.75925	475.075	1.98034	1.47828	1.49818	267.934	1.77319	1.83848	1.48263	1.39899	1.47739	1.48263	1.9127	1.45738
k__Bacteria;£p__Bacteroidetes;£c__Bacteroidia;£o__Bacteroidales;£f__S24-7;£g__;£s__;£ASV_0097	13.0002	-0.885508	1.01272	-0.874386	0.381908	1	24.4334	1.56689	k__Bacteria;£p__Bacteroidetes;£c__Bacteroidia;£o__Bacteroidales;£f__S24-7;£g__;£s__;£ASV_0097	1.50435	1.67994	1.4839	1.4963	1.48805	1.45631	1.86757	1.78554	1.50435	1.4196	161.854	1.49205	1.50435	1.46611			k__Bacteria;£p__Firmicutes;£c__Bacilli;£o__Lactobacillales;£f__Lactobacillaceae;£g__Lactobacillus;£s__;£ASV_0138	20.0505	1.02613	1.04795	0.979176	0.327493	0.68597	38.5854	1.51559	k__Bacteria;£p__Firmicutes;£c__Bacilli;£o__Lactobacillales;£f__Lactobacillaceae;£g__Lactobacillus;£s__;£ASV_0138	1.75925	1.48926	1.98034	1.47828	1.49818	1.46412	1.77319	1.83848	1.48263	1.39899	1.47739	1.48263	260.127	1.45738
k__Bacteria;£p__Proteobacteria;£c__Deltaproteobacteria;£o__Desulfovibrionales;£f__Desulfovibrionaceae;£g__Desulfovibrio;£s__;£ASV_0100	38.5115	0.0745637	1.15724	0.0644324	0.948626	0.991453	12.958	64.0649	k__Bacteria;£p__Proteobacteria;£c__Deltaproteobacteria;£o__Desulfovibrionales;£f__Desulfovibrionaceae;£g__Desulfovibrio;£s__;£ASV_0100	1.50435	1.67994	81.6146	1.4963	438.974	1.45631	1.86757	1.78554	1.50435	1.4196	1.39529	1.49205	1.50435	1.46611			k__Bacteria;£p__Bacteroidetes;£c__Bacteroidia;£o__Bacteroidales;£f__S24-7;£g__;£s__;£ASV_0160	18.5708	1.05839	1.03952	1.01815	0.308605	0.68597	35.626	1.51559	k__Bacteria;£p__Bacteroidetes;£c__Bacteroidia;£o__Bacteroidales;£f__S24-7;£g__;£s__;£ASV_0160	239.257	1.48926	1.98034	1.47828	1.49818	1.46412	1.77319	1.83848	1.48263	1.39899	1.47739	1.48263	1.9127	1.45738
k__Bacteria;£p__Firmicutes;£c__Bacilli;£o__Lactobacillales;£f__Lactobacillaceae;£g__Lactobacillus;£s__;£ASV_0120	35.0502	0.0553706	1.16249	0.0476309	0.96201	0.991453	41.4553	28.6451	k__Bacteria;£p__Firmicutes;£c__Bacilli;£o__Lactobacillales;£f__Lactobacillaceae;£g__Lactobacillus;£s__;£ASV_0120	191.052	1.67994	1.4839	1.4963	1.48805	281.068	1.86757	1.78554	1.50435	1.4196	1.39529	1.49205	1.50435	1.46611			k__Bacteria;£p__Firmicutes;£c__Erysipelotrichi;£o__Erysipelotrichales;£f__Erysipelotrichaceae;£g__Allobaculum;£s__;£ASV_0185	15.7975	1.09885	1.02508	1.07197	0.283733	0.68597	30.0794	1.51559	k__Bacteria;£p__Firmicutes;£c__Erysipelotrichi;£o__Erysipelotrichales;£f__Erysipelotrichaceae;£g__Allobaculum;£s__;£ASV_0185	1.75925	1.48926	1.98034	1.47828	1.49818	1.46412	1.77319	1.83848	200.155	1.39899	1.47739	1.48263	1.9127	1.45738
k__Bacteria;£p__Bacteroidetes;£c__Bacteroidia;£o__Bacteroidales;£f__S24-7;£g__;£s__;£ASV_0121	27.9118	3.12474	1.00879	3.09752	0.00195145	1	1.51079	54.3129	k__Bacteria;£p__Bacteroidetes;£c__Bacteroidia;£o__Bacteroidales;£f__S24-7;£g__;£s__;£ASV_0121	73.713	1.67994	1.4839	1.4963	78.8666	1.45631	1.86757	1.78554	221.139	1.4196	1.39529	1.49205	1.50435	1.46611			k__Bacteria;£p__Firmicutes;£c__Erysipelotrichi;£o__Erysipelotrichales;£f__Erysipelotrichaceae;£g__Allobaculum;£s__;£ASV_0186	31.0043	0.743836	0.966372	0.76972	0.441466	0.706264	33.8438	28.1649	k__Bacteria;£p__Firmicutes;£c__Erysipelotrichi;£o__Erysipelotrichales;£f__Erysipelotrichaceae;£g__Allobaculum;£s__;£ASV_0186	1.75925	1.48926	1.98034	1.47828	86.8942	1.46412	1.77319	1.83848	1.48263	1.39899	1.47739	1.48263	141.54	188.002
k__Bacteria;£p__Bacteroidetes;£c__Bacteroidia;£o__Bacteroidales;£f__S24-7;£g__;£s__;£ASV_0124	68.468	-0.042613	1.25014	-0.0340866	0.972808	0.991453	106.786	30.1495	k__Bacteria;£p__Bacteroidetes;£c__Bacteroidia;£o__Bacteroidales;£f__S24-7;£g__;£s__;£ASV_0124	1.50435	1.67994	473.365	1.4963	1.48805	266.505	1.86757	1.78554	123.356	1.4196	1.39529	1.49205	79.7304	1.46611			k__Bacteria;£p__Firmicutes;£c__Bacilli;£o__Lactobacillales;£f__Lactobacillaceae;£g__Lactobacillus;£s__;£ASV_0187	45.3972	-0.892849	0.945737	-0.944077	0.34513	0.68597	27.5356	63.2588	k__Bacteria;£p__Firmicutes;£c__Bacilli;£o__Lactobacillales;£f__Lactobacillaceae;£g__Lactobacillus;£s__;£ASV_0187	1.75925	1.48926	1.98034	1.47828	1.49818	1.46412	182.639	371.373	1.48263	1.39899	1.47739	1.48263	1.9127	64.1249
k__Bacteria;£p__Firmicutes;£c__Bacilli;£o__Lactobacillales;£f__Lactobacillaceae;£g__Lactobacillus;£s__;£ASV_0138	18.5741	0.959166	1.04878	0.91455	0.360428	1	1.51079	35.6373	k__Bacteria;£p__Firmicutes;£c__Bacilli;£o__Lactobacillales;£f__Lactobacillaceae;£g__Lactobacillus;£s__;£ASV_0138	1.50435	1.67994	1.4839	1.4963	1.48805	1.45631	1.86757	1.78554	1.50435	239.913	1.39529	1.49205	1.50435	1.46611			k__Bacteria;£p__Bacteroidetes;£c__Bacteroidia;£o__Bacteroidales;£f__S24-7;£g__;£s__;£ASV_0198	41.3945	-1.7687	1.00455	-1.76069	0.0782909	0.533261	13.5167	69.2722	k__Bacteria;£p__Bacteroidetes;£c__Bacteroidia;£o__Bacteroidales;£f__S24-7;£g__;£s__;£ASV_0198	1.75925	141.48	1.98034	1.47828	1.49818	1.46412	1.77319	189.364	1.48263	1.39899	84.211	148.263	1.9127	1.45738
k__Bacteria;£p__Bacteroidetes;£c__Bacteroidia;£o__Bacteroidales;£f__S24-7;£g__;£s__;£ASV_0160	4.41874	0.980671	0.90258	1.08652	0.277249	1	1.51079	7.32669	k__Bacteria;£p__Bacteroidetes;£c__Bacteroidia;£o__Bacteroidales;£f__S24-7;£g__;£s__;£ASV_0160	1.50435	41.9985	1.4839	1.4963	1.48805	1.45631	1.86757	1.78554	1.50435	1.4196	1.39529	1.49205	1.50435	1.46611			k__Bacteria;£p__Firmicutes;£c__Bacilli;£o__Lactobacillales;£f__Lactobacillaceae;£g__Lactobacillus;£s__;£ASV_0206	32.4679	0.362334	1.07485	0.337102	0.73604	0.931551	61.5378	3.39803	k__Bacteria;£p__Firmicutes;£c__Bacilli;£o__Lactobacillales;£f__Lactobacillaceae;£g__Lactobacillus;£s__;£ASV_0206	1.75925	1.48926	1.98034	1.47828	1.49818	14.6412	1.77319	1.83848	1.48263	1.39899	1.47739	1.48263	420.793	1.45738
k__Bacteria;£p__Firmicutes;£c__Erysipelotrichi;£o__Erysipelotrichales;£f__Erysipelotrichaceae;£g__Allobaculum;£s__;£ASV_0185	13.3587	1.00356	1.00587	0.997705	0.318423	1	1.51079	25.2066	k__Bacteria;£p__Firmicutes;£c__Erysipelotrichi;£o__Erysipelotrichales;£f__Erysipelotrichaceae;£g__Allobaculum;£s__;£ASV_0185	166.983	1.67994	1.4839	1.4963	1.48805	1.45631	1.86757	1.78554	1.50435	1.4196	1.39529	1.49205	1.50435	1.46611			k__Bacteria;£p__Bacteroidetes;£c__Bacteroidia;£o__Bacteroidales;£f__S24-7;£g__;£s__;£ASV_0218	17.2682	-1.72269	1.01393	-1.69903	0.089314	0.533261	1.69767	32.8387	k__Bacteria;£p__Bacteroidetes;£c__Bacteroidia;£o__Bacteroidales;£f__S24-7;£g__;£s__;£ASV_0218	1.75925	69.9954	1.98034	1.47828	1.49818	1.46412	1.77319	152.594	1.48263	1.39899	1.47739	1.48263	1.9127	1.45738
k__Bacteria;£p__Firmicutes;£c__Erysipelotrichi;£o__Erysipelotrichales;£f__Erysipelotrichaceae;£g__Allobaculum;£s__;£ASV_0186	19.8861	0.0179266	1.07685	0.0166473	0.986718	1	28.3197	11.4526	k__Bacteria;£p__Firmicutes;£c__Erysipelotrichi;£o__Erysipelotrichales;£f__Erysipelotrichaceae;£g__Allobaculum;£s__;£ASV_0186	1.50435	1.67994	1.4839	1.4963	1.48805	1.45631	1.86757	1.78554	70.7043	1.4196	1.39529	1.49205	1.50435	189.128			k__Bacteria;£p__Firmicutes;£c__Bacilli;£o__Lactobacillales;£f__Lactobacillaceae;£g__Lactobacillus;£s__;£ASV_0231	35.926	1.10376	1.1192	0.986204	0.324033	0.68597	38.4822	33.3698	k__Bacteria;£p__Firmicutes;£c__Bacilli;£o__Lactobacillales;£f__Lactobacillaceae;£g__Lactobacillus;£s__;£ASV_0231	177.684	1.48926	1.98034	1.47828	1.49818	1.46412	83.3401	1.83848	1.48263	1.39899	1.47739	1.48263	1.9127	224.437
k__Bacteria;£p__Firmicutes;£c__Bacilli;£o__Lactobacillales;£f__Lactobacillaceae;£g__Lactobacillus;£s__;£ASV_0187	47.8634	0.0233744	1.21713	0.0192046	0.984678	0.991453	61.7875	33.9394	k__Bacteria;£p__Firmicutes;£c__Bacilli;£o__Lactobacillales;£f__Lactobacillaceae;£g__Lactobacillus;£s__;£ASV_0187	1.50435	122.636	1.4839	1.4963	107.14	1.45631	1.86757	360.68	1.50435	1.4196	1.39529	1.49205	1.50435	64.5089			k__Bacteria;£p__Firmicutes;£c__Bacilli;£o__Lactobacillales;£f__Lactobacillaceae;£g__Lactobacillus;£s__;£ASV_0261	24.0331	-1.79819	1.03831	-1.73185	0.0833007	0.533261	1.69767	46.3685	k__Bacteria;£p__Firmicutes;£c__Bacilli;£o__Lactobacillales;£f__Lactobacillaceae;£g__Lactobacillus;£s__;£ASV_0261	1.75925	235.304	1.98034	1.47828	1.49818	1.46412	1.77319	1.83848	1.48263	1.39899	1.47739	1.48263	1.9127	81.6135
k__Bacteria;£p__Bacteroidetes;£c__Bacteroidia;£o__Bacteroidales;£f__S24-7;£g__;£s__;£ASV_0198	39.9293	-2.44254	1.17574	-2.07745	0.0377597	0.181246	68.5572	11.3013	k__Bacteria;£p__Bacteroidetes;£c__Bacteroidia;£o__Bacteroidales;£f__S24-7;£g__;£s__;£ASV_0198	1.50435	1.67994	140.971	1.4963	1.48805	1.45631	1.86757	183.911	1.50435	69.5605	1.39529	149.205	1.50435	1.46611			k__Bacteria;£p__Bacteroidetes;£c__Bacteroidia;£o__Bacteroidales;£f__S24-7;£g__;£s__;£ASV_0272	13.1609	0.155636	1.01968	0.152633	0.878687	0.953238	11.8283	14.4935	k__Bacteria;£p__Bacteroidetes;£c__Bacteroidia;£o__Bacteroidales;£f__S24-7;£g__;£s__;£ASV_0272	1.75925	92.3344	1.98034	1.47828	1.49818	1.46412	1.77319	1.83848	1.48263	1.39899	72.3919	1.48263	1.9127	1.45738
k__Bacteria;£p__Firmicutes;£c__Bacilli;£o__Lactobacillales;£f__Lactobacillaceae;£g__Lactobacillus;£s__;£ASV_0206	12.2095	0.303422	0.997159	0.304286	0.76091	1	3.38319	21.0357	k__Bacteria;£p__Firmicutes;£c__Bacilli;£o__Lactobacillales;£f__Lactobacillaceae;£g__Lactobacillus;£s__;£ASV_0206	1.50435	1.67994	1.4839	1.4963	1.48805	14.5631	1.86757	1.78554	1.50435	137.701	1.39529	1.49205	1.50435	1.46611			Unassigned;£ASV_0345	4.77245	1.21271	0.864638	1.40257	0.160746	0.587123	8.02932	1.51559	Unassigned;£ASV_0345	1.75925	1.48926	1.98034	1.47828	1.49818	1.46412	1.77319	1.83848	1.48263	1.39899	45.7989	1.48263	1.9127	1.45738
k__Bacteria;£p__Bacteroidetes;£c__Bacteroidia;£o__Bacteroidales;£f__S24-7;£g__;£s__;£ASV_0218	30.3604	0.0328184	1.15661	0.0283747	0.977363	1	32.1785	28.5423	k__Bacteria;£p__Bacteroidetes;£c__Bacteroidia;£o__Bacteroidales;£f__S24-7;£g__;£s__;£ASV_0218	1.50435	1.67994	69.7434	1.4963	1.48805	1.45631	1.86757	148.2	127.87	63.8821	1.39529	1.49205	1.50435	1.46611			k__Bacteria;£p__Firmicutes;£c__Bacilli;£o__Lactobacillales;£f__Lactobacillaceae;£g__Lactobacillus;£s__;£ASV_0420	12.432	-1.7287	0.987047	-1.75139	0.0798787	0.533261	1.69767	23.1663	k__Bacteria;£p__Firmicutes;£c__Bacilli;£o__Lactobacillales;£f__Lactobacillaceae;£g__Lactobacillus;£s__;£ASV_0420	1.75925	1.48926	1.98034	1.47828	1.49818	1.46412	1.77319	1.83848	1.48263	95.1311	1.47739	59.3051	1.9127	1.45738
k__Bacteria;£p__Firmicutes;£c__Bacilli;£o__Lactobacillales;£f__Lactobacillaceae;£g__Lactobacillus;£s__;£ASV_0231	30.6926	0.962851	1.14626	0.839993	0.400913	0.664892	33.5558	27.8294	k__Bacteria;£p__Firmicutes;£c__Bacilli;£o__Lactobacillales;£f__Lactobacillaceae;£g__Lactobacillus;£s__;£ASV_0231	1.50435	125.996	1.4839	1.4963	61.01	1.45631	1.86757	1.78554	1.50435	1.4196	1.39529	1.49205	1.50435	225.781			k__Bacteria;£p__Firmicutes;£c__Erysipelotrichi;£o__Erysipelotrichales;£f__Erysipelotrichaceae;£g__Allobaculum;£s__;£ASV_0440	15.4758	-0.798778	1.03572	-0.771226	0.440573	0.706264	10.1848	20.7667	k__Bacteria;£p__Firmicutes;£c__Erysipelotrichi;£o__Erysipelotrichales;£f__Erysipelotrichaceae;£g__Allobaculum;£s__;£ASV_0440	1.75925	1.48926	61.3906	1.47828	1.49818	42.4594	1.77319	95.6011	1.48263	1.39899	1.47739	1.48263	1.9127	1.45738
k__Bacteria;£p__Firmicutes;£c__Bacilli;£o__Lactobacillales;£f__Lactobacillaceae;£g__Lactobacillus;£s__;£ASV_0261	28.0227	-1.01244	1.12488	-0.900036	0.368101	1	46.312	9.73334	k__Bacteria;£p__Firmicutes;£c__Bacilli;£o__Lactobacillales;£f__Lactobacillaceae;£g__Lactobacillus;£s__;£ASV_0261	1.50435	1.67994	234.457	1.4963	1.48805	1.45631	1.86757	1.78554	58.6695	1.4196	1.39529	1.49205	1.50435	82.1022			k__Bacteria;£p__Bacteroidetes;£c__Bacteroidia;£o__Bacteroidales;£f__S24-7;£g__;£s__;£ASV_1065	6.77964	0.0257696	0.904695	0.0284843	0.977276	0.988162	4.86349	8.69579	k__Bacteria;£p__Bacteroidetes;£c__Bacteroidia;£o__Bacteroidales;£f__S24-7;£g__;£s__;£ASV_1065	1.75925	1.48926	1.98034	51.7397	1.49818	1.46412	1.77319	1.83848	1.48263	1.39899	23.6382	1.48263	1.9127	1.45738
k__Bacteria;£p__Bacteroidetes;£c__Bacteroidia;£o__Bacteroidales;£f__S24-7;£g__;£s__;£ASV_0272	13.6994	0.0311913	1.02799	0.030342	0.975794	1	14.4419	12.9569	k__Bacteria;£p__Bacteroidetes;£c__Bacteroidia;£o__Bacteroidales;£f__S24-7;£g__;£s__;£ASV_0272	81.2348	1.67994	92.0019	1.4963	1.48805	1.45631	1.86757	1.78554	1.50435	1.4196	1.39529	1.49205	1.50435	1.46611			k__Bacteria;£p__Firmicutes;£c__Bacilli;£o__Lactobacillales;£f__Lactobacillaceae;£g__Lactobacillus;£s__;£ASV_0058	58.9821	1.03903	1.11687	0.930313	0.352209	0.68597	116.449	1.51559	k__Bacteria;£p__Firmicutes;£c__Bacilli;£o__Lactobacillales;£f__Lactobacillaceae;£g__Lactobacillus;£s__;£ASV_0058	1.75925	1.48926	1.98034	1.47828	1.49818	1.46412	805.03	1.83848	1.48263	1.39899	1.47739	1.48263	1.9127	1.45738
k__Bacteria;£p__Firmicutes;£c__Bacilli;£o__Lactobacillales;£f__Lactobacillaceae;£g__Lactobacillus;£s__;£ASV_0420	12.3727	-1.86355	0.97558	-1.9102	0.0561074	1	23.1786	1.56689	k__Bacteria;£p__Firmicutes;£c__Bacilli;£o__Lactobacillales;£f__Lactobacillaceae;£g__Lactobacillus;£s__;£ASV_0420	1.50435	1.67994	1.4839	1.4963	1.48805	1.45631	1.86757	1.78554	1.50435	1.4196	94.8798	59.682	1.50435	1.46611			k__Bacteria;£p__Firmicutes;£c__Bacilli;£o__Bacillales;£f__Staphylococcaceae;£g__Staphylococcus;£s__sciuri;£ASV_0079	73.2761	0.279604	0.963301	0.290256	0.771621	0.953238	87.4783	59.0739	k__Bacteria;£p__Firmicutes;£c__Bacilli;£o__Bacillales;£f__Staphylococcaceae;£g__Staphylococcus;£s__sciuri;£ASV_0079	1.75925	1.48926	1.98034	1.47828	1.49818	1.46412	1.77319	1.83848	601.947	404.307	1.47739	1.48263	1.9127	1.45738
k__Bacteria;£p__Firmicutes;£c__Erysipelotrichi;£o__Erysipelotrichales;£f__Erysipelotrichaceae;£g__Allobaculum;£s__;£ASV_0440	16.8357	-0.894602	1.04657	-0.854798	0.392663	1	20.345	13.3265	k__Bacteria;£p__Firmicutes;£c__Erysipelotrichi;£o__Erysipelotrichales;£f__Erysipelotrichaceae;£g__Allobaculum;£s__;£ASV_0440	1.50435	83.9971	1.4839	1.4963	1.48805	42.233	1.86757	92.8483	1.50435	1.4196	1.39529	1.49205	1.50435	1.46611			k__Bacteria;£p__Proteobacteria;£c__Deltaproteobacteria;£o__Desulfovibrionales;£f__Desulfovibrionaceae;£g__Desulfovibrio;£s__;£ASV_0082	39.5088	0.0927193	1.12633	0.0823201	0.934392	0.975191	33.3641	45.6535	k__Bacteria;£p__Proteobacteria;£c__Deltaproteobacteria;£o__Desulfovibrionales;£f__Desulfovibrionaceae;£g__Desulfovibrio;£s__;£ASV_0082	223.424	1.48926	1.98034	1.47828	1.49818	1.46412	1.77319	1.83848	1.48263	1.39899	1.47739	1.48263	1.9127	310.423
k__Bacteria;£p__Bacteroidetes;£c__Bacteroidia;£o__Bacteroidales;£f__S24-7;£g__;£s__;£ASV_1065	5.49506	-0.434556	0.9134	-0.475756	0.634248	1	8.77851	2.21161	k__Bacteria;£p__Bacteroidetes;£c__Bacteroidia;£o__Bacteroidales;£f__S24-7;£g__;£s__;£ASV_1065	1.50435	1.67994	1.4839	52.3704	1.48805	1.45631	1.86757	1.78554	1.50435	1.4196	1.39529	1.49205	6.01739	1.46611			k__Bacteria;£p__Firmicutes;£c__Bacilli;£o__Lactobacillales;£f__Lactobacillaceae;£g__Lactobacillus;£s__;£ASV_0084	70.7062	1.14081	1.20793	0.944432	0.344949	0.68597	88.0253	53.3872	k__Bacteria;£p__Firmicutes;£c__Bacilli;£o__Lactobacillales;£f__Lactobacillaceae;£g__Lactobacillus;£s__;£ASV_0084	1.75925	1.48926	1.98034	1.47828	1.49818	364.565	1.77319	1.83848	1.48263	1.39899	79.7788	1.48263	527.904	1.45738
k__Bacteria;£p__Firmicutes;£c__Bacilli;£o__Lactobacillales;£f__Lactobacillaceae;£g__Lactobacillus;£s__;£ASV_0058	48.625	0.867844	1.15062	0.754241	0.450704	0.666754	1.51079	95.7391	k__Bacteria;£p__Firmicutes;£c__Bacilli;£o__Lactobacillales;£f__Lactobacillaceae;£g__Lactobacillus;£s__;£ASV_0058	1.50435	1.67994	1.4839	1.4963	660.694	1.45631	1.86757	1.78554	1.50435	1.4196	1.39529	1.49205	1.50435	1.46611			k__Bacteria;£p__Firmicutes;£c__Erysipelotrichi;£o__Erysipelotrichales;£f__Erysipelotrichaceae;£g__Allobaculum;£s__;£ASV_0096	33.8171	-1.76227	1.06617	-1.65289	0.0983526	0.533261	1.69767	65.9366	k__Bacteria;£p__Firmicutes;£c__Erysipelotrichi;£o__Erysipelotrichales;£f__Erysipelotrichaceae;£g__Allobaculum;£s__;£ASV_0096	1.75925	1.48926	1.98034	1.47828	1.49818	1.46412	1.77319	349.312	1.48263	1.39899	1.47739	1.48263	1.9127	104.932
k__Bacteria;£p__Firmicutes;£c__Bacilli;£o__Bacillales;£f__Staphylococcaceae;£g__Staphylococcus;£s__sciuri;£ASV_0079	30.242	-0.791596	1.10992	-0.713204	0.47572	1	58.917	1.56689	k__Bacteria;£p__Firmicutes;£c__Bacilli;£o__Bacillales;£f__Staphylococcaceae;£g__Staphylococcus;£s__sciuri;£ASV_0079	1.50435	1.67994	1.4839	1.4963	1.48805	1.45631	1.86757	1.78554	1.50435	1.4196	403.239	1.49205	1.50435	1.46611			k__Bacteria;£p__Bacteroidetes;£c__Bacteroidia;£o__Bacteroidales;£f__S24-7;£g__;£s__;£ASV_0103	22.7176	1.04409	1.05618	0.988556	0.322881	0.68597	43.9195	1.51559	k__Bacteria;£p__Bacteroidetes;£c__Bacteroidia;£o__Bacteroidales;£f__S24-7;£g__;£s__;£ASV_0103	297.312	1.48926	1.98034	1.47828	1.49818	1.46412	1.77319	1.83848	1.48263	1.39899	1.47739	1.48263	1.9127	1.45738
k__Bacteria;£p__Proteobacteria;£c__Deltaproteobacteria;£o__Desulfovibrionales;£f__Desulfovibrionaceae;£g__Desulfovibrio;£s__;£ASV_0082	99.2163	0.859364	1.09025	0.788228	0.430563	0.664892	45.913	152.52	k__Bacteria;£p__Proteobacteria;£c__Deltaproteobacteria;£o__Desulfovibrionales;£f__Desulfovibrionaceae;£g__Desulfovibrio;£s__;£ASV_0082	1.50435	1.67994	1.4839	1.4963	1.48805	1.45631	1.86757	1.78554	1.50435	671.472	1.39529	1.49205	388.122	312.282			k__Bacteria;£p__Bacteroidetes;£c__Bacteroidia;£o__Bacteroidales;£f__S24-7;£g__;£s__;£ASV_0108	40.7268	0.198574	1.12091	0.177154	0.859388	0.953238	64.4071	17.0465	k__Bacteria;£p__Bacteroidetes;£c__Bacteroidia;£o__Bacteroidales;£f__S24-7;£g__;£s__;£ASV_0108	1.75925	110.206	1.98034	1.47828	440.464	1.46412	1.77319	1.83848	1.48263	1.39899	1.47739	1.48263	1.9127	1.45738
k__Bacteria;£p__Firmicutes;£c__Bacilli;£o__Lactobacillales;£f__Lactobacillaceae;£g__Lactobacillus;£s__;£ASV_0084	27.3363	-0.80411	1.09637	-0.733431	0.463296	1	53.1058	1.56689	k__Bacteria;£p__Firmicutes;£c__Bacilli;£o__Lactobacillales;£f__Lactobacillaceae;£g__Lactobacillus;£s__;£ASV_0084	1.50435	1.67994	1.4839	1.4963	1.48805	362.621	1.86757	1.78554	1.50435	1.4196	1.39529	1.49205	1.50435	1.46611			k__Bacteria;£p__Firmicutes;£c__Bacilli;£o__Lactobacillales;£f__Lactobacillaceae;£g__Lactobacillus;£s__;£ASV_0111	21.408	0.189242	1.07353	0.176279	0.860075	0.953238	12.6725	30.1434	k__Bacteria;£p__Firmicutes;£c__Bacilli;£o__Lactobacillales;£f__Lactobacillaceae;£g__Lactobacillus;£s__;£ASV_0111	1.75925	1.48926	1.98034	1.47828	1.49818	1.46412	1.77319	202.233	1.48263	1.39899	78.3014	1.48263	1.9127	1.45738
k__Bacteria;£p__Firmicutes;£c__Erysipelotrichi;£o__Erysipelotrichales;£f__Erysipelotrichaceae;£g__Allobaculum;£s__;£ASV_0096	56.5689	-0.932742	1.21668	-0.76663	0.443301	0.664952	64.591	48.5467	k__Bacteria;£p__Firmicutes;£c__Erysipelotrichi;£o__Erysipelotrichales;£f__Erysipelotrichaceae;£g__Allobaculum;£s__;£ASV_0096	1.50435	1.67994	1.4839	1.4963	330.347	1.45631	1.86757	339.253	1.50435	1.4196	1.39529	1.49205	1.50435	105.56			k__Bacteria;£p__Firmicutes;£c__Bacilli;£o__Lactobacillales;£f__Lactobacillaceae;£g__Lactobacillus;£s__;£ASV_0117	70.106	0.888672	1.01156	0.87852	0.379661	0.702114	82.4831	57.729	k__Bacteria;£p__Firmicutes;£c__Bacilli;£o__Lactobacillales;£f__Lactobacillaceae;£g__Lactobacillus;£s__;£ASV_0117	1.75925	1.48926	1.98034	1.47828	1.49818	1.46412	1.77319	1.83848	1.48263	1.39899	127.055	1.48263	441.833	394.951
k__Bacteria;£p__Firmicutes;£c__Bacilli;£o__Lactobacillales;£f__Lactobacillaceae;£g__Lactobacillus;£s__;£ASV_0099	20.0182	0.924767	1.05643	0.87537	0.381373	1	1.51079	38.5256	k__Bacteria;£p__Firmicutes;£c__Bacilli;£o__Lactobacillales;£f__Lactobacillaceae;£g__Lactobacillus;£s__;£ASV_0099	1.50435	260.391	1.4839	1.4963	1.48805	1.45631	1.86757	1.78554	1.50435	1.4196	1.39529	1.49205	1.50435	1.46611			k__Bacteria;£p__Bacteroidetes;£c__Bacteroidia;£o__Bacteroidales;£f__S24-7;£g__;£s__;£ASV_0118	45.553	0.211394	1.14716	0.184276	0.853797	0.953238	41.9344	49.1715	k__Bacteria;£p__Bacteroidetes;£c__Bacteroidia;£o__Bacteroidales;£f__S24-7;£g__;£s__;£ASV_0118	1.75925	1.48926	1.98034	1.47828	283.155	1.46412	1.77319	1.83848	1.48263	1.39899	1.47739	335.074	1.9127	1.45738
k__Bacteria;£p__Bacteroidetes;£c__Bacteroidia;£o__Bacteroidales;£f__S24-7;£g__;£s__;£ASV_0103	13.6055	0.997799	1.01127	0.98668	0.323799	1	1.51079	25.7001	k__Bacteria;£p__Bacteroidetes;£c__Bacteroidia;£o__Bacteroidales;£f__S24-7;£g__;£s__;£ASV_0103	1.50435	1.67994	1.4839	1.4963	1.48805	1.45631	1.86757	1.78554	1.50435	170.352	1.39529	1.49205	1.50435	1.46611			k__Bacteria;£p__Firmicutes;£c__Bacilli;£o__Lactobacillales;£f__Streptococcaceae;£g__Streptococcus;£s__;£ASV_0122	63.3366	1.14544	1.20198	0.952961	0.34061	0.68597	74.3099	52.3633	k__Bacteria;£p__Firmicutes;£c__Bacilli;£o__Lactobacillales;£f__Streptococcaceae;£g__Streptococcus;£s__;£ASV_0122	1.75925	357.423	1.98034	1.47828	203.752	1.46412	1.77319	1.83848	1.48263	1.39899	1.47739	1.48263	307.944	1.45738
k__Bacteria;£p__Bacteroidetes;£c__Bacteroidia;£o__Bacteroidales;£f__S24-7;£g__;£s__;£ASV_0108	19.9482	0.0316139	1.07406	0.0294341	0.976518	1	16.9858	22.9106	k__Bacteria;£p__Bacteroidetes;£c__Bacteroidia;£o__Bacteroidales;£f__S24-7;£g__;£s__;£ASV_0108	1.50435	1.67994	109.809	1.4963	1.48805	1.45631	151.274	1.78554	1.50435	1.4196	1.39529	1.49205	1.50435	1.46611			k__Bacteria;£p__Verrucomicrobia;£c__Verrucomicrobiae;£o__Verrucomicrobiales;£f__Verrucomicrobiaceae;£g__Akkermansia;£s__muciniphila;£ASV_0137	22.2917	-0.720495	1.06587	-0.675971	0.499059	0.719284	1.69767	42.8856	k__Bacteria;£p__Verrucomicrobia;£c__Verrucomicrobiae;£o__Verrucomicrobiales;£f__Verrucomicrobiaceae;£g__Akkermansia;£s__muciniphila;£ASV_0137	1.75925	1.48926	1.98034	1.47828	1.49818	1.46412	1.77319	1.83848	1.48263	290.989	1.47739	1.48263	1.9127	1.45738
k__Bacteria;£p__Firmicutes;£c__Bacilli;£o__Lactobacillales;£f__Lactobacillaceae;£g__Lactobacillus;£s__;£ASV_0111	15.4406	-0.877965	1.01875	-0.861808	0.388793	1	29.3142	1.56689	k__Bacteria;£p__Firmicutes;£c__Bacilli;£o__Lactobacillales;£f__Lactobacillaceae;£g__Lactobacillus;£s__;£ASV_0111	1.50435	1.67994	1.4839	1.4963	1.48805	1.45631	1.86757	196.41	1.50435	1.4196	1.39529	1.49205	1.50435	1.46611			k__Bacteria;£p__Bacteroidetes;£c__Bacteroidia;£o__Bacteroidales;£f__S24-7;£g__;£s__;£ASV_0167	18.3855	1.10031	1.03746	1.06058	0.288883	0.68597	35.2554	1.51559	k__Bacteria;£p__Bacteroidetes;£c__Bacteroidia;£o__Bacteroidales;£f__S24-7;£g__;£s__;£ASV_0167	1.75925	1.48926	1.98034	1.47828	1.49818	1.46412	1.77319	1.83848	1.48263	1.39899	236.382	1.48263	1.9127	1.45738
k__Bacteria;£p__Firmicutes;£c__Bacilli;£o__Lactobacillales;£f__Lactobacillaceae;£g__Lactobacillus;£s__;£ASV_0117	29.8138	-0.796156	1.10622	-0.719708	0.471705	1	58.0608	1.56689	k__Bacteria;£p__Firmicutes;£c__Bacilli;£o__Lactobacillales;£f__Lactobacillaceae;£g__Lactobacillus;£s__;£ASV_0117	1.50435	1.67994	1.4839	1.4963	1.48805	1.45631	1.86757	1.78554	1.50435	1.4196	1.39529	1.49205	1.50435	397.316			k__Bacteria;£p__Verrucomicrobia;£c__Verrucomicrobiae;£o__Verrucomicrobiales;£f__Verrucomicrobiaceae;£g__Akkermansia;£s__muciniphila;£ASV_0210	11.6498	1.08088	0.986745	1.0954	0.273343	0.68597	21.784	1.51559	k__Bacteria;£p__Verrucomicrobia;£c__Verrucomicrobiae;£o__Verrucomicrobiales;£f__Verrucomicrobiaceae;£g__Akkermansia;£s__muciniphila;£ASV_0210	1.75925	1.48926	142.585	1.47828	1.49818	1.46412	1.77319	1.83848	1.48263	1.39899	1.47739	1.48263	1.9127	1.45738
k__Bacteria;£p__Bacteroidetes;£c__Bacteroidia;£o__Bacteroidales;£f__S24-7;£g__;£s__;£ASV_0118	42.4959	0.0564356	1.18602	0.0475841	0.962048	0.991453	49.4696	35.5222	k__Bacteria;£p__Bacteroidetes;£c__Bacteroidia;£o__Bacteroidales;£f__S24-7;£g__;£s__;£ASV_0118	1.50435	1.67994	1.4839	1.4963	1.48805	1.45631	1.86757	1.78554	1.50435	1.4196	1.39529	337.203	239.191	1.46611			k__Bacteria;£p__Bacteroidetes;£c__Bacteroidia;£o__Bacteroidales;£f__S24-7;£g__;£s__;£ASV_0213	13.1161	-0.821689	1.00369	-0.818671	0.412974	0.706264	1.69767	24.5345	k__Bacteria;£p__Bacteroidetes;£c__Bacteroidia;£o__Bacteroidales;£f__S24-7;£g__;£s__;£ASV_0213	1.75925	1.48926	1.98034	162.61	1.49818	1.46412	1.77319	1.83848	1.48263	1.39899	1.47739	1.48263	1.9127	1.45738
k__Bacteria;£p__Firmicutes;£c__Bacilli;£o__Bacillales;£ASV_0119	14.0246	2.00911	0.984628	2.04047	0.0413032	1	1.51079	26.5385	k__Bacteria;£p__Firmicutes;£c__Bacilli;£o__Bacillales;£ASV_0119	1.50435	1.67994	1.4839	1.4963	98.2112	1.45631	1.86757	1.78554	1.50435	79.4977	1.39529	1.49205	1.50435	1.46611			k__Bacteria;£p__Firmicutes;£c__Erysipelotrichi;£o__Erysipelotrichales;£f__Erysipelotrichaceae;£g__Allobaculum;£s__;£ASV_0233	20.3288	-0.755368	1.05201	-0.718021	0.472744	0.714062	1.69767	38.9599	k__Bacteria;£p__Firmicutes;£c__Erysipelotrichi;£o__Erysipelotrichales;£f__Erysipelotrichaceae;£g__Allobaculum;£s__;£ASV_0233	1.75925	263.6	1.98034	1.47828	1.49818	1.46412	1.77319	1.83848	1.48263	1.39899	1.47739	1.48263	1.9127	1.45738
k__Bacteria;£p__Firmicutes;£c__Bacilli;£o__Lactobacillales;£f__Streptococcaceae;£g__Streptococcus;£s__;£ASV_0122	42.9938	0.0265334	1.18494	0.0223921	0.982135	0.991453	52.1754	33.8121	k__Bacteria;£p__Firmicutes;£c__Bacilli;£o__Lactobacillales;£f__Streptococcaceae;£g__Streptococcus;£s__;£ASV_0122	1.50435	1.67994	356.137	1.4963	1.48805	1.45631	1.86757	1.78554	1.50435	227.136	1.39529	1.49205	1.50435	1.46611			Unassigned;£ASV_0320	14.5682	-1.58304	0.985652	-1.60608	0.108256	0.533261	1.69767	27.4387	Unassigned;£ASV_0320	1.75925	1.48926	1.98034	1.47828	1.49818	1.46412	1.77319	1.83848	1.48263	158.086	1.47739	1.48263	1.9127	26.2329
k__Bacteria;£p__Verrucomicrobia;£c__Verrucomicrobiae;£o__Verrucomicrobiales;£f__Verrucomicrobiaceae;£g__Akkermansia;£s__muciniphila;£ASV_0126	66.0677	3.3962	1.07292	3.16539	0.00154874	0.0161608	1.51079	130.625	k__Bacteria;£p__Verrucomicrobia;£c__Verrucomicrobiae;£o__Verrucomicrobiales;£f__Verrucomicrobiaceae;£g__Akkermansia;£s__muciniphila;£ASV_0126	588.2	90.7169	1.4839	1.4963	229.16	1.45631	1.86757	1.78554	1.50435	1.4196	1.39529	1.49205	1.50435	1.46611			k__Bacteria;£p__Firmicutes;£c__Bacilli;£o__Lactobacillales;£f__Lactobacillaceae;£g__Lactobacillus;£s__;£ASV_0414	21.444	-0.980911	1.0637	-0.922171	0.356439	0.68597	6.12982	36.7583	k__Bacteria;£p__Firmicutes;£c__Bacilli;£o__Lactobacillales;£f__Lactobacillaceae;£g__Lactobacillus;£s__;£ASV_0414	1.75925	156.373	1.98034	1.47828	1.49818	1.46412	1.77319	1.83848	1.48263	1.39899	32.5025	1.48263	1.9127	93.2726
k__Bacteria;£p__Bacteroidetes;£c__Bacteroidia;£o__Bacteroidales;£f__S24-7;£g__;£s__;£ASV_0130	9.82939	1.03466	0.970907	1.06566	0.286576	1	1.51079	18.148	k__Bacteria;£p__Bacteroidetes;£c__Bacteroidia;£o__Bacteroidales;£f__S24-7;£g__;£s__;£ASV_0130	1.50435	1.67994	1.4839	1.4963	117.556	1.45631	1.86757	1.78554	1.50435	1.4196	1.39529	1.49205	1.50435	1.46611			k__Bacteria;£p__Bacteroidetes;£c__Bacteroidia;£o__Bacteroidales;£f__S24-7;£g__;£s__;£ASV_0669	4.99898	0.296591	0.853835	0.347364	0.728318	0.924667	6.1922	3.80577	k__Bacteria;£p__Bacteroidetes;£c__Bacteroidia;£o__Bacteroidales;£f__S24-7;£g__;£s__;£ASV_0669	1.75925	1.48926	1.98034	1.47828	32.9599	1.46412	1.77319	1.83848	1.48263	1.39899	1.47739	1.48263	1.9127	17.4886
k__Bacteria;£p__Firmicutes;£c__Bacilli;£o__Bacillales;£ASV_0136	13.3918	2.00602	0.978799	2.04948	0.0404156	1	1.51079	25.2728	k__Bacteria;£p__Firmicutes;£c__Bacilli;£o__Bacillales;£ASV_0136	1.50435	1.67994	1.4839	1.4963	90.771	1.45631	1.86757	1.78554	1.50435	78.0781	1.39529	1.49205	1.50435	1.46611			k__Bacteria;£p__Bacteroidetes;£c__Bacteroidia;£o__Bacteroidales;£f__S24-7;£g__;£s__;£ASV_1175	4.13929	1.19041	0.847655	1.40436	0.160213	0.587123	6.76299	1.51559	k__Bacteria;£p__Bacteroidetes;£c__Bacteroidia;£o__Bacteroidales;£f__S24-7;£g__;£s__;£ASV_1175	1.75925	1.48926	1.98034	1.47828	1.49818	1.46412	1.77319	1.83848	1.48263	1.39899	36.9346	1.48263	1.9127	1.45738
k__Bacteria;£p__Verrucomicrobia;£c__Verrucomicrobiae;£o__Verrucomicrobiales;£f__Verrucomicrobiaceae;£g__Akkermansia;£s__muciniphila;£ASV_0137	45.3323	0.625078	1.04694	0.597055	0.550471	0.699011	42.7715	47.893	k__Bacteria;£p__Verrucomicrobia;£c__Verrucomicrobiae;£o__Verrucomicrobiales;£f__Verrucomicrobiaceae;£g__Akkermansia;£s__muciniphila;£ASV_0137	1.50435	1.67994	1.4839	1.4963	1.48805	1.45631	1.86757	1.78554	138.4	188.807	290.22	1.49205	1.50435	1.46611			k__Bacteria;£p__Firmicutes;£c__Erysipelotrichi;£o__Erysipelotrichales;£f__Erysipelotrichaceae;£g__Allobaculum;£s__;£ASV_0036	102.214	0.963247	1.18529	0.812666	0.41641	0.706264	202.911	1.51559	k__Bacteria;£p__Firmicutes;£c__Erysipelotrichi;£o__Erysipelotrichales;£f__Erysipelotrichaceae;£g__Allobaculum;£s__;£ASV_0036	1.75925	1.48926	1.98034	1.47828	1.49818	1.46412	1.77319	1.83848	1409.98	1.39899	1.47739	1.48263	1.9127	1.45738
k__Bacteria;£p__Actinobacteria;£c__Coriobacteriia;£o__Coriobacteriales;£f__Coriobacteriaceae;£g__;£s__;£ASV_0155	12.1678	1.01038	0.996237	1.0142	0.310488	1	1.51079	22.8247	k__Bacteria;£p__Actinobacteria;£c__Coriobacteriia;£o__Coriobacteriales;£f__Coriobacteriaceae;£g__;£s__;£ASV_0155	1.50435	1.67994	1.4839	1.4963	150.293	1.45631	1.86757	1.78554	1.50435	1.4196	1.39529	1.49205	1.50435	1.46611			k__Bacteria;£p__Firmicutes;£c__Bacilli;£o__Lactobacillales;£f__Lactobacillaceae;£g__Lactobacillus;£s__;£ASV_0093	32.7322	-0.758968	1.07836	-0.703814	0.481549	0.714062	1.69767	63.7667	k__Bacteria;£p__Firmicutes;£c__Bacilli;£o__Lactobacillales;£f__Lactobacillaceae;£g__Lactobacillus;£s__;£ASV_0093	1.75925	1.48926	1.98034	1.47828	1.49818	1.46412	1.77319	1.83848	1.48263	1.39899	1.47739	1.48263	1.9127	437.215
k__Bacteria;£p__Verrucomicrobia;£c__Verrucomicrobiae;£o__Verrucomicrobiales;£f__Verrucomicrobiaceae;£g__Akkermansia;£s__muciniphila;£ASV_0210	14.3258	0.994464	1.01432	0.980427	0.326875	1	1.51079	27.1408	k__Bacteria;£p__Verrucomicrobia;£c__Verrucomicrobiae;£o__Verrucomicrobiales;£f__Verrucomicrobiaceae;£g__Akkermansia;£s__muciniphila;£ASV_0210	1.50435	1.67994	1.4839	1.4963	1.48805	1.45631	1.86757	1.78554	180.522	1.4196	1.39529	1.49205	1.50435	1.46611			k__Bacteria;£p__Bacteroidetes;£c__Bacteroidia;£o__Bacteroidales;£f__S24-7;£g__;£s__;£ASV_0116	13.578	-0.813981	1.00906	-0.806672	0.419856	0.706264	1.69767	25.4583	k__Bacteria;£p__Bacteroidetes;£c__Bacteroidia;£o__Bacteroidales;£f__S24-7;£g__;£s__;£ASV_0116	1.75925	1.48926	1.98034	1.47828	1.49818	1.46412	1.77319	1.83848	1.48263	1.39899	1.47739	1.48263	1.9127	169.057
k__Bacteria;£p__Bacteroidetes;£c__Bacteroidia;£o__Bacteroidales;£f__S24-7;£g__;£s__;£ASV_0213	13.1886	-0.881287	1.01207	-0.870775	0.383877	1	24.8103	1.56689	k__Bacteria;£p__Bacteroidetes;£c__Bacteroidia;£o__Bacteroidales;£f__S24-7;£g__;£s__;£ASV_0213	1.50435	1.67994	1.4839	164.593	1.48805	1.45631	1.86757	1.78554	1.50435	1.4196	1.39529	1.49205	1.50435	1.46611			k__Bacteria;£p__Bacteroidetes;£c__Bacteroidia;£o__Bacteroidales;£f__S24-7;£g__;£s__;£ASV_0127	23.1551	-0.774547	1.05741	-0.732494	0.463867	0.706264	1.69767	44.6125	k__Bacteria;£p__Bacteroidetes;£c__Bacteroidia;£o__Bacteroidales;£f__S24-7;£g__;£s__;£ASV_0127	1.75925	1.48926	1.98034	1.47828	1.49818	1.46412	1.77319	1.83848	1.48263	1.39899	1.47739	1.48263	1.9127	303.136
k__Bacteria;£p__Firmicutes;£c__Erysipelotrichi;£o__Erysipelotrichales;£f__Erysipelotrichaceae;£g__Allobaculum;£s__;£ASV_0233	23.9137	-0.0330331	1.09218	-0.0302451	0.975872	1	38.8203	9.00713	k__Bacteria;£p__Firmicutes;£c__Erysipelotrichi;£o__Erysipelotrichales;£f__Erysipelotrichaceae;£g__Allobaculum;£s__;£ASV_0233	1.50435	1.67994	262.651	1.4963	53.5698	1.45631	1.86757	1.78554	1.50435	1.4196	1.39529	1.49205	1.50435	1.46611			k__Bacteria;£p__Bacteroidetes;£c__Bacteroidia;£o__Bacteroidales;£f__S24-7;£g__;£s__;£ASV_0128	54.2894	-1.81872	1.12192	-1.62108	0.105001	0.533261	1.69767	106.881	k__Bacteria;£p__Bacteroidetes;£c__Bacteroidia;£o__Bacteroidales;£f__S24-7;£g__;£s__;£ASV_0128	1.75925	1.48926	1.98034	424.265	1.49818	1.46412	1.77319	1.83848	1.48263	316.171	1.47739	1.48263	1.9127	1.45738
Unassigned;£ASV_0320	14.4814	-1.72644	0.975393	-1.77	0.0767277	1	27.396	1.56689	Unassigned;£ASV_0320	1.50435	1.67994	1.4839	1.4963	1.48805	1.45631	1.86757	1.78554	1.50435	1.4196	157.668	1.49205	1.50435	26.39			k__Bacteria;£p__Actinobacteria;£c__Actinobacteria;£o__Bifidobacteriales;£f__Bifidobacteriaceae;£g__Bifidobacterium;£ASV_0129	40.0818	0.98643	1.0906	0.904486	0.365738	0.692167	78.6481	1.51559	k__Bacteria;£p__Actinobacteria;£c__Actinobacteria;£o__Bifidobacteriales;£f__Bifidobacteriaceae;£g__Bifidobacterium;£ASV_0129	1.75925	1.48926	540.633	1.47828	1.49818	1.46412	1.77319	1.83848	1.48263	1.39899	1.47739	1.48263	1.9127	1.45738
k__Bacteria;£p__Firmicutes;£c__Bacilli;£o__Lactobacillales;£f__Lactobacillaceae;£g__Lactobacillus;£s__;£ASV_0414	23.1354	-0.947976	0.97965	-0.967668	0.33321	1	36.7523	9.51844	k__Bacteria;£p__Firmicutes;£c__Bacilli;£o__Lactobacillales;£f__Lactobacillaceae;£g__Lactobacillus;£s__;£ASV_0414	1.50435	1.67994	155.81	1.4963	1.48805	1.45631	1.86757	1.78554	1.50435	1.4196	1.39529	1.49205	57.1652	93.8311			k__Bacteria;£p__Firmicutes;£c__Clostridia;£o__Clostridiales;£f__Lachnospiraceae;£g__[Ruminococcus];£s__gnavus;£ASV_0132	36.5286	0.215094	1.12103	0.191871	0.847843	0.953238	44.761	28.2962	k__Bacteria;£p__Firmicutes;£c__Clostridia;£o__Clostridiales;£f__Lachnospiraceae;£g__[Ruminococcus];£s__gnavus;£ASV_0132	1.75925	1.48926	1.98034	1.47828	1.49818	1.46412	303.216	1.83848	1.48263	188.863	1.47739	1.48263	1.9127	1.45738
k__Bacteria;£p__Bacteroidetes;£c__Bacteroidia;£o__Bacteroidales;£f__S24-7;£g__;£s__;£ASV_0669	6.82612	0.209715	0.928267	0.225921	0.821263	1	3.81468	9.83757	k__Bacteria;£p__Bacteroidetes;£c__Bacteroidia;£o__Bacteroidales;£f__S24-7;£g__;£s__;£ASV_0669	1.50435	1.67994	1.4839	1.4963	1.48805	1.45631	59.7624	1.78554	1.50435	1.4196	1.39529	1.49205	1.50435	17.5933			k__Bacteria;£p__Bacteroidetes;£c__Bacteroidia;£o__Bacteroidales;£f__S24-7;£g__;£s__;£ASV_0133	59.0611	2.08146	1.12127	1.85634	0.0634056	0.533261	116.607	1.51559	k__Bacteria;£p__Bacteroidetes;£c__Bacteroidia;£o__Bacteroidales;£f__S24-7;£g__;£s__;£ASV_0133	1.75925	1.48926	499.046	1.47828	1.49818	1.46412	1.77319	1.83848	1.48263	1.39899	308.773	1.48263	1.9127	1.45738
k__Bacteria;£p__Firmicutes;£c__Erysipelotrichi;£o__Erysipelotrichales;£f__Erysipelotrichaceae;£g__Allobaculum;£s__;£ASV_0036	63.9367	0.837021	1.16078	0.721082	0.470859	0.675269	1.51079	126.363	k__Bacteria;£p__Firmicutes;£c__Erysipelotrichi;£o__Erysipelotrichales;£f__Erysipelotrichaceae;£g__Allobaculum;£s__;£ASV_0036	1.50435	875.25	1.4839	1.4963	1.48805	1.45631	1.86757	1.78554	1.50435	1.4196	1.39529	1.49205	1.50435	1.46611			k__Bacteria;£p__Bacteroidetes;£c__Bacteroidia;£o__Bacteroidales;£f__S24-7;£g__;£s__;£ASV_0143	14.9503	1.10486	1.01891	1.08436	0.278207	0.68597	28.385	1.51559	k__Bacteria;£p__Bacteroidetes;£c__Bacteroidia;£o__Bacteroidales;£f__S24-7;£g__;£s__;£ASV_0143	1.75925	1.48926	1.98034	1.47828	1.49818	1.46412	1.77319	1.83848	188.294	1.39899	1.47739	1.48263	1.9127	1.45738
k__Bacteria;£p__Firmicutes;£c__Erysipelotrichi;£o__Erysipelotrichales;£f__Erysipelotrichaceae;£g__Allobaculum;£s__;£ASV_0071	36.4612	0.889798	1.12623	0.790066	0.429489	0.664892	1.51079	71.4116	k__Bacteria;£p__Firmicutes;£c__Erysipelotrichi;£o__Erysipelotrichales;£f__Erysipelotrichaceae;£g__Allobaculum;£s__;£ASV_0071	490.417	1.67994	1.4839	1.4963	1.48805	1.45631	1.86757	1.78554	1.50435	1.4196	1.39529	1.49205	1.50435	1.46611			k__Bacteria;£p__Bacteroidetes;£c__Bacteroidia;£o__Bacteroidales;£f__S24-7;£g__;£s__;£ASV_0147	32.2733	0.0944008	1.11496	0.0846672	0.932526	0.975191	29.8416	34.7049	k__Bacteria;£p__Bacteroidetes;£c__Bacteroidia;£o__Bacteroidales;£f__S24-7;£g__;£s__;£ASV_0147	1.75925	233.814	1.98034	1.47828	1.49818	1.46412	1.77319	1.83848	1.48263	1.39899	1.47739	1.48263	198.92	1.45738
k__Bacteria;£p__Firmicutes;£c__Bacilli;£o__Lactobacillales;£f__Lactobacillaceae;£g__Lactobacillus;£s__;£ASV_0093	47.1421	0.0501402	1.19195	0.0420659	0.966446	0.991453	64.1347	30.1495	k__Bacteria;£p__Firmicutes;£c__Bacilli;£o__Lactobacillales;£f__Lactobacillaceae;£g__Lactobacillus;£s__;£ASV_0093	1.50435	1.67994	1.4839	1.4963	1.48805	1.45631	1.86757	1.78554	201.583	1.4196	1.39529	1.49205	1.50435	439.833			k__Bacteria;£p__Bacteroidetes;£c__Bacteroidia;£o__Bacteroidales;£f__S24-7;£g__;£s__;£ASV_0149	47.5106	-1.82932	1.10625	-1.65363	0.0982025	0.533261	1.69767	93.3235	k__Bacteria;£p__Bacteroidetes;£c__Bacteroidia;£o__Bacteroidales;£f__S24-7;£g__;£s__;£ASV_0149	1.75925	1.48926	1.98034	272.003	1.49818	1.46412	1.77319	1.83848	1.48263	373.53	1.47739	1.48263	1.9127	1.45738
k__Bacteria;£p__Bacteroidetes;£c__Bacteroidia;£o__Bacteroidales;£f__S24-7;£g__;£s__;£ASV_0116	13.5819	-0.883199	1.01506	-0.870095	0.384249	1	25.5969	1.56689	k__Bacteria;£p__Bacteroidetes;£c__Bacteroidia;£o__Bacteroidales;£f__S24-7;£g__;£s__;£ASV_0116	1.50435	1.67994	1.4839	1.4963	1.48805	1.45631	1.86757	1.78554	1.50435	1.4196	1.39529	1.49205	1.50435	170.069			k__Bacteria;£p__Verrucomicrobia;£c__Verrucomicrobiae;£o__Verrucomicrobiales;£f__Verrucomicrobiaceae;£g__Akkermansia;£s__muciniphila;£ASV_0152	19.6518	1.09564	1.04305	1.05042	0.293523	0.68597	37.7881	1.51559	k__Bacteria;£p__Verrucomicrobia;£c__Verrucomicrobiae;£o__Verrucomicrobiales;£f__Verrucomicrobiaceae;£g__Akkermansia;£s__muciniphila;£ASV_0152	1.75925	1.48926	1.98034	1.47828	1.49818	1.46412	1.77319	1.83848	1.48263	1.39899	254.11	1.48263	1.9127	1.45738
k__Bacteria;£p__Firmicutes;£c__Bacilli;£o__Lactobacillales;£f__Lactobacillaceae;£g__Lactobacillus;£s__;£ASV_0125	27.5779	0.888277	1.09511	0.81113	0.417291	1	1.51079	53.6451	k__Bacteria;£p__Firmicutes;£c__Bacilli;£o__Lactobacillales;£f__Lactobacillaceae;£g__Lactobacillus;£s__;£ASV_0125	1.50435	366.227	1.4839	1.4963	1.48805	1.45631	1.86757	1.78554	1.50435	1.4196	1.39529	1.49205	1.50435	1.46611			k__Bacteria;£p__Firmicutes;£c__Bacilli;£o__Lactobacillales;£f__Lactobacillaceae;£g__Lactobacillus;£s__;£ASV_0158	58.1685	0.944329	1.00083	0.943545	0.345402	0.68597	73.4513	42.8856	k__Bacteria;£p__Firmicutes;£c__Bacilli;£o__Lactobacillales;£f__Lactobacillaceae;£g__Lactobacillus;£s__;£ASV_0158	1.75925	1.48926	1.98034	1.47828	1.49818	1.46412	189.732	1.83848	315.8	290.989	1.47739	1.48263	1.9127	1.45738
k__Bacteria;£p__Bacteroidetes;£c__Bacteroidia;£o__Bacteroidales;£f__S24-7;£g__;£s__;£ASV_0127	45.091	0.988388	1.19864	0.824589	0.409605	0.664892	44.8658	45.3162	k__Bacteria;£p__Bacteroidetes;£c__Bacteroidia;£o__Bacteroidales;£f__S24-7;£g__;£s__;£ASV_0127	1.50435	77.2773	1.4839	1.4963	232.136	1.45631	1.86757	1.78554	1.50435	1.4196	1.39529	1.49205	1.50435	304.951			k__Bacteria;£p__Bacteroidetes;£c__Bacteroidia;£o__Bacteroidales;£f__S24-7;£g__;£s__;£ASV_0175	32.5799	0.0865742	1.11424	0.0776983	0.938068	0.975191	24.9233	40.2365	k__Bacteria;£p__Bacteroidetes;£c__Bacteroidia;£o__Bacteroidales;£f__S24-7;£g__;£s__;£ASV_0175	1.75925	272.535	1.98034	1.47828	1.49818	1.46412	1.77319	1.83848	1.48263	1.39899	1.47739	1.48263	164.492	1.45738
k__Bacteria;£p__Bacteroidetes;£c__Bacteroidia;£o__Bacteroidales;£f__S24-7;£g__;£s__;£ASV_0128	70.6484	-0.931007	1.06802	-0.871713	0.383365	0.664892	107.494	33.8029	k__Bacteria;£p__Bacteroidetes;£c__Bacteroidia;£o__Bacteroidales;£f__S24-7;£g__;£s__;£ASV_0128	227.156	1.67994	1.4839	429.437	1.48805	1.45631	1.86757	1.78554	1.50435	1.4196	315.336	1.49205	1.50435	1.46611			k__Bacteria;£p__Firmicutes;£c__Erysipelotrichi;£o__Erysipelotrichales;£f__Erysipelotrichaceae;£g__Allobaculum;£s__;£ASV_0199	30.3204	2.08944	1.04516	1.99916	0.0455909	0.485903	59.1252	1.51559	k__Bacteria;£p__Firmicutes;£c__Erysipelotrichi;£o__Erysipelotrichales;£f__Erysipelotrichaceae;£g__Allobaculum;£s__;£ASV_0199	1.75925	1.48926	285.169	1.47828	1.49818	1.46412	120.577	1.83848	1.48263	1.39899	1.47739	1.48263	1.9127	1.45738
k__Bacteria;£p__Actinobacteria;£c__Actinobacteria;£o__Bifidobacteriales;£f__Bifidobacteriaceae;£g__Bifidobacterium;£ASV_0129	52.8487	3.45134	1.08505	3.18082	0.00146856	0.0160207	1.51079	104.187	k__Bacteria;£p__Actinobacteria;£c__Actinobacteria;£o__Bifidobacteriales;£f__Bifidobacteriaceae;£g__Bifidobacterium;£ASV_0129	154.948	1.67994	1.4839	1.4963	1.48805	1.45631	1.86757	1.78554	176.009	391.81	1.39529	1.49205	1.50435	1.46611			k__Bacteria;£p__Verrucomicrobia;£c__Verrucomicrobiae;£o__Verrucomicrobiales;£f__Verrucomicrobiaceae;£g__Akkermansia;£s__muciniphila;£ASV_0202	17.3079	1.03338	1.03409	0.999312	0.317643	0.68597	33.1002	1.51559	k__Bacteria;£p__Verrucomicrobia;£c__Verrucomicrobiae;£o__Verrucomicrobiales;£f__Verrucomicrobiaceae;£g__Akkermansia;£s__muciniphila;£ASV_0202	1.75925	1.48926	221.798	1.47828	1.49818	1.46412	1.77319	1.83848	1.48263	1.39899	1.47739	1.48263	1.9127	1.45738
k__Bacteria;£p__Firmicutes;£c__Clostridia;£o__Clostridiales;£f__Lachnospiraceae;£g__[Ruminococcus];£s__gnavus;£ASV_0132	14.8938	-0.871197	1.02732	-0.848029	0.396422	1	28.2206	1.56689	k__Bacteria;£p__Firmicutes;£c__Clostridia;£o__Clostridiales;£f__Lachnospiraceae;£g__[Ruminococcus];£s__gnavus;£ASV_0132	1.50435	1.67994	1.4839	1.4963	1.48805	1.45631	1.86757	1.78554	1.50435	1.4196	188.364	1.49205	1.50435	1.46611			k__Bacteria;£p__Firmicutes;£c__Bacilli;£o__Bacillales;£ASV_0214	36.8345	0.219638	1.11243	0.19744	0.843483	0.953238	58.4962	15.1729	k__Bacteria;£p__Firmicutes;£c__Bacilli;£o__Bacillales;£ASV_0214	399.349	1.48926	1.98034	1.47828	1.49818	1.46412	1.77319	97.4395	1.48263	1.39899	1.47739	1.48263	1.9127	1.45738
k__Bacteria;£p__Bacteroidetes;£c__Bacteroidia;£o__Bacteroidales;£f__S24-7;£g__;£s__;£ASV_0143	17.0121	0.974304	1.03495	0.941399	0.346501	1	1.51079	32.5135	k__Bacteria;£p__Bacteroidetes;£c__Bacteroidia;£o__Bacteroidales;£f__S24-7;£g__;£s__;£ASV_0143	218.13	1.67994	1.4839	1.4963	1.48805	1.45631	1.86757	1.78554	1.50435	1.4196	1.39529	1.49205	1.50435	1.46611			k__Bacteria;£p__Firmicutes;£c__Erysipelotrichi;£o__Erysipelotrichales;£f__Erysipelotrichaceae;£g__Allobaculum;£s__;£ASV_0238	28.4905	-1.6745	1.05585	-1.58593	0.112755	0.533261	1.69767	55.2834	k__Bacteria;£p__Firmicutes;£c__Erysipelotrichi;£o__Erysipelotrichales;£f__Erysipelotrichaceae;£g__Allobaculum;£s__;£ASV_0238	1.75925	1.48926	1.98034	1.47828	1.49818	1.46412	1.77319	1.83848	1.48263	54.5605	1.47739	324.696	1.9127	1.45738
k__Bacteria;£p__Bacteroidetes;£c__Bacteroidia;£o__Bacteroidales;£f__S24-7;£g__;£s__;£ASV_0147	31.5054	0.0315982	1.14528	0.02759	0.977989	0.991453	34.5806	28.4302	k__Bacteria;£p__Bacteroidetes;£c__Bacteroidia;£o__Bacteroidales;£f__S24-7;£g__;£s__;£ASV_0147	189.548	1.67994	232.973	1.4963	1.48805	1.45631	1.86757	1.78554	1.50435	1.4196	1.39529	1.49205	1.50435	1.46611			k__Bacteria;£p__Firmicutes;£c__Erysipelotrichi;£o__Erysipelotrichales;£f__Erysipelotrichaceae;£g__Allobaculum;£s__;£ASV_0240	35.8737	0.0445649	0.916557	0.0486221	0.96122	0.98059	34.2135	37.5338	k__Bacteria;£p__Firmicutes;£c__Erysipelotrichi;£o__Erysipelotrichales;£f__Erysipelotrichaceae;£g__Allobaculum;£s__;£ASV_0240	1.75925	1.48926	1.98034	1.47828	1.49818	1.46412	1.77319	1.83848	1.48263	1.39899	1.47739	1.48263	229.524	253.585
k__Bacteria;£p__Bacteroidetes;£c__Bacteroidia;£o__Bacteroidales;£f__S24-7;£g__;£s__;£ASV_0149	56.0078	-1.01931	1.2241	-0.832702	0.405013	0.664892	93.6493	18.3663	k__Bacteria;£p__Bacteroidetes;£c__Bacteroidia;£o__Bacteroidales;£f__S24-7;£g__;£s__;£ASV_0149	1.50435	119.276	1.4839	275.319	1.48805	1.45631	1.86757	1.78554	1.50435	1.4196	372.543	1.49205	1.50435	1.46611			k__Bacteria;£p__Bacteroidetes;£c__Bacteroidia;£o__Bacteroidales;£f__S24-7;£g__;£s__;£ASV_0242	10.8201	1.14905	0.976614	1.17656	0.239371	0.681685	20.1246	1.51559	k__Bacteria;£p__Bacteroidetes;£c__Bacteroidia;£o__Bacteroidales;£f__S24-7;£g__;£s__;£ASV_0242	1.75925	1.48926	1.98034	1.47828	1.49818	1.46412	1.77319	1.83848	130.471	1.39899	1.47739	1.48263	1.9127	1.45738
k__Bacteria;£p__Firmicutes;£c__Bacilli;£o__Lactobacillales;£f__Lactobacillaceae;£g__Lactobacillus;£s__;£ASV_0158	33.117	0.0464052	1.15535	0.0401653	0.967961	0.991453	42.7715	23.4625	k__Bacteria;£p__Firmicutes;£c__Bacilli;£o__Lactobacillales;£f__Lactobacillaceae;£g__Lactobacillus;£s__;£ASV_0158	1.50435	1.67994	1.4839	1.4963	154.757	1.45631	1.86757	1.78554	1.50435	1.4196	290.22	1.49205	1.50435	1.46611			k__Bacteria;£p__Bacteroidetes;£c__Bacteroidia;£o__Bacteroidales;£f__S24-7;£g__;£s__;£ASV_0255	25.3445	0.207468	1.09357	0.189717	0.849531	0.953238	27.789	22.9001	k__Bacteria;£p__Bacteroidetes;£c__Bacteroidia;£o__Bacteroidales;£f__S24-7;£g__;£s__;£ASV_0255	1.75925	1.48926	1.98034	1.47828	1.49818	1.46412	184.412	1.83848	1.48263	151.091	1.47739	1.48263	1.9127	1.45738
k__Bacteria;£p__Firmicutes;£c__Erysipelotrichi;£o__Erysipelotrichales;£f__Erysipelotrichaceae;£g__Allobaculum;£s__;£ASV_0169	12.2842	1.01338	0.995977	1.01747	0.308929	1	1.51079	23.0576	k__Bacteria;£p__Firmicutes;£c__Erysipelotrichi;£o__Erysipelotrichales;£f__Erysipelotrichaceae;£g__Allobaculum;£s__;£ASV_0169	151.939	1.67994	1.4839	1.4963	1.48805	1.45631	1.86757	1.78554	1.50435	1.4196	1.39529	1.49205	1.50435	1.46611			k__Bacteria;£p__Bacteroidetes;£c__Bacteroidia;£o__Bacteroidales;£f__S24-7;£g__;£s__;£ASV_0282	18.1447	0.272736	0.896559	0.304203	0.760974	0.953238	21.1836	15.1058	k__Bacteria;£p__Bacteroidetes;£c__Bacteroidia;£o__Bacteroidales;£f__S24-7;£g__;£s__;£ASV_0282	1.75925	1.48926	1.98034	1.47828	1.49818	1.46412	1.77319	1.83848	137.884	96.5301	1.47739	1.48263	1.9127	1.45738
k__Bacteria;£p__Bacteroidetes;£c__Bacteroidia;£o__Bacteroidales;£f__S24-7;£g__;£s__;£ASV_0175	36.9476	0.0327294	1.16683	0.0280499	0.977622	0.991453	40.0922	33.8029	k__Bacteria;£p__Bacteroidetes;£c__Bacteroidia;£o__Bacteroidales;£f__S24-7;£g__;£s__;£ASV_0175	227.156	1.67994	271.554	1.4963	1.48805	1.45631	1.86757	1.78554	1.50435	1.4196	1.39529	1.49205	1.50435	1.46611			k__Bacteria;£p__Firmicutes;£c__Erysipelotrichi;£o__Erysipelotrichales;£f__Erysipelotrichaceae;£g__Allobaculum;£s__;£ASV_0295	26.6249	-0.810615	1.10292	-0.734974	0.462355	0.706264	26.3105	26.9393	k__Bacteria;£p__Firmicutes;£c__Erysipelotrichi;£o__Erysipelotrichales;£f__Erysipelotrichaceae;£g__Allobaculum;£s__;£ASV_0295	1.75925	1.48926	174.27	1.47828	1.49818	81.9906	1.77319	99.278	1.48263	1.39899	1.47739	1.48263	1.9127	1.45738
k__Bacteria;£p__Actinobacteria;£c__Coriobacteriia;£o__Coriobacteriales;£f__Coriobacteriaceae;£g__;£s__;£ASV_0179	12.6992	1.00533	1.00129	1.00403	0.315364	1	1.51079	23.8876	k__Bacteria;£p__Actinobacteria;£c__Coriobacteriia;£o__Coriobacteriales;£f__Coriobacteriaceae;£g__;£s__;£ASV_0179	1.50435	1.67994	1.4839	1.4963	157.733	1.45631	1.86757	1.78554	1.50435	1.4196	1.39529	1.49205	1.50435	1.46611			k__Bacteria;£p__Firmicutes;£c__Bacilli;£o__Lactobacillales;£f__Lactobacillaceae;£g__Lactobacillus;£s__;£ASV_0318	21.7884	-1.72233	1.04855	-1.64259	0.100468	0.533261	1.69767	41.8792	k__Bacteria;£p__Firmicutes;£c__Bacilli;£o__Lactobacillales;£f__Lactobacillaceae;£g__Lactobacillus;£s__;£ASV_0318	1.75925	1.48926	1.98034	1.47828	1.49818	1.46412	1.77319	101.116	1.48263	184.666	1.47739	1.48263	1.9127	1.45738
k__Bacteria;£p__Actinobacteria;£c__Coriobacteriia;£o__Coriobacteriales;£f__Coriobacteriaceae;£g__;£s__;£ASV_0200	18.9463	2.01722	1.02191	1.97397	0.048385	1	1.51079	36.3818	k__Bacteria;£p__Actinobacteria;£c__Coriobacteriia;£o__Coriobacteriales;£f__Coriobacteriaceae;£g__;£s__;£ASV_0200	135.391	1.67994	1.4839	1.4963	1.48805	1.45631	1.86757	1.78554	111.322	1.4196	1.39529	1.49205	1.50435	1.46611			k__Bacteria;£p__Firmicutes;£c__Bacilli;£o__Lactobacillales;£f__Lactobacillaceae;£g__Lactobacillus;£s__;£ASV_0341	12.7263	-0.754586	1.0142	-0.744019	0.456865	0.706264	1.69767	23.755	k__Bacteria;£p__Firmicutes;£c__Bacilli;£o__Lactobacillales;£f__Lactobacillaceae;£g__Lactobacillus;£s__;£ASV_0341	1.75925	1.48926	1.98034	1.47828	1.49818	1.46412	1.77319	1.83848	1.48263	1.39899	1.47739	157.159	1.9127	1.45738
k__Bacteria;£p__Verrucomicrobia;£c__Verrucomicrobiae;£o__Verrucomicrobiales;£f__Verrucomicrobiaceae;£g__Akkermansia;£s__muciniphila;£ASV_0202	26.0746	1.9984	1.0703	1.86714	0.0618819	1	1.51079	50.6384	k__Bacteria;£p__Verrucomicrobia;£c__Verrucomicrobiae;£o__Verrucomicrobiales;£f__Verrucomicrobiaceae;£g__Akkermansia;£s__muciniphila;£ASV_0202	1.50435	1.67994	1.4839	1.4963	1.48805	1.45631	1.86757	1.78554	151.939	194.486	1.39529	1.49205	1.50435	1.46611			k__Bacteria;£p__Firmicutes;£c__Erysipelotrichi;£o__Erysipelotrichales;£f__Erysipelotrichaceae;£g__Allobaculum;£s__;£ASV_0565	6.92621	1.19404	0.906933	1.31656	0.187985	0.587123	12.3368	1.51559	k__Bacteria;£p__Firmicutes;£c__Erysipelotrichi;£o__Erysipelotrichales;£f__Erysipelotrichaceae;£g__Allobaculum;£s__;£ASV_0565	1.75925	1.48926	1.98034	1.47828	1.49818	1.46412	76.2473	1.83848	1.48263	1.39899	1.47739	1.48263	1.9127	1.45738
k__Bacteria;£p__Firmicutes;£c__Bacilli;£o__Bacillales;£ASV_0214	11.5171	0.0174491	1.001	0.0174317	0.986092	1	14.7748	8.2593	k__Bacteria;£p__Firmicutes;£c__Bacilli;£o__Bacillales;£ASV_0214	1.50435	1.67994	1.4839	1.4963	1.48805	1.45631	1.86757	94.6338	1.50435	48.2665	1.39529	1.49205	1.50435	1.46611			Unassigned;£ASV_0606	12.5145	-0.75653	1.01228	-0.747352	0.454851	0.706264	1.69767	23.3314	Unassigned;£ASV_0606	1.75925	1.48926	1.98034	1.47828	1.49818	1.46412	1.77319	1.83848	1.48263	1.39899	1.47739	154.193	1.9127	1.45738
k__Bacteria;£p__Firmicutes;£c__Bacilli;£o__Bacillales;£ASV_0226	5.89669	1.04577	0.922299	1.13387	0.25685	1	1.51079	10.2826	k__Bacteria;£p__Firmicutes;£c__Bacilli;£o__Bacillales;£ASV_0226	1.50435	1.67994	1.4839	1.4963	62.4981	1.45631	1.86757	1.78554	1.50435	1.4196	1.39529	1.49205	1.50435	1.46611			k__Bacteria;£p__Firmicutes;£c__Erysipelotrichi;£o__Erysipelotrichales;£f__Erysipelotrichaceae;£g__Allobaculum;£s__;£ASV_0922	5.27967	1.18085	0.874104	1.35093	0.176719	0.587123	9.04376	1.51559	k__Bacteria;£p__Firmicutes;£c__Erysipelotrichi;£o__Erysipelotrichales;£f__Erysipelotrichaceae;£g__Allobaculum;£s__;£ASV_0922	1.75925	1.48926	1.98034	1.47828	1.49818	1.46412	53.1958	1.83848	1.48263	1.39899	1.47739	1.48263	1.9127	1.45738
k__Bacteria;£p__Bacteroidetes;£c__Bacteroidia;£o__Bacteroidales;£f__S24-7;£g__;£s__;£ASV_0232	17.9074	0.962528	1.04324	0.922633	0.356199	1	1.51079	34.304	k__Bacteria;£p__Bacteroidetes;£c__Bacteroidia;£o__Bacteroidales;£f__S24-7;£g__;£s__;£ASV_0232	1.50435	1.67994	1.4839	1.4963	230.648	1.45631	1.86757	1.78554	1.50435	1.4196	1.39529	1.49205	1.50435	1.46611			k__Bacteria;£p__Bacteroidetes;£c__Bacteroidia;£o__Bacteroidales;£f__S24-7;£g__;£s__;£ASV_1264	2.77677	-0.704969	0.808471	-0.871978	0.38322	0.705474	1.69767	3.85586	k__Bacteria;£p__Bacteroidetes;£c__Bacteroidia;£o__Bacteroidales;£f__S24-7;£g__;£s__;£ASV_1264	1.75925	17.8712	1.98034	1.47828	1.49818	1.46412	1.77319	1.83848	1.48263	1.39899	1.47739	1.48263	1.9127	1.45738
k__Bacteria;£p__Bacteroidetes;£c__Bacteroidia;£o__Bacteroidales;£f__S24-7;£g__;£s__;£ASV_0234	24.0512	1.91997	1.05343	1.82259	0.068365	1	1.51079	46.5916	k__Bacteria;£p__Bacteroidetes;£c__Bacteroidia;£o__Bacteroidales;£f__S24-7;£g__;£s__;£ASV_0234	1.50435	77.2773	1.4839	1.4963	241.064	1.45631	1.86757	1.78554	1.50435	1.4196	1.39529	1.49205	1.50435	1.46611			k__Bacteria;£p__Firmicutes;£c__Erysipelotrichi;£o__Erysipelotrichales;£f__Erysipelotrichaceae;£g__Allobaculum;£s__;£ASV_0053	117.84	0.0847123	1.24533	0.0680243	0.945766	0.97963	38.8586	196.822	k__Bacteria;£p__Firmicutes;£c__Erysipelotrichi;£o__Erysipelotrichales;£f__Erysipelotrichaceae;£g__Allobaculum;£s__;£ASV_0053	1.75925	1368.63	1.98034	1.47828	1.49818	1.46412	1.77319	1.83848	1.48263	1.39899	1.47739	1.48263	262.039	1.45738
k__Bacteria;£p__Firmicutes;£c__Erysipelotrichi;£o__Erysipelotrichales;£f__Erysipelotrichaceae;£g__Allobaculum;£s__;£ASV_0238	35.1141	-0.910335	1.15897	-0.785467	0.43218	0.664892	55.5519	14.6762	k__Bacteria;£p__Firmicutes;£c__Erysipelotrichi;£o__Erysipelotrichales;£f__Erysipelotrichaceae;£g__Allobaculum;£s__;£ASV_0238	93.2695	1.67994	1.4839	1.4963	1.48805	1.45631	1.86757	1.78554	1.50435	1.4196	54.4163	326.759	1.50435	1.46611			k__Bacteria;£p__Proteobacteria;£c__Gammaproteobacteria;£o__Pseudomonadales;£f__Pseudomonadaceae;£g__Pseudomonas;£s__;£ASV_0109	34.027	1.02404	1.08134	0.947009	0.343634	0.68597	66.5384	1.51559	k__Bacteria;£p__Proteobacteria;£c__Gammaproteobacteria;£o__Pseudomonadales;£f__Pseudomonadaceae;£g__Pseudomonas;£s__;£ASV_0109	455.644	1.48926	1.98034	1.47828	1.49818	1.46412	1.77319	1.83848	1.48263	1.39899	1.47739	1.48263	1.9127	1.45738
k__Bacteria;£p__Firmicutes;£c__Erysipelotrichi;£o__Erysipelotrichales;£f__Erysipelotrichaceae;£g__Allobaculum;£s__;£ASV_0240	29.5415	0.0462503	1.13749	0.0406602	0.967567	1	37.7447	21.3383	k__Bacteria;£p__Firmicutes;£c__Erysipelotrichi;£o__Erysipelotrichales;£f__Erysipelotrichaceae;£g__Allobaculum;£s__;£ASV_0240	1.50435	1.67994	1.4839	1.4963	1.48805	1.45631	1.86757	1.78554	139.904	1.4196	1.39529	1.49205	1.50435	255.103			k__Bacteria;£p__Bacteroidetes;£c__Bacteroidia;£o__Bacteroidales;£f__S24-7;£g__;£s__;£ASV_0112	105.727	1.11074	1.27868	0.868661	0.385033	0.705603	142.588	68.8668	k__Bacteria;£p__Bacteroidetes;£c__Bacteroidia;£o__Bacteroidales;£f__S24-7;£g__;£s__;£ASV_0112	694.902	1.48926	295.071	1.47828	1.49818	1.46412	1.77319	1.83848	1.48263	472.858	1.47739	1.48263	1.9127	1.45738
k__Bacteria;£p__Bacteroidetes;£c__Bacteroidia;£o__Bacteroidales;£f__S24-7;£g__;£s__;£ASV_0242	18.5451	0.95943	1.04662	0.916693	0.359304	1	1.51079	35.5794	k__Bacteria;£p__Bacteroidetes;£c__Bacteroidia;£o__Bacteroidales;£f__S24-7;£g__;£s__;£ASV_0242	1.50435	1.67994	1.4839	1.4963	239.576	1.45631	1.86757	1.78554	1.50435	1.4196	1.39529	1.49205	1.50435	1.46611			k__Bacteria;£p__Actinobacteria;£c__Coriobacteriia;£o__Coriobacteriales;£f__Coriobacteriaceae;£g__Adlercreutzia;£s__;£ASV_0113	59.3834	0.191779	1.17763	0.162852	0.870635	0.953238	42.9995	75.7673	k__Bacteria;£p__Actinobacteria;£c__Coriobacteriia;£o__Coriobacteriales;£f__Coriobacteriaceae;£g__Adlercreutzia;£s__;£ASV_0113	1.75925	1.48926	1.98034	1.47828	1.49818	521.226	1.77319	1.83848	290.595	1.39899	1.47739	1.48263	1.9127	1.45738
k__Bacteria;£p__Bacteroidetes;£c__Bacteroidia;£o__Bacteroidales;£f__S24-7;£g__;£s__;£ASV_0255	20.2135	-0.0781916	0.909997	-0.0859251	0.931526	1	22.8388	17.5881	k__Bacteria;£p__Bacteroidetes;£c__Bacteroidia;£o__Bacteroidales;£f__S24-7;£g__;£s__;£ASV_0255	1.50435	1.67994	1.4839	1.4963	1.48805	1.45631	1.86757	1.78554	1.50435	113.568	150.691	1.49205	1.50435	1.46611			k__Bacteria;£p__Firmicutes;£c__Clostridia;£o__Clostridiales;£f__Lachnospiraceae;£g__[Ruminococcus];£s__gnavus;£ASV_0141	56.2817	-1.80606	1.12896	-1.59976	0.109653	0.533261	1.69767	110.866	k__Bacteria;£p__Firmicutes;£c__Clostridia;£o__Clostridiales;£f__Lachnospiraceae;£g__[Ruminococcus];£s__gnavus;£ASV_0141	1.75925	1.48926	1.98034	1.47828	1.49818	1.46412	1.77319	1.83848	1.48263	342.752	1.47739	1.48263	1.9127	425.556
k__Bacteria;£p__Bacteroidetes;£c__Bacteroidia;£o__Bacteroidales;£f__S24-7;£g__;£s__;£ASV_0282	19.3686	0.240382	0.908033	0.264728	0.791219	1	15.065	23.6721	k__Bacteria;£p__Bacteroidetes;£c__Bacteroidia;£o__Bacteroidales;£f__S24-7;£g__;£s__;£ASV_0282	1.50435	1.67994	1.4839	1.4963	1.48805	1.45631	1.86757	1.78554	1.50435	156.156	96.2751	1.49205	1.50435	1.46611			k__Bacteria;£p__Firmicutes;£c__Clostridia;£o__Clostridiales;£f__Lachnospiraceae;£g__[Ruminococcus];£s__gnavus;£ASV_0146	25.5122	1.00636	1.06546	0.944534	0.344897	0.68597	49.5088	1.51559	k__Bacteria;£p__Firmicutes;£c__Clostridia;£o__Clostridiales;£f__Lachnospiraceae;£g__[Ruminococcus];£s__gnavus;£ASV_0146	1.75925	1.48926	336.658	1.47828	1.49818	1.46412	1.77319	1.83848	1.48263	1.39899	1.47739	1.48263	1.9127	1.45738
k__Bacteria;£p__Firmicutes;£c__Erysipelotrichi;£o__Erysipelotrichales;£f__Erysipelotrichaceae;£g__Allobaculum;£s__;£ASV_0295	14.0196	-1.88111	0.980167	-1.91917	0.0549629	1	26.4723	1.56689	k__Bacteria;£p__Firmicutes;£c__Erysipelotrichi;£o__Erysipelotrichales;£f__Erysipelotrichaceae;£g__Allobaculum;£s__;£ASV_0295	1.50435	1.67994	1.4839	1.4963	1.48805	81.5534	1.86757	96.4193	1.50435	1.4196	1.39529	1.49205	1.50435	1.46611			k__Bacteria;£p__Firmicutes;£c__Clostridia;£o__Clostridiales;£f__Lachnospiraceae;£g__[Ruminococcus];£s__gnavus;£ASV_0150	26.4936	1.0608	1.06839	0.992888	0.320765	0.68597	51.4716	1.51559	k__Bacteria;£p__Firmicutes;£c__Clostridia;£o__Clostridiales;£f__Lachnospiraceae;£g__[Ruminococcus];£s__gnavus;£ASV_0150	1.75925	1.48926	1.98034	1.47828	1.49818	1.46412	1.77319	1.83848	349.9	1.39899	1.47739	1.48263	1.9127	1.45738
k__Bacteria;£p__Firmicutes;£c__Bacilli;£o__Lactobacillales;£f__Lactobacillaceae;£g__Lactobacillus;£s__;£ASV_0318	30.0913	-0.945315	1.14593	-0.824934	0.409409	1	41.3968	18.7857	k__Bacteria;£p__Firmicutes;£c__Bacilli;£o__Lactobacillales;£f__Lactobacillaceae;£g__Lactobacillus;£s__;£ASV_0318	1.50435	1.67994	1.4839	1.4963	122.02	1.45631	1.86757	98.2049	1.50435	1.4196	184.178	1.49205	1.50435	1.46611			k__Bacteria;£p__Proteobacteria;£c__Deltaproteobacteria;£o__Desulfovibrionales;£f__Desulfovibrionaceae;£g__Desulfovibrio;£s__;£ASV_0153	53.4165	2.11445	1.10973	1.90538	0.0567312	0.533261	105.317	1.51559	k__Bacteria;£p__Proteobacteria;£c__Deltaproteobacteria;£o__Desulfovibrionales;£f__Desulfovibrionaceae;£g__Desulfovibrio;£s__;£ASV_0153	286.757	1.48926	1.98034	1.47828	1.49818	1.46412	1.77319	1.83848	441.823	1.39899	1.47739	1.48263	1.9127	1.45738
k__Bacteria;£p__Firmicutes;£c__Bacilli;£o__Lactobacillales;£f__Lactobacillaceae;£g__Lactobacillus;£s__;£ASV_0341	34.907	2.29426	1.15912	1.9793	0.0477817	0.212363	23.8915	45.9224	k__Bacteria;£p__Firmicutes;£c__Bacilli;£o__Lactobacillales;£f__Lactobacillaceae;£g__Lactobacillus;£s__;£ASV_0341	1.50435	129.356	1.4839	1.4963	66.9622	1.45631	1.86757	1.78554	1.50435	1.4196	1.39529	158.157	118.843	1.46611			k__Bacteria;£p__Firmicutes;£c__Clostridia;£o__Clostridiales;£f__Lachnospiraceae;£g__[Ruminococcus];£s__gnavus;£ASV_0156	12.8322	-0.753633	1.01515	-0.742389	0.457851	0.706264	1.69767	23.9668	k__Bacteria;£p__Firmicutes;£c__Clostridia;£o__Clostridiales;£f__Lachnospiraceae;£g__[Ruminococcus];£s__gnavus;£ASV_0156	1.75925	1.48926	1.98034	1.47828	1.49818	1.46412	1.77319	1.83848	1.48263	1.39899	1.47739	158.641	1.9127	1.45738
k__Bacteria;£p__Firmicutes;£c__Bacilli;£o__Bacillales;£ASV_0511	7.12641	1.05747	0.935341	1.13057	0.258238	1	1.51079	12.742	k__Bacteria;£p__Firmicutes;£c__Bacilli;£o__Bacillales;£ASV_0511	79.7304	1.67994	1.4839	1.4963	1.48805	1.45631	1.86757	1.78554	1.50435	1.4196	1.39529	1.49205	1.50435	1.46611			k__Bacteria;£p__Firmicutes;£c__Bacilli;£o__Lactobacillales;£f__Lactobacillaceae;£g__Lactobacillus;£s__;£ASV_0161	23.6342	-0.701923	1.07031	-0.655811	0.511946	0.727566	1.69767	45.5708	k__Bacteria;£p__Firmicutes;£c__Bacilli;£o__Lactobacillales;£f__Lactobacillaceae;£g__Lactobacillus;£s__;£ASV_0161	1.75925	1.48926	1.98034	1.47828	1.49818	1.46412	1.77319	1.83848	1.48263	1.39899	1.47739	309.869	1.9127	1.45738
Unassigned;£ASV_0606	12.5161	-0.88746	1.00631	-0.881899	0.377831	1	23.4652	1.56689	Unassigned;£ASV_0606	1.50435	1.67994	1.4839	1.4963	1.48805	1.45631	1.86757	1.78554	1.50435	1.4196	1.39529	155.173	1.50435	1.46611			k__Bacteria;£p__Actinobacteria;£c__Coriobacteriia;£o__Coriobacteriales;£f__Coriobacteriaceae;£g__;£s__;£ASV_0162	61.6085	-1.78647	1.13575	-1.57295	0.115731	0.533261	1.69767	121.519	k__Bacteria;£p__Actinobacteria;£c__Coriobacteriia;£o__Coriobacteriales;£f__Coriobacteriaceae;£g__;£s__;£ASV_0162	1.75925	1.48926	1.98034	573.571	1.49818	269.398	1.77319	1.83848	1.48263	1.39899	1.47739	1.48263	1.9127	1.45738
k__Bacteria;£p__Firmicutes;£c__Erysipelotrichi;£o__Erysipelotrichales;£f__Erysipelotrichaceae;£g__Allobaculum;£s__;£ASV_0922	8.63076	1.8907	0.922983	2.04847	0.0405139	1	1.51079	15.7507	k__Bacteria;£p__Firmicutes;£c__Erysipelotrichi;£o__Erysipelotrichales;£f__Erysipelotrichaceae;£g__Allobaculum;£s__;£ASV_0922	1.50435	1.67994	1.4839	1.4963	1.48805	1.45631	1.86757	1.78554	63.1826	1.4196	1.39529	1.49205	39.113	1.46611			k__Bacteria;£p__Firmicutes;£c__Clostridia;£o__Clostridiales;£f__Lachnospiraceae;£g__[Ruminococcus];£s__gnavus;£ASV_0174	29.3159	-0.070501	0.916703	-0.0769071	0.938697	0.975191	22.5921	36.0396	k__Bacteria;£p__Firmicutes;£c__Clostridia;£o__Clostridiales;£f__Lachnospiraceae;£g__[Ruminococcus];£s__gnavus;£ASV_0174	1.75925	1.48926	1.98034	1.47828	1.49818	1.46412	1.77319	1.83848	1.48263	1.39899	147.739	243.151	1.9127	1.45738
k__Bacteria;£p__Bacteroidetes;£c__Bacteroidia;£o__Bacteroidales;£f__S24-7;£g__;£s__;£ASV_1264	4.93556	0.175021	0.900842	0.194286	0.845952	1	3.84263	6.02849	k__Bacteria;£p__Bacteroidetes;£c__Bacteroidia;£o__Bacteroidales;£f__S24-7;£g__;£s__;£ASV_1264	1.50435	1.67994	17.8068	1.4963	1.48805	1.45631	1.86757	1.78554	1.50435	32.6509	1.39529	1.49205	1.50435	1.46611			k__Bacteria;£p__Bacteroidetes;£c__Bacteroidia;£o__Bacteroidales;£f__S24-7;£g__;£s__;£ASV_0176	37.1043	-0.754165	1.08476	-0.695233	0.486909	0.714062	1.69767	72.511	k__Bacteria;£p__Bacteroidetes;£c__Bacteroidia;£o__Bacteroidales;£f__S24-7;£g__;£s__;£ASV_0176	1.75925	1.48926	1.98034	1.47828	1.49818	1.46412	1.77319	1.83848	1.48263	1.39899	1.47739	1.48263	1.9127	498.425
k__Bacteria;£p__Firmicutes;£c__Erysipelotrichi;£o__Erysipelotrichales;£f__Erysipelotrichaceae;£g__Allobaculum;£s__;£ASV_0053	98.8404	-0.774686	1.16738	-0.663612	0.506939	0.675269	196.114	1.56689	k__Bacteria;£p__Firmicutes;£c__Erysipelotrichi;£o__Erysipelotrichales;£f__Erysipelotrichaceae;£g__Allobaculum;£s__;£ASV_0053	1.50435	1.67994	1363.71	1.4963	1.48805	1.45631	1.86757	1.78554	1.50435	1.4196	1.39529	1.49205	1.50435	1.46611			k__Bacteria;£p__Firmicutes;£c__Bacilli;£o__Lactobacillales;£f__Streptococcaceae;£g__Streptococcus;£s__;£ASV_0183	13.0105	-0.822951	1.00245	-0.820941	0.41168	0.706264	1.69767	24.3233	k__Bacteria;£p__Firmicutes;£c__Bacilli;£o__Lactobacillales;£f__Streptococcaceae;£g__Streptococcus;£s__;£ASV_0183	1.75925	1.48926	1.98034	161.132	1.49818	1.46412	1.77319	1.83848	1.48263	1.39899	1.47739	1.48263	1.9127	1.45738
k__Bacteria;£p__Firmicutes;£c__Erysipelotrichi;£o__Erysipelotrichales;£f__Erysipelotrichaceae;£g__Allobaculum;£s__;£ASV_0085	40.0575	0.853296	1.13668	0.750693	0.452837	0.666754	1.51079	78.6042	k__Bacteria;£p__Firmicutes;£c__Erysipelotrichi;£o__Erysipelotrichales;£f__Erysipelotrichaceae;£g__Allobaculum;£s__;£ASV_0085	1.50435	540.941	1.4839	1.4963	1.48805	1.45631	1.86757	1.78554	1.50435	1.4196	1.39529	1.49205	1.50435	1.46611			k__Bacteria;£p__Bacteroidetes;£c__Bacteroidia;£o__Bacteroidales;£f__S24-7;£g__;£s__;£ASV_0184	17.5908	1.03192	1.03568	0.996376	0.319068	0.68597	33.666	1.51559	k__Bacteria;£p__Bacteroidetes;£c__Bacteroidia;£o__Bacteroidales;£f__S24-7;£g__;£s__;£ASV_0184	1.75925	1.48926	225.759	1.47828	1.49818	1.46412	1.77319	1.83848	1.48263	1.39899	1.47739	1.48263	1.9127	1.45738
k__Bacteria;£p__Bacteroidetes;£c__Bacteroidia;£o__Bacteroidales;£f__S24-7;£g__;£s__;£ASV_0112	35.1255	-0.777194	1.12675	-0.689765	0.490342	0.675269	68.6841	1.56689	k__Bacteria;£p__Bacteroidetes;£c__Bacteroidia;£o__Bacteroidales;£f__S24-7;£g__;£s__;£ASV_0112	1.50435	1.67994	1.4839	1.4963	1.48805	1.45631	1.86757	1.78554	1.50435	1.4196	471.608	1.49205	1.50435	1.46611			k__Bacteria;£p__Actinobacteria;£c__Coriobacteriia;£o__Coriobacteriales;£f__Coriobacteriaceae;£g__;£s__;£ASV_0189	44.6099	-1.81605	1.10229	-1.64753	0.0994483	0.533261	1.69767	87.5222	k__Bacteria;£p__Actinobacteria;£c__Coriobacteriia;£o__Coriobacteriales;£f__Coriobacteriaceae;£g__;£s__;£ASV_0189	1.75925	1.48926	1.98034	1.47828	1.49818	1.46412	1.77319	1.83848	1.48263	1.39899	1.47739	266.873	1.9127	338.113
k__Bacteria;£p__Actinobacteria;£c__Coriobacteriia;£o__Coriobacteriales;£f__Coriobacteriaceae;£g__Adlercreutzia;£s__;£ASV_0113	38.4667	-0.771467	1.13479	-0.679833	0.49661	0.675269	75.3666	1.56689	k__Bacteria;£p__Actinobacteria;£c__Coriobacteriia;£o__Coriobacteriales;£f__Coriobacteriaceae;£g__Adlercreutzia;£s__;£ASV_0113	1.50435	1.67994	1.4839	1.4963	1.48805	518.447	1.86757	1.78554	1.50435	1.4196	1.39529	1.49205	1.50435	1.46611			k__Bacteria;£p__Bacteroidetes;£c__Bacteroidia;£o__Bacteroidales;£f__S24-7;£g__;£s__;£ASV_0195	17.1192	1.10647	1.03055	1.07367	0.282969	0.68597	32.7228	1.51559	k__Bacteria;£p__Bacteroidetes;£c__Bacteroidia;£o__Bacteroidales;£f__S24-7;£g__;£s__;£ASV_0195	1.75925	1.48926	1.98034	1.47828	1.49818	1.46412	1.77319	1.83848	1.48263	1.39899	218.653	1.48263	1.9127	1.45738
k__Bacteria;£p__Actinobacteria;£c__Coriobacteriia;£o__Coriobacteriales;£f__Coriobacteriaceae;£g__Adlercreutzia;£s__;£ASV_0115	25.6839	0.919302	1.07825	0.852589	0.393887	1	1.51079	49.857	k__Bacteria;£p__Actinobacteria;£c__Coriobacteriia;£o__Coriobacteriales;£f__Coriobacteriaceae;£g__Adlercreutzia;£s__;£ASV_0115	1.50435	1.67994	1.4839	1.4963	1.48805	1.45631	339.899	1.78554	1.50435	1.4196	1.39529	1.49205	1.50435	1.46611			k__Bacteria;£p__Firmicutes;£c__Clostridia;£o__Clostridiales;£f__;£g__;£s__;£ASV_0196	12.7239	-1.36909	0.977693	-1.40032	0.161416	0.587123	1.69767	23.75	k__Bacteria;£p__Firmicutes;£c__Clostridia;£o__Clostridiales;£f__;£g__;£s__;£ASV_0196	1.75925	1.48926	1.98034	13.3045	1.49818	1.46412	1.77319	1.83848	1.48263	1.39899	1.47739	145.298	1.9127	1.45738
k__Bacteria;£p__Actinobacteria;£c__Coriobacteriia;£o__Coriobacteriales;£f__Coriobacteriaceae;£g__Adlercreutzia;£s__;£ASV_0131	31.7332	0.902815	1.11067	0.812858	0.4163	0.664892	1.51079	61.9557	k__Bacteria;£p__Actinobacteria;£c__Coriobacteriia;£o__Coriobacteriales;£f__Coriobacteriaceae;£g__Adlercreutzia;£s__;£ASV_0131	424.226	1.67994	1.4839	1.4963	1.48805	1.45631	1.86757	1.78554	1.50435	1.4196	1.39529	1.49205	1.50435	1.46611			k__Bacteria;£p__Bacteroidetes;£c__Bacteroidia;£o__Bacteroidales;£f__S24-7;£g__;£s__;£ASV_0197	37.5455	1.02031	1.08633	0.939227	0.347614	0.68597	73.5754	1.51559	k__Bacteria;£p__Bacteroidetes;£c__Bacteroidia;£o__Bacteroidales;£f__S24-7;£g__;£s__;£ASV_0197	504.903	1.48926	1.98034	1.47828	1.49818	1.46412	1.77319	1.83848	1.48263	1.39899	1.47739	1.48263	1.9127	1.45738
k__Bacteria;£p__Firmicutes;£c__Clostridia;£o__Clostridiales;£f__Lachnospiraceae;£g__[Ruminococcus];£s__gnavus;£ASV_0141	56.3309	-1.81702	1.16501	-1.55966	0.11884	0.307081	111.095	1.56689	k__Bacteria;£p__Firmicutes;£c__Clostridia;£o__Clostridiales;£f__Lachnospiraceae;£g__[Ruminococcus];£s__gnavus;£ASV_0141	1.50435	1.67994	1.4839	1.4963	1.48805	1.45631	1.86757	1.78554	1.50435	1.4196	341.846	1.49205	1.50435	428.104			k__Bacteria;£p__Bacteroidetes;£c__Bacteroidia;£o__Bacteroidales;£f__S24-7;£g__;£s__;£ASV_0203	40.391	-1.84102	1.09046	-1.6883	0.0913532	0.533261	1.69767	79.0844	k__Bacteria;£p__Bacteroidetes;£c__Bacteroidia;£o__Bacteroidales;£f__S24-7;£g__;£s__;£ASV_0203	1.75925	1.48926	1.98034	239.481	1.49818	1.46412	1.77319	1.83848	1.48263	306.378	1.47739	1.48263	1.9127	1.45738
k__Bacteria;£p__Firmicutes;£c__Clostridia;£o__Clostridiales;£f__Lachnospiraceae;£g__[Ruminococcus];£s__gnavus;£ASV_0146	45.0395	0.871411	1.1473	0.759535	0.447533	0.666754	1.51079	88.5682	k__Bacteria;£p__Firmicutes;£c__Clostridia;£o__Clostridiales;£f__Lachnospiraceae;£g__[Ruminococcus];£s__gnavus;£ASV_0146	1.50435	1.67994	1.4839	1.4963	1.48805	1.45631	1.86757	1.78554	1.50435	610.429	1.39529	1.49205	1.50435	1.46611			k__Bacteria;£p__Proteobacteria;£c__Betaproteobacteria;£o__Burkholderiales;£f__Alcaligenaceae;£g__Sutterella;£s__;£ASV_0207	21.5936	-0.778376	1.05241	-0.73961	0.459537	0.706264	1.69767	41.4895	k__Bacteria;£p__Proteobacteria;£c__Betaproteobacteria;£o__Burkholderiales;£f__Alcaligenaceae;£g__Sutterella;£s__;£ASV_0207	1.75925	1.48926	1.98034	1.47828	1.49818	1.46412	1.77319	1.83848	1.48263	1.39899	1.47739	1.48263	1.9127	281.275
k__Bacteria;£p__Firmicutes;£c__Clostridia;£o__Clostridiales;£f__Lachnospiraceae;£g__[Ruminococcus];£s__gnavus;£ASV_0150	29.4767	0.909576	1.10212	0.825296	0.409203	1	1.51079	57.4426	k__Bacteria;£p__Firmicutes;£c__Clostridia;£o__Clostridiales;£f__Lachnospiraceae;£g__[Ruminococcus];£s__gnavus;£ASV_0150	1.50435	1.67994	1.4839	1.4963	1.48805	1.45631	1.86757	1.78554	392.635	1.4196	1.39529	1.49205	1.50435	1.46611			k__Bacteria;£p__Firmicutes;£c__Clostridia;£o__Clostridiales;£f__Lachnospiraceae;£g__[Ruminococcus];£s__gnavus;£ASV_0211	42.5242	0.210105	1.13467	0.185169	0.853096	0.953238	44.761	40.2875	k__Bacteria;£p__Firmicutes;£c__Clostridia;£o__Clostridiales;£f__Lachnospiraceae;£g__[Ruminococcus];£s__gnavus;£ASV_0211	1.75925	1.48926	1.98034	1.47828	1.49818	1.46412	303.216	1.83848	1.48263	272.803	1.47739	1.48263	1.9127	1.45738
k__Bacteria;£p__Firmicutes;£c__Clostridia;£o__Clostridiales;£f__Lachnospiraceae;£g__[Ruminococcus];£s__gnavus;£ASV_0156	12.8358	-0.884749	1.00912	-0.876754	0.38062	1	24.1047	1.56689	k__Bacteria;£p__Firmicutes;£c__Clostridia;£o__Clostridiales;£f__Lachnospiraceae;£g__[Ruminococcus];£s__gnavus;£ASV_0156	1.50435	1.67994	1.4839	1.4963	1.48805	1.45631	1.86757	1.78554	1.50435	1.4196	1.39529	159.649	1.50435	1.46611			k__Bacteria;£p__Firmicutes;£c__Bacilli;£o__Lactobacillales;£f__Lactobacillaceae;£g__Lactobacillus;£s__;£ASV_0217	33.0371	-0.37481	0.93993	-0.398764	0.690067	0.878859	14.361	51.7131	k__Bacteria;£p__Firmicutes;£c__Bacilli;£o__Lactobacillales;£f__Lactobacillaceae;£g__Lactobacillus;£s__;£ASV_0217	1.75925	1.48926	1.98034	1.47828	1.49818	1.46412	1.77319	1.83848	1.48263	1.39899	90.1205	352.866	1.9127	1.45738
k__Bacteria;£p__Firmicutes;£c__Bacilli;£o__Lactobacillales;£f__Lactobacillaceae;£g__Lactobacillus;£s__;£ASV_0161	36.2785	-0.172051	0.966535	-0.178008	0.858716	0.991453	45.846	26.711	k__Bacteria;£p__Firmicutes;£c__Bacilli;£o__Lactobacillales;£f__Lactobacillaceae;£g__Lactobacillus;£s__;£ASV_0161	1.50435	1.67994	1.4839	1.4963	1.48805	1.45631	1.86757	1.78554	177.513	1.4196	1.39529	311.839	1.50435	1.46611			k__Bacteria;£p__Verrucomicrobia;£c__Verrucomicrobiae;£o__Verrucomicrobiales;£f__Verrucomicrobiaceae;£g__Akkermansia;£s__muciniphila;£ASV_0222	18.887	-0.78666	1.04183	-0.755075	0.450204	0.706264	1.69767	36.0764	k__Bacteria;£p__Verrucomicrobia;£c__Verrucomicrobiae;£o__Verrucomicrobiales;£f__Verrucomicrobiaceae;£g__Akkermansia;£s__muciniphila;£ASV_0222	1.75925	1.48926	1.98034	1.47828	1.49818	1.46412	1.77319	1.83848	1.48263	1.39899	1.47739	1.48263	1.9127	243.383
k__Bacteria;£p__Actinobacteria;£c__Coriobacteriia;£o__Coriobacteriales;£f__Coriobacteriaceae;£g__;£s__;£ASV_0162	66.5573	-1.47326	1.07394	-1.37183	0.170116	0.408279	122.307	10.8079	k__Bacteria;£p__Actinobacteria;£c__Coriobacteriia;£o__Coriobacteriales;£f__Coriobacteriaceae;£g__;£s__;£ASV_0162	66.1913	1.67994	1.4839	580.563	1.48805	267.961	1.86757	1.78554	1.50435	1.4196	1.39529	1.49205	1.50435	1.46611			k__Bacteria;£p__Firmicutes;£c__Clostridia;£o__Clostridiales;£f__;£g__;£s__;£ASV_0227	26.8473	-1.81245	1.05978	-1.71022	0.0872245	0.533261	1.69767	51.997	k__Bacteria;£p__Firmicutes;£c__Clostridia;£o__Clostridiales;£f__;£g__;£s__;£ASV_0227	1.75925	1.48926	1.98034	1.47828	1.49818	1.46412	1.77319	1.83848	1.48263	229.434	1.47739	1.48263	1.9127	126.792
k__Bacteria;£p__Bacteroidetes;£c__Bacteroidia;£o__Bacteroidales;£f__S24-7;£g__;£s__;£ASV_0173	14.1109	0.997503	1.01206	0.985614	0.324322	1	1.51079	26.711	k__Bacteria;£p__Bacteroidetes;£c__Bacteroidia;£o__Bacteroidales;£f__S24-7;£g__;£s__;£ASV_0173	177.513	1.67994	1.4839	1.4963	1.48805	1.45631	1.86757	1.78554	1.50435	1.4196	1.39529	1.49205	1.50435	1.46611			k__Bacteria;£p__Bacteroidetes;£c__Bacteroidia;£o__Bacteroidales;£f__S24-7;£g__;£s__;£ASV_0235	23.9456	-0.745976	1.06384	-0.701212	0.483171	0.714062	1.69767	46.1935	k__Bacteria;£p__Bacteroidetes;£c__Bacteroidia;£o__Bacteroidales;£f__S24-7;£g__;£s__;£ASV_0235	1.75925	314.235	1.98034	1.47828	1.49818	1.46412	1.77319	1.83848	1.48263	1.39899	1.47739	1.48263	1.9127	1.45738
k__Bacteria;£p__Firmicutes;£c__Clostridia;£o__Clostridiales;£f__Lachnospiraceae;£g__[Ruminococcus];£s__gnavus;£ASV_0174	58.1296	0.0622369	1.20062	0.0518375	0.958658	0.991453	36.2542	80.005	k__Bacteria;£p__Firmicutes;£c__Clostridia;£o__Clostridiales;£f__Lachnospiraceae;£g__[Ruminococcus];£s__gnavus;£ASV_0174	1.50435	1.67994	1.4839	1.4963	1.48805	1.45631	550.934	1.78554	1.50435	1.4196	1.39529	244.696	1.50435	1.46611			k__Bacteria;£p__Actinobacteria;£c__Coriobacteriia;£o__Coriobacteriales;£f__Coriobacteriaceae;£g__;£s__;£ASV_0252	20.3444	-0.781897	1.04788	-0.746173	0.455563	0.706264	1.69767	38.9912	k__Bacteria;£p__Actinobacteria;£c__Coriobacteriia;£o__Coriobacteriales;£f__Coriobacteriaceae;£g__;£s__;£ASV_0252	1.75925	1.48926	1.98034	1.47828	1.49818	1.46412	1.77319	1.83848	1.48263	1.39899	1.47739	1.48263	1.9127	263.786
k__Bacteria;£p__Bacteroidetes;£c__Bacteroidia;£o__Bacteroidales;£f__S24-7;£g__;£s__;£ASV_0176	37.2491	-0.775115	1.1311	-0.685277	0.493169	0.675269	72.9313	1.56689	k__Bacteria;£p__Bacteroidetes;£c__Bacteroidia;£o__Bacteroidales;£f__S24-7;£g__;£s__;£ASV_0176	1.50435	1.67994	1.4839	1.4963	1.48805	1.45631	1.86757	1.78554	1.50435	1.4196	1.39529	1.49205	1.50435	501.41			k__Bacteria;£p__Actinobacteria;£c__Coriobacteriia;£o__Coriobacteriales;£f__Coriobacteriaceae;£g__;£s__;£ASV_0253	6.38837	1.16459	0.902852	1.28991	0.197083	0.588687	11.2612	1.51559	k__Bacteria;£p__Actinobacteria;£c__Coriobacteriia;£o__Coriobacteriales;£f__Coriobacteriaceae;£g__;£s__;£ASV_0253	1.75925	1.48926	1.98034	1.47828	1.49818	1.46412	1.77319	1.83848	1.48263	1.39899	1.47739	1.48263	68.8571	1.45738
k__Bacteria;£p__Firmicutes;£c__Bacilli;£o__Lactobacillales;£f__Streptococcaceae;£g__Streptococcus;£s__;£ASV_0183	13.0817	-0.882124	1.01119	-0.872359	0.383013	1	24.5965	1.56689	k__Bacteria;£p__Firmicutes;£c__Bacilli;£o__Lactobacillales;£f__Streptococcaceae;£g__Streptococcus;£s__;£ASV_0183	1.50435	1.67994	1.4839	163.096	1.48805	1.45631	1.86757	1.78554	1.50435	1.4196	1.39529	1.49205	1.50435	1.46611			k__Bacteria;£p__Proteobacteria;£c__Betaproteobacteria;£o__Burkholderiales;£f__Alcaligenaceae;£g__Sutterella;£s__;£ASV_0256	10.5422	-0.816461	0.983405	-0.830238	0.406404	0.706264	1.69767	19.3868	k__Bacteria;£p__Proteobacteria;£c__Betaproteobacteria;£o__Burkholderiales;£f__Alcaligenaceae;£g__Sutterella;£s__;£ASV_0256	1.75925	126.587	1.98034	1.47828	1.49818	1.46412	1.77319	1.83848	1.48263	1.39899	1.47739	1.48263	1.9127	1.45738
k__Bacteria;£p__Bacteroidetes;£c__Bacteroidia;£o__Bacteroidales;£f__S24-7;£g__;£s__;£ASV_0184	13.2513	1.00452	1.00492	0.999597	0.317505	1	1.51079	24.9917	k__Bacteria;£p__Bacteroidetes;£c__Bacteroidia;£o__Bacteroidales;£f__S24-7;£g__;£s__;£ASV_0184	165.478	1.67994	1.4839	1.4963	1.48805	1.45631	1.86757	1.78554	1.50435	1.4196	1.39529	1.49205	1.50435	1.46611			k__Bacteria;£p__Bacteroidetes;£c__Bacteroidia;£o__Bacteroidales;£f__S24-7;£g__;£s__;£ASV_0283	25.8498	0.272397	1.08513	0.251028	0.801792	0.953238	41.5168	10.1827	k__Bacteria;£p__Bacteroidetes;£c__Bacteroidia;£o__Bacteroidales;£f__S24-7;£g__;£s__;£ASV_0283	1.75925	1.48926	1.98034	1.47828	1.49818	1.46412	1.77319	62.5084	280.217	1.39899	1.47739	1.48263	1.9127	1.45738
k__Bacteria;£p__Actinobacteria;£c__Coriobacteriia;£o__Coriobacteriales;£f__Coriobacteriaceae;£g__;£s__;£ASV_0189	55.4445	-1.00206	1.06152	-0.943989	0.345175	0.664892	88.0463	22.8427	k__Bacteria;£p__Actinobacteria;£c__Coriobacteriia;£o__Coriobacteriales;£f__Coriobacteriaceae;£g__;£s__;£ASV_0189	1.50435	1.67994	1.4839	1.4963	1.48805	1.45631	1.86757	1.78554	1.50435	1.4196	1.39529	268.569	150.435	340.138			k__Bacteria;£p__Bacteroidetes;£c__Bacteroidia;£o__Bacteroidales;£f__S24-7;£g__;£s__;£ASV_0285	22.533	0.206305	1.08538	0.190077	0.849249	0.953238	19.9128	25.1532	k__Bacteria;£p__Bacteroidetes;£c__Bacteroidia;£o__Bacteroidales;£f__S24-7;£g__;£s__;£ASV_0285	1.75925	1.48926	1.98034	1.47828	1.49818	1.46412	1.77319	167.302	128.989	1.39899	1.47739	1.48263	1.9127	1.45738
k__Bacteria;£p__Firmicutes;£c__Bacilli;£o__Lactobacillales;£f__Lactobacillaceae;£g__Lactobacillus;£s__;£ASV_0193	38.8414	1.92489	1.1157	1.72527	0.0844785	0.273996	1.51079	76.1719	k__Bacteria;£p__Firmicutes;£c__Bacilli;£o__Lactobacillales;£f__Lactobacillaceae;£g__Lactobacillus;£s__;£ASV_0193	1.50435	241.912	1.4839	1.4963	1.48805	1.45631	283.871	1.78554	1.50435	1.4196	1.39529	1.49205	1.50435	1.46611			k__Bacteria;£p__Bacteroidetes;£c__Bacteroidia;£o__Bacteroidales;£f__S24-7;£g__;£s__;£ASV_0300	12.6921	-0.761382	1.01321	-0.751459	0.452377	0.706264	1.69767	23.6865	k__Bacteria;£p__Bacteroidetes;£c__Bacteroidia;£o__Bacteroidales;£f__S24-7;£g__;£s__;£ASV_0300	1.75925	1.48926	1.98034	1.47828	1.49818	156.661	1.77319	1.83848	1.48263	1.39899	1.47739	1.48263	1.9127	1.45738
k__Bacteria;£p__Firmicutes;£c__Clostridia;£o__Clostridiales;£f__;£g__;£s__;£ASV_0196	12.7316	-1.53118	0.963848	-1.58862	0.112147	1	23.8964	1.56689	k__Bacteria;£p__Firmicutes;£c__Clostridia;£o__Clostridiales;£f__;£g__;£s__;£ASV_0196	1.50435	1.67994	1.4839	13.4667	1.48805	1.45631	1.86757	1.78554	1.50435	1.4196	1.39529	146.221	1.50435	1.46611			k__Bacteria;£p__Bacteroidetes;£c__Bacteroidia;£o__Bacteroidales;£f__S24-7;£g__;£s__;£ASV_0314	5.72468	-0.903952	0.886341	-1.01987	0.30779	0.68597	1.69767	9.7517	k__Bacteria;£p__Bacteroidetes;£c__Bacteroidia;£o__Bacteroidales;£f__S24-7;£g__;£s__;£ASV_0314	1.75925	1.48926	1.98034	59.131	1.49818	1.46412	1.77319	1.83848	1.48263	1.39899	1.47739	1.48263	1.9127	1.45738
k__Bacteria;£p__Firmicutes;£c__Erysipelotrichi;£o__Erysipelotrichales;£f__Erysipelotrichaceae;£g__Allobaculum;£s__;£ASV_0201	31.5378	0.874335	1.11091	0.787043	0.431256	0.664892	1.51079	61.5648	k__Bacteria;£p__Firmicutes;£c__Erysipelotrichi;£o__Erysipelotrichales;£f__Erysipelotrichaceae;£g__Allobaculum;£s__;£ASV_0201	1.50435	421.665	1.4839	1.4963	1.48805	1.45631	1.86757	1.78554	1.50435	1.4196	1.39529	1.49205	1.50435	1.46611			k__Bacteria;£p__Actinobacteria;£c__Actinobacteria;£o__Bifidobacteriales;£f__Bifidobacteriaceae;£g__Bifidobacterium;£ASV_0315	17.6551	0.193636	1.06402	0.181984	0.855595	0.953238	18.6057	16.7046	k__Bacteria;£p__Actinobacteria;£c__Actinobacteria;£o__Bifidobacteriales;£f__Bifidobacteriaceae;£g__Bifidobacterium;£ASV_0315	1.75925	1.48926	1.98034	1.47828	119.854	1.46412	1.77319	1.83848	1.48263	107.722	1.47739	1.48263	1.9127	1.45738
k__Bacteria;£p__Bacteroidetes;£c__Bacteroidia;£o__Bacteroidales;£f__S24-7;£g__;£s__;£ASV_0203	40.4729	-1.82306	1.13832	-1.60154	0.109258	0.294628	79.379	1.56689	k__Bacteria;£p__Bacteroidetes;£c__Bacteroidia;£o__Bacteroidales;£f__S24-7;£g__;£s__;£ASV_0203	1.50435	1.67994	1.4839	242.4	1.48805	1.45631	1.86757	1.78554	1.50435	1.4196	305.569	1.49205	1.50435	1.46611			k__Bacteria;£p__Actinobacteria;£c__Coriobacteriia;£o__Coriobacteriales;£f__Coriobacteriaceae;£g__;£s__;£ASV_0321	17.563	-0.76567	1.03973	-0.736412	0.46148	0.706264	1.69767	33.4284	k__Bacteria;£p__Actinobacteria;£c__Coriobacteriia;£o__Coriobacteriales;£f__Coriobacteriaceae;£g__;£s__;£ASV_0321	1.75925	224.879	1.98034	1.47828	1.49818	1.46412	1.77319	1.83848	1.48263	1.39899	1.47739	1.48263	1.9127	1.45738
k__Bacteria;£p__Proteobacteria;£c__Betaproteobacteria;£o__Burkholderiales;£f__Alcaligenaceae;£g__Sutterella;£s__;£ASV_0207	21.6455	-0.831259	1.06812	-0.778248	0.436423	1	41.7241	1.56689	k__Bacteria;£p__Proteobacteria;£c__Betaproteobacteria;£o__Burkholderiales;£f__Alcaligenaceae;£g__Sutterella;£s__;£ASV_0207	1.50435	1.67994	1.4839	1.4963	1.48805	1.45631	1.86757	1.78554	1.50435	1.4196	1.39529	1.49205	1.50435	282.959			k__Bacteria;£p__Bacteroidetes;£c__Bacteroidia;£o__Bacteroidales;£f__S24-7;£g__;£s__;£ASV_0342	26.392	-0.702813	1.07669	-0.652754	0.513915	0.727746	1.69767	51.0864	k__Bacteria;£p__Bacteroidetes;£c__Bacteroidia;£o__Bacteroidales;£f__S24-7;£g__;£s__;£ASV_0342	1.75925	1.48926	1.98034	1.47828	1.49818	348.46	1.77319	1.83848	1.48263	1.39899	1.47739	1.48263	1.9127	1.45738
k__Bacteria;£p__Firmicutes;£c__Clostridia;£o__Clostridiales;£f__Lachnospiraceae;£g__[Ruminococcus];£s__gnavus;£ASV_0211	20.8736	-0.832511	1.06592	-0.781023	0.434789	1	40.1803	1.56689	k__Bacteria;£p__Firmicutes;£c__Clostridia;£o__Clostridiales;£f__Lachnospiraceae;£g__[Ruminococcus];£s__gnavus;£ASV_0211	1.50435	1.67994	1.4839	1.4963	1.48805	1.45631	1.86757	1.78554	1.50435	1.4196	272.082	1.49205	1.50435	1.46611			k__Bacteria;£p__Bacteroidetes;£c__Bacteroidia;£o__Bacteroidales;£f__S24-7;£g__;£s__;£ASV_0384	12.0646	-0.767188	1.0073	-0.761626	0.446283	0.706264	1.69767	22.4316	k__Bacteria;£p__Bacteroidetes;£c__Bacteroidia;£o__Bacteroidales;£f__S24-7;£g__;£s__;£ASV_0384	1.75925	1.48926	1.98034	1.47828	1.49818	147.876	1.77319	1.83848	1.48263	1.39899	1.47739	1.48263	1.9127	1.45738
k__Bacteria;£p__Firmicutes;£c__Bacilli;£o__Lactobacillales;£f__Lactobacillaceae;£g__Lactobacillus;£s__;£ASV_0217	45.1716	0.0572731	1.19187	0.0480533	0.961674	0.991453	52.0274	38.3159	k__Bacteria;£p__Firmicutes;£c__Bacilli;£o__Lactobacillales;£f__Lactobacillaceae;£g__Lactobacillus;£s__;£ASV_0217	1.50435	1.67994	1.4839	1.4963	1.48805	1.45631	1.86757	1.78554	1.50435	1.4196	1.39529	355.108	258.748	1.46611			k__Bacteria;£p__Proteobacteria;£c__Betaproteobacteria;£o__Burkholderiales;£f__Alcaligenaceae;£g__Sutterella;£s__;£ASV_0388	19.2883	1.02428	1.04417	0.980948	0.326618	0.68597	37.0609	1.51559	k__Bacteria;£p__Proteobacteria;£c__Betaproteobacteria;£o__Burkholderiales;£f__Alcaligenaceae;£g__Sutterella;£s__;£ASV_0388	1.75925	1.48926	249.523	1.47828	1.49818	1.46412	1.77319	1.83848	1.48263	1.39899	1.47739	1.48263	1.9127	1.45738
k__Bacteria;£p__Firmicutes;£c__Bacilli;£o__Bacillales;£f__Staphylococcaceae;£g__Staphylococcus;£s__sciuri;£ASV_0221	4.88504	1.03135	0.90976	1.13365	0.256941	1	1.51079	8.2593	k__Bacteria;£p__Firmicutes;£c__Bacilli;£o__Bacillales;£f__Staphylococcaceae;£g__Staphylococcus;£s__sciuri;£ASV_0221	1.50435	1.67994	1.4839	1.4963	1.48805	1.45631	1.86757	1.78554	1.50435	48.2665	1.39529	1.49205	1.50435	1.46611			k__Bacteria;£p__Bacteroidetes;£c__Bacteroidia;£o__Bacteroidales;£f__S24-7;£g__;£s__;£ASV_0402	17.025	1.03416	1.03297	1.00114	0.316757	0.68597	32.5344	1.51559	k__Bacteria;£p__Bacteroidetes;£c__Bacteroidia;£o__Bacteroidales;£f__S24-7;£g__;£s__;£ASV_0402	1.75925	1.48926	217.838	1.47828	1.49818	1.46412	1.77319	1.83848	1.48263	1.39899	1.47739	1.48263	1.9127	1.45738
k__Bacteria;£p__Verrucomicrobia;£c__Verrucomicrobiae;£o__Verrucomicrobiales;£f__Verrucomicrobiaceae;£g__Akkermansia;£s__muciniphila;£ASV_0222	18.9227	-0.846906	1.05218	-0.804903	0.420876	1	36.2786	1.56689	k__Bacteria;£p__Verrucomicrobia;£c__Verrucomicrobiae;£o__Verrucomicrobiales;£f__Verrucomicrobiaceae;£g__Akkermansia;£s__muciniphila;£ASV_0222	1.50435	1.67994	1.4839	1.4963	1.48805	1.45631	1.86757	1.78554	1.50435	1.4196	1.39529	1.49205	1.50435	244.841			k__Bacteria;£p__Actinobacteria;£c__Coriobacteriia;£o__Coriobacteriales;£f__Coriobacteriaceae;£g__;£s__;£ASV_0433	20.4092	2.07911	1.0167	2.04497	0.0408583	0.482973	39.3028	1.51559	k__Bacteria;£p__Actinobacteria;£c__Coriobacteriia;£o__Coriobacteriales;£f__Coriobacteriaceae;£g__;£s__;£ASV_0433	197.035	1.48926	1.98034	1.47828	1.49818	1.46412	1.77319	1.83848	1.48263	1.39899	69.4371	1.48263	1.9127	1.45738
k__Bacteria;£p__Firmicutes;£c__Bacilli;£o__Lactobacillales;£f__Streptococcaceae;£g__Streptococcus;£s__;£ASV_0223	33.8908	1.97086	1.10818	1.77846	0.0753277	0.258266	1.51079	66.2707	k__Bacteria;£p__Firmicutes;£c__Bacilli;£o__Lactobacillales;£f__Streptococcaceae;£g__Streptococcus;£s__;£ASV_0223	1.50435	1.67994	1.4839	1.4963	249.992	1.45631	1.86757	1.78554	1.50435	205.842	1.39529	1.49205	1.50435	1.46611			k__Bacteria;£p__Bacteroidetes;£c__Bacteroidia;£o__Bacteroidales;£f__S24-7;£g__;£s__;£ASV_0474	3.31883	1.11756	0.824153	1.35601	0.175095	0.587123	5.12207	1.51559	k__Bacteria;£p__Bacteroidetes;£c__Bacteroidia;£o__Bacteroidales;£f__S24-7;£g__;£s__;£ASV_0474	1.75925	1.48926	1.98034	1.47828	25.469	1.46412	1.77319	1.83848	1.48263	1.39899	1.47739	1.48263	1.9127	1.45738
k__Bacteria;£p__Firmicutes;£c__Clostridia;£o__Clostridiales;£f__;£g__;£s__;£ASV_0227	47.9584	-0.931182	1.21278	-0.767811	0.4426	0.664952	52.0133	43.9035	k__Bacteria;£p__Firmicutes;£c__Clostridia;£o__Clostridiales;£f__;£g__;£s__;£ASV_0227	1.50435	1.67994	1.4839	1.4963	1.48805	1.45631	1.86757	1.78554	297.861	1.4196	228.828	1.49205	1.50435	127.552			k__Bacteria;£p__Actinobacteria;£c__Coriobacteriia;£o__Coriobacteriales;£f__Coriobacteriaceae;£g__Adlercreutzia;£s__;£ASV_0493	17.5812	0.210178	1.05414	0.199384	0.841962	0.953238	23.6474	11.5149	k__Bacteria;£p__Actinobacteria;£c__Coriobacteriia;£o__Coriobacteriales;£f__Coriobacteriaceae;£g__Adlercreutzia;£s__;£ASV_0493	1.75925	71.4847	1.98034	1.47828	1.49818	1.46412	1.77319	1.83848	1.48263	1.39899	155.125	1.48263	1.9127	1.45738
k__Bacteria;£p__Bacteroidetes;£c__Bacteroidia;£o__Bacteroidales;£f__S24-7;£g__;£s__;£ASV_0235	23.7974	-0.845997	1.07473	-0.787172	0.431181	1	46.0279	1.56689	k__Bacteria;£p__Bacteroidetes;£c__Bacteroidia;£o__Bacteroidales;£f__S24-7;£g__;£s__;£ASV_0235	1.50435	1.67994	313.103	1.4963	1.48805	1.45631	1.86757	1.78554	1.50435	1.4196	1.39529	1.49205	1.50435	1.46611			k__Bacteria;£p__Bacteroidetes;£c__Bacteroidia;£o__Bacteroidales;£f__S24-7;£g__;£s__;£ASV_0550	12.2738	-0.765154	1.00931	-0.758096	0.448393	0.706264	1.69767	22.8499	k__Bacteria;£p__Bacteroidetes;£c__Bacteroidia;£o__Bacteroidales;£f__S24-7;£g__;£s__;£ASV_0550	1.75925	1.48926	1.98034	1.47828	1.49818	150.804	1.77319	1.83848	1.48263	1.39899	1.47739	1.48263	1.9127	1.45738
k__Bacteria;£p__Actinobacteria;£c__Coriobacteriia;£o__Coriobacteriales;£f__Coriobacteriaceae;£g__;£s__;£ASV_0252	33.928	-0.088449	0.957767	-0.0923492	0.926421	0.991453	39.2108	28.6451	k__Bacteria;£p__Actinobacteria;£c__Coriobacteriia;£o__Coriobacteriales;£f__Coriobacteriaceae;£g__;£s__;£ASV_0252	1.50435	1.67994	1.4839	1.4963	1.48805	1.45631	1.86757	1.78554	1.50435	1.4196	1.39529	1.49205	191.052	265.366			k__Bacteria;£p__Bacteroidetes;£c__Bacteroidia;£o__Bacteroidales;£f__S24-7;£g__;£s__;£ASV_0571	3.75979	1.10498	0.835481	1.32257	0.185978	0.587123	6.004	1.51559	k__Bacteria;£p__Bacteroidetes;£c__Bacteroidia;£o__Bacteroidales;£f__S24-7;£g__;£s__;£ASV_0571	1.75925	1.48926	1.98034	1.47828	1.49818	1.46412	31.9175	1.83848	1.48263	1.39899	1.47739	1.48263	1.9127	1.45738
k__Bacteria;£p__Proteobacteria;£c__Betaproteobacteria;£o__Burkholderiales;£f__Alcaligenaceae;£g__Sutterella;£s__;£ASV_0256	33.0075	0.0511814	1.14734	0.0446088	0.964419	0.991453	19.3176	46.6973	k__Bacteria;£p__Proteobacteria;£c__Betaproteobacteria;£o__Burkholderiales;£f__Alcaligenaceae;£g__Sutterella;£s__;£ASV_0256	1.50435	1.67994	126.132	1.4963	1.48805	1.45631	1.86757	1.78554	1.50435	1.4196	1.39529	1.49205	317.417	1.46611			k__Bacteria;£p__Bacteroidetes;£c__Bacteroidia;£o__Bacteroidales;£f__S24-7;£g__;£s__;£ASV_0602	6.81905	-0.868566	0.922339	-0.9417	0.346346	0.68597	1.69767	11.9404	k__Bacteria;£p__Bacteroidetes;£c__Bacteroidia;£o__Bacteroidales;£f__S24-7;£g__;£s__;£ASV_0602	1.75925	74.4632	1.98034	1.47828	1.49818	1.46412	1.77319	1.83848	1.48263	1.39899	1.47739	1.48263	1.9127	1.45738
k__Bacteria;£p__Bacteroidetes;£c__Bacteroidia;£o__Bacteroidales;£f__S24-7;£g__;£s__;£ASV_0260	11.4103	1.01382	0.978241	1.03637	0.300028	1	1.51079	21.3098	k__Bacteria;£p__Bacteroidetes;£c__Bacteroidia;£o__Bacteroidales;£f__S24-7;£g__;£s__;£ASV_0260	1.50435	1.67994	1.4839	1.4963	1.48805	1.45631	140.068	1.78554	1.50435	1.4196	1.39529	1.49205	1.50435	1.46611			k__Bacteria;£p__Firmicutes;£c__Bacilli;£o__Lactobacillales;£f__Lactobacillaceae;£g__Lactobacillus;£s__;£ASV_0616	7.22797	-0.880545	0.926241	-0.950665	0.341774	0.68597	1.69767	12.7583	k__Bacteria;£p__Firmicutes;£c__Bacilli;£o__Lactobacillales;£f__Lactobacillaceae;£g__Lactobacillus;£s__;£ASV_0616	1.75925	1.48926	1.98034	1.47828	1.49818	1.46412	1.77319	1.83848	1.48263	1.39899	1.47739	1.48263	1.9127	80.1561
k__Bacteria;£p__Bacteroidetes;£c__Bacteroidia;£o__Bacteroidales;£f__S24-7;£g__;£s__;£ASV_0264	21.8475	0.938058	1.06693	0.879212	0.379287	1	1.51079	42.1843	k__Bacteria;£p__Bacteroidetes;£c__Bacteroidia;£o__Bacteroidales;£f__S24-7;£g__;£s__;£ASV_0264	1.50435	1.67994	1.4839	1.4963	1.48805	1.45631	1.86757	1.78554	1.50435	1.4196	1.39529	1.49205	285.826	1.46611			Unassigned;£ASV_0654	5.97851	1.16782	0.894255	1.30592	0.191581	0.587123	10.4414	1.51559	Unassigned;£ASV_0654	1.75925	1.48926	1.98034	1.47828	1.49818	1.46412	1.77319	1.83848	1.48263	1.39899	1.47739	1.48263	63.119	1.45738
k__Bacteria;£p__Bacteroidetes;£c__Bacteroidia;£o__Bacteroidales;£f__S24-7;£g__;£s__;£ASV_0274	27.6782	1.96162	1.07905	1.81792	0.0690767	1	1.51079	53.8457	k__Bacteria;£p__Bacteroidetes;£c__Bacteroidia;£o__Bacteroidales;£f__S24-7;£g__;£s__;£ASV_0274	1.50435	183.114	1.4839	1.4963	186.006	1.45631	1.86757	1.78554	1.50435	1.4196	1.39529	1.49205	1.50435	1.46611			k__Bacteria;£p__Bacteroidetes;£c__Bacteroidia;£o__Bacteroidales;£f__S24-7;£g__;£s__;£ASV_0796	11.8063	0.28458	0.868404	0.327705	0.743135	0.9376	14.0124	9.60017	k__Bacteria;£p__Bacteroidetes;£c__Bacteroidia;£o__Bacteroidales;£f__S24-7;£g__;£s__;£ASV_0796	87.9623	58.0813	1.98034	1.47828	1.49818	1.46412	1.77319	1.83848	1.48263	1.39899	1.47739	1.48263	1.9127	1.45738
k__Bacteria;£p__Bacteroidetes;£c__Bacteroidia;£o__Bacteroidales;£f__S24-7;£g__;£s__;£ASV_0281	25.538	0.896663	1.08592	0.825715	0.408966	1	1.51079	49.5652	k__Bacteria;£p__Bacteroidetes;£c__Bacteroidia;£o__Bacteroidales;£f__S24-7;£g__;£s__;£ASV_0281	1.50435	337.668	1.4839	1.4963	1.48805	1.45631	1.86757	1.78554	1.50435	1.4196	1.39529	1.49205	1.50435	1.46611			k__Bacteria;£p__Bacteroidetes;£c__Bacteroidia;£o__Bacteroidales;£f__S24-7;£g__;£s__;£ASV_0799	5.25009	-0.904541	0.875452	-1.03323	0.301498	0.68597	1.69767	8.80251	k__Bacteria;£p__Bacteroidetes;£c__Bacteroidia;£o__Bacteroidales;£f__S24-7;£g__;£s__;£ASV_0799	1.75925	1.48926	1.98034	1.47828	1.49818	1.46412	1.77319	1.83848	1.48263	1.39899	1.47739	1.48263	1.9127	52.4658
k__Bacteria;£p__Bacteroidetes;£c__Bacteroidia;£o__Bacteroidales;£f__S24-7;£g__;£s__;£ASV_0283	21.5433	0.122877	1.07829	0.113956	0.909273	1	9.92835	33.1582	k__Bacteria;£p__Bacteroidetes;£c__Bacteroidia;£o__Bacteroidales;£f__S24-7;£g__;£s__;£ASV_0283	1.50435	1.67994	1.4839	1.4963	1.48805	1.45631	1.86757	60.7085	222.643	1.4196	1.39529	1.49205	1.50435	1.46611			k__Bacteria;£p__Firmicutes;£c__Erysipelotrichi;£o__Erysipelotrichales;£f__Erysipelotrichaceae;£g__Allobaculum;£s__;£ASV_0879	8.09557	-0.847874	0.947833	-0.89454	0.371033	0.692481	1.69767	14.4935	k__Bacteria;£p__Firmicutes;£c__Erysipelotrichi;£o__Erysipelotrichales;£f__Erysipelotrichaceae;£g__Allobaculum;£s__;£ASV_0879	1.75925	92.3344	1.98034	1.47828	1.49818	1.46412	1.77319	1.83848	1.48263	1.39899	1.47739	1.48263	1.9127	1.45738
k__Bacteria;£p__Bacteroidetes;£c__Bacteroidia;£o__Bacteroidales;£f__S24-7;£g__;£s__;£ASV_0285	13.0173	-0.896228	0.998851	-0.897259	0.369581	1	24.4678	1.56689	k__Bacteria;£p__Bacteroidetes;£c__Bacteroidia;£o__Bacteroidales;£f__S24-7;£g__;£s__;£ASV_0285	1.50435	1.67994	1.4839	1.4963	1.48805	1.45631	1.86757	162.484	1.50435	1.4196	1.39529	1.49205	1.50435	1.46611			k__Bacteria;£p__Bacteroidetes;£c__Bacteroidia;£o__Bacteroidales;£f__S24-7;£g__;£s__;£ASV_0907	7.74846	-0.873343	0.936528	-0.932532	0.351061	0.68597	1.69767	13.7993	k__Bacteria;£p__Bacteroidetes;£c__Bacteroidia;£o__Bacteroidales;£f__S24-7;£g__;£s__;£ASV_0907	1.75925	1.48926	1.98034	1.47828	1.49818	1.46412	1.77319	1.83848	1.48263	1.39899	1.47739	1.48263	1.9127	87.443
k__Bacteria;£p__Bacteroidetes;£c__Bacteroidia;£o__Bacteroidales;£f__S24-7;£g__;£s__;£ASV_0300	17.605	-0.00675668	1.06233	-0.00636022	0.994925	1	23.5635	11.6465	k__Bacteria;£p__Bacteroidetes;£c__Bacteroidia;£o__Bacteroidales;£f__S24-7;£g__;£s__;£ASV_0300	1.50435	72.2375	1.4839	1.4963	1.48805	155.825	1.86757	1.78554	1.50435	1.4196	1.39529	1.49205	1.50435	1.46611			k__Bacteria;£p__Bacteroidetes;£c__Bacteroidia;£o__Bacteroidales;£f__S24-7;£g__;£s__;£ASV_0936	15.3221	2.01186	0.991362	2.02939	0.0424184	0.482973	29.1287	1.51559	k__Bacteria;£p__Bacteroidetes;£c__Bacteroidia;£o__Bacteroidales;£f__S24-7;£g__;£s__;£ASV_0936	128.425	1.48926	67.3316	1.47828	1.49818	1.46412	1.77319	1.83848	1.48263	1.39899	1.47739	1.48263	1.9127	1.45738
k__Bacteria;£p__Bacteroidetes;£c__Bacteroidia;£o__Bacteroidales;£f__S24-7;£g__;£s__;£ASV_0314	35.7048	1.14755	1.16958	0.981161	0.326513	0.637099	9.8473	61.5623	k__Bacteria;£p__Bacteroidetes;£c__Bacteroidia;£o__Bacteroidales;£f__S24-7;£g__;£s__;£ASV_0314	1.50435	1.67994	1.4839	59.8519	1.48805	1.45631	1.86757	1.78554	1.50435	198.744	1.39529	1.49205	224.148	1.46611			k__Bacteria;£p__Bacteroidetes;£c__Bacteroidia;£o__Bacteroidales;£f__S24-7;£g__;£s__;£ASV_1132	5.43617	-0.893684	0.884888	-1.00994	0.312524	0.68597	1.69767	9.17466	k__Bacteria;£p__Bacteroidetes;£c__Bacteroidia;£o__Bacteroidales;£f__S24-7;£g__;£s__;£ASV_1132	1.75925	55.1028	1.98034	1.47828	1.49818	1.46412	1.77319	1.83848	1.48263	1.39899	1.47739	1.48263	1.9127	1.45738
k__Bacteria;£p__Actinobacteria;£c__Actinobacteria;£o__Bifidobacteriales;£f__Bifidobacteriaceae;£g__Bifidobacterium;£ASV_0315	29.5126	0.0519335	1.13531	0.0457437	0.963514	1	16.6597	42.3655	k__Bacteria;£p__Actinobacteria;£c__Actinobacteria;£o__Bifidobacteriales;£f__Bifidobacteriaceae;£g__Bifidobacterium;£ASV_0315	1.50435	287.27	1.4839	1.4963	1.48805	1.45631	1.86757	1.78554	1.50435	1.4196	107.437	1.49205	1.50435	1.46611			k__Bacteria;£p__Bacteroidetes;£c__Bacteroidia;£o__Bacteroidales;£f__S24-7;£g__;£s__;£ASV_1133	6.13313	1.16071	0.897198	1.29371	0.195766	0.588687	10.7507	1.51559	k__Bacteria;£p__Bacteroidetes;£c__Bacteroidia;£o__Bacteroidales;£f__S24-7;£g__;£s__;£ASV_1133	1.75925	1.48926	65.3513	1.47828	1.49818	1.46412	1.77319	1.83848	1.48263	1.39899	1.47739	1.48263	1.9127	1.45738
k__Bacteria;£p__Actinobacteria;£c__Coriobacteriia;£o__Coriobacteriales;£f__Coriobacteriaceae;£g__;£s__;£ASV_0321	36.0272	1.0159	1.17166	0.867058	0.38591	0.664892	33.3087	38.7458	k__Bacteria;£p__Actinobacteria;£c__Coriobacteriia;£o__Coriobacteriales;£f__Coriobacteriaceae;£g__;£s__;£ASV_0321	1.50435	1.67994	224.069	1.4963	1.48805	1.45631	1.86757	1.78554	94.7739	1.4196	1.39529	1.49205	168.487	1.46611			k__Bacteria;£p__Bacteroidetes;£c__Bacteroidia;£o__Bacteroidales;£f__S24-7;£g__;£s__;£ASV_1421	8.52741	-0.0428564	0.835018	-0.0513239	0.959067	0.98059	10.4678	6.58707	k__Bacteria;£p__Bacteroidetes;£c__Bacteroidia;£o__Bacteroidales;£f__S24-7;£g__;£s__;£ASV_1421	1.75925	1.48926	63.3709	29.5655	1.49818	1.46412	1.77319	1.83848	1.48263	1.39899	1.47739	8.89577	1.9127	1.45738
k__Bacteria;£p__Bacteroidetes;£c__Bacteroidia;£o__Bacteroidales;£f__S24-7;£g__;£s__;£ASV_0342	30.9579	0.0121412	1.13335	0.0107126	0.991453	0.991453	50.8173	11.0985	k__Bacteria;£p__Bacteroidetes;£c__Bacteroidia;£o__Bacteroidales;£f__S24-7;£g__;£s__;£ASV_0342	1.50435	1.67994	1.4839	1.4963	1.48805	346.602	1.86757	1.78554	1.50435	68.1409	1.39529	1.49205	1.50435	1.46611			Unassigned;£ASV_1528	4.78369	1.21403	0.866021	1.40185	0.160961	0.587123	8.05179	1.51559	Unassigned;£ASV_1528	1.75925	1.48926	1.98034	1.47828	1.49818	1.46412	1.77319	1.83848	45.9615	1.39899	1.47739	1.48263	1.9127	1.45738
k__Bacteria;£p__Bacteroidetes;£c__Bacteroidia;£o__Bacteroidales;£f__S24-7;£g__;£s__;£ASV_0384	11.9411	-0.895794	1.00132	-0.894614	0.370994	1	22.3152	1.56689	k__Bacteria;£p__Bacteroidetes;£c__Bacteroidia;£o__Bacteroidales;£f__S24-7;£g__;£s__;£ASV_0384	1.50435	1.67994	1.4839	1.4963	1.48805	147.087	1.86757	1.78554	1.50435	1.4196	1.39529	1.49205	1.50435	1.46611
k__Bacteria;£p__Actinobacteria;£c__Coriobacteriia;£o__Coriobacteriales;£f__Coriobacteriaceae;£g__Adlercreutzia;£s__;£ASV_0493	6.52051	-0.95872	0.92775	-1.03338	0.301425	1	11.4741	1.56689	k__Bacteria;£p__Actinobacteria;£c__Coriobacteriia;£o__Coriobacteriales;£f__Coriobacteriaceae;£g__Adlercreutzia;£s__;£ASV_0493	1.50435	1.67994	71.2273	1.4963	1.48805	1.45631	1.86757	1.78554	1.50435	1.4196	1.39529	1.49205	1.50435	1.46611
k__Bacteria;£p__Bacteroidetes;£c__Bacteroidia;£o__Bacteroidales;£f__S24-7;£g__;£s__;£ASV_0550	15.5876	-0.00513761	1.04143	-0.00493322	0.996064	1	22.7313	8.4439	k__Bacteria;£p__Bacteroidetes;£c__Bacteroidia;£o__Bacteroidales;£f__S24-7;£g__;£s__;£ASV_0550	49.6435	1.67994	1.4839	1.4963	1.48805	150	1.86757	1.78554	1.50435	1.4196	1.39529	1.49205	1.50435	1.46611
k__Bacteria;£p__Bacteroidetes;£c__Bacteroidia;£o__Bacteroidales;£f__S24-7;£g__;£s__;£ASV_0602	14.684	0.0603458	1.03589	0.0582553	0.953545	1	11.8981	17.47	k__Bacteria;£p__Bacteroidetes;£c__Bacteroidia;£o__Bacteroidales;£f__S24-7;£g__;£s__;£ASV_0602	1.50435	1.67994	74.1951	1.4963	1.48805	1.45631	1.86757	1.78554	112.826	1.4196	1.39529	1.49205	1.50435	1.46611
k__Bacteria;£p__Firmicutes;£c__Bacilli;£o__Lactobacillales;£f__Lactobacillaceae;£g__Lactobacillus;£s__;£ASV_0616	13.3792	0.0629699	1.03045	0.0611094	0.951272	1	12.8208	13.9377	k__Bacteria;£p__Firmicutes;£c__Bacilli;£o__Lactobacillales;£f__Lactobacillaceae;£g__Lactobacillus;£s__;£ASV_0616	1.50435	1.67994	1.4839	1.4963	1.48805	1.45631	1.86757	1.78554	1.50435	88.0153	1.39529	1.49205	1.50435	80.6361
Unassigned;£ASV_0654	11.8585	0.988664	0.99327	0.995363	0.31956	1	1.51079	22.2062	Unassigned;£ASV_0654	1.50435	146.155	1.4839	1.4963	1.48805	1.45631	1.86757	1.78554	1.50435	1.4196	1.39529	1.49205	1.50435	1.46611
k__Bacteria;£p__Bacteroidetes;£c__Bacteroidia;£o__Bacteroidales;£f__S24-7;£g__;£s__;£ASV_0796	5.56657	-0.943391	0.916662	-1.02916	0.303405	1	9.56626	1.56689	k__Bacteria;£p__Bacteroidetes;£c__Bacteroidia;£o__Bacteroidales;£f__S24-7;£g__;£s__;£ASV_0796	1.50435	1.67994	57.8722	1.4963	1.48805	1.45631	1.86757	1.78554	1.50435	1.4196	1.39529	1.49205	1.50435	1.46611
k__Bacteria;£p__Bacteroidetes;£c__Bacteroidia;£o__Bacteroidales;£f__S24-7;£g__;£s__;£ASV_0799	8.32026	0.0379592	0.967053	0.0392525	0.968689	1	8.84134	7.79918	k__Bacteria;£p__Bacteroidetes;£c__Bacteroidia;£o__Bacteroidales;£f__S24-7;£g__;£s__;£ASV_0799	45.1304	1.67994	1.4839	1.4963	1.48805	1.45631	1.86757	1.78554	1.50435	1.4196	1.39529	1.49205	1.50435	52.78
k__Bacteria;£p__Firmicutes;£c__Erysipelotrichi;£o__Erysipelotrichales;£f__Erysipelotrichaceae;£g__Allobaculum;£s__;£ASV_0879	10.3428	-0.0537797	0.985875	-0.0545502	0.956497	1	14.4419	6.24361	k__Bacteria;£p__Firmicutes;£c__Erysipelotrichi;£o__Erysipelotrichales;£f__Erysipelotrichaceae;£g__Allobaculum;£s__;£ASV_0879	1.50435	1.67994	92.0019	1.4963	34.2251	1.45631	1.86757	1.78554	1.50435	1.4196	1.39529	1.49205	1.50435	1.46611
k__Bacteria;£p__Bacteroidetes;£c__Bacteroidia;£o__Bacteroidales;£f__S24-7;£g__;£s__;£ASV_0907	7.71745	-0.940045	0.949922	-0.989603	0.322368	1	13.868	1.56689	k__Bacteria;£p__Bacteroidetes;£c__Bacteroidia;£o__Bacteroidales;£f__S24-7;£g__;£s__;£ASV_0907	1.50435	1.67994	1.4839	1.4963	1.48805	1.45631	1.86757	1.78554	1.50435	1.4196	1.39529	1.49205	1.50435	87.9667
k__Bacteria;£p__Bacteroidetes;£c__Bacteroidia;£o__Bacteroidales;£f__S24-7;£g__;£s__;£ASV_1132	8.79309	0.0310967	0.970146	0.0320536	0.974429	1	9.14228	8.4439	k__Bacteria;£p__Bacteroidetes;£c__Bacteroidia;£o__Bacteroidales;£f__S24-7;£g__;£s__;£ASV_1132	49.6435	1.67994	54.9044	1.4963	1.48805	1.45631	1.86757	1.78554	1.50435	1.4196	1.39529	1.49205	1.50435	1.46611
k__Bacteria;£p__Bacteroidetes;£c__Bacteroidia;£o__Bacteroidales;£f__S24-7;£g__;£s__;£ASV_1133	2.25881	0.670045	0.857083	0.781774	0.434348	1	1.51079	3.00684	k__Bacteria;£p__Bacteroidetes;£c__Bacteroidia;£o__Bacteroidales;£f__S24-7;£g__;£s__;£ASV_1133	1.50435	11.7596	1.4839	1.4963	1.48805	1.45631	1.86757	1.78554	1.50435	1.4196	1.39529	1.49205	1.50435	1.46611
k__Bacteria;£p__Bacteroidetes;£c__Bacteroidia;£o__Bacteroidales;£f__S24-7;£g__;£s__;£ASV_1421	4.1024	-1.29353	0.866686	-1.49251	0.135567	1	6.63791	1.56689	k__Bacteria;£p__Bacteroidetes;£c__Bacteroidia;£o__Bacteroidales;£f__S24-7;£g__;£s__;£ASV_1421	1.50435	1.67994	1.4839	29.9259	1.48805	1.45631	1.86757	1.78554	1.50435	1.4196	1.39529	8.9523	1.50435	1.46611
k__Bacteria;£p__Bacteroidetes;£c__Bacteroidia;£o__Bacteroidales;£f__S24-7;£g__;£s__;£ASV_1780	2.7388	0.811014	0.86804	0.934304	0.350147	1	1.51079	3.9668	k__Bacteria;£p__Bacteroidetes;£c__Bacteroidia;£o__Bacteroidales;£f__S24-7;£g__;£s__;£ASV_1780	1.50435	18.4794	1.4839	1.4963	1.48805	1.45631	1.86757	1.78554	1.50435	1.4196	1.39529	1.49205	1.50435	1.46611

## Sheet: results aPD-L1+apy
TAXA plus/unsorted aPD-L1+apy	baseMean	log2FoldChange	lfcSE	stat	pvalue	padj	plus	unsorted	c8	S10b	S10b.plus	S11	S11.plus	S12b	S12b.plus	S15b	S15b.plus	S16b	S16b.plus	S18	S18.plus	S9b	S9b.plus			TAXA plus/minus aPD-L1+apy	baseMean	log2FoldChange	lfcSE	stat	pvalue	padj	minus	plus	c8	S10b.minus	S10b.plus	S11.minus	S11.plus	S12b.minus	S12b.plus	S15b.minus	S15b.plus	S16b.minus	S16b.plus	S18.minus	S18.plus	S9b.minus	S9b.plus
k__Bacteria;p__Firmicutes	10505.8	-0.499368	0.0963494	-5.18288	2.18484e-07	8.22115e-06	12368.9	8642.66	k__Bacteria;p__Firmicutes	8014.08	12470	6118.59	11669.1	9960.45	14834.9	7764.72	10366.7	12372	17464.8	7200.5	6759.42	9068.35	13017.7			k__Bacteria;p__Firmicutes	12136.4	-0.0653738	0.175283	-0.372962	0.709177	0.921429	11956.9	12316	k__Bacteria;p__Firmicutes	17212	12672.2	5067.72	11801.6	13374.7	14896	11567.7	9612.07	14961.8	17548.3	9191.57	6586.06	12322.7	13095.9
k__Bacteria;p__Proteobacteria	901.133	-0.71136	0.510483	-1.3935	0.163468	0.51925	1078.77	723.5	k__Bacteria;p__Proteobacteria	1074.83	363.545	992.838	1716.75	402.178	1039.48	617.92	1174.16	756.776	1490.34	1117.35	604.46	102.607	1162.62			k__Bacteria;p__Proteobacteria	1152.54	0.193553	0.41443	0.467035	0.640475	0.856925	1234.48	1070.6	k__Bacteria;p__Proteobacteria	1343.97	369.438	1727.38	1736.26	355.326	1043.77	887.489	1088.69	2019.93	1497.47	1319.23	588.958	988.05	1169.6
k__Bacteria;p__Actinobacteria	1033.12	0.263336	0.325104	0.810003	0.417938	0.572522	971.875	1094.37	k__Bacteria;p__Actinobacteria	688.922	378.145	1662.56	1402.92	1191.12	1514.76	261.858	202.503	1018.8	964.085	1793.59	1579.5	1043.76	761.202			k__Bacteria;p__Actinobacteria	876.379	-0.219628	0.437274	-0.502266	0.61548	0.852494	783.419	969.339	k__Bacteria;p__Actinobacteria	734.377	384.275	910.569	1418.86	862.934	1521.01	322.433	187.762	1257.53	968.696	1182.21	1538.99	213.891	765.774
k__Bacteria;p__Bacteroidetes	6004.47	-0.393723	0.118993	-3.30878	0.000937021	0.0122334	6851.8	5157.14	k__Bacteria;p__Bacteroidetes	4326.49	6537.97	6187.61	8834.55	3895.42	5767.76	5345.73	5256.2	5863.08	8720.98	4650.74	4947.68	5830.92	7897.47			k__Bacteria;p__Bacteroidetes	6163.14	-0.30526	0.158523	-1.92565	0.0541479	0.426722	5501.65	6824.62	k__Bacteria;p__Bacteroidetes	4099.32	6643.94	5878.18	8934.9	5262.75	5791.54	5344.09	4873.57	8012.53	8762.69	3949.71	4820.79	5965.01	7944.9
k__Bacteria;p__Verrucomicrobia	299.399	2.97688	0.901765	3.30117	0.000962817	0.0122334	137.14	461.657	k__Bacteria;p__Verrucomicrobia	185.809	230.683	1333.58	386.915	149.468	1.53316	54.2875	1.77634	1.54129	1.42616	540.998	1.64703	965.923	335.999			k__Bacteria;p__Verrucomicrobia	142.648	0.941931	1.12437	0.83774	0.402177	0.788314	146.729	138.568	k__Bacteria;p__Verrucomicrobia	355.714	234.422	408.405	391.31	67.1352	1.53948	1.5962	1.64703	1.46054	1.43298	191.192	1.60479	1.5962	338.017
k__Bacteria;p__TM7	94.7394	2.33339	0.790165	2.95304	0.00314656	0.030207	38.9481	150.531	k__Bacteria;p__TM7	1.4293	1.46002	484.67	60.1867	33.9	1.53316	148.492	1.77634	245.066	152.599	67.6248	31.2936	72.5326	23.7876			k__Bacteria;p__TM7	20.2999	-3.40418	0.891703	-3.81762	0.000134746	0.00700679	1.55816	39.0416	k__Bacteria;p__TM7	1.43433	1.48369	1.58913	60.8704	1.63745	1.53948	1.5962	1.64703	1.46054	153.329	1.59327	30.491	1.5962	23.9304
Unassigned;__	88.9936	0.801331	0.675466	1.18634	0.235489	0.571923	56.8026	121.185	Unassigned;__	102.91	118.262	299.614	40.1245	151.009	65.926	75.0445	76.3827	160.295	21.3924	39.9601	42.8228	19.46	32.7079			Unassigned;__	47.9893	-0.488684	0.721586	-0.677235	0.498257	0.793872	39.7067	56.2718	Unassigned;__	12.909	120.179	25.426	40.5803	14.737	66.1978	70.2329	70.8223	35.053	21.4947	68.5105	41.7246	51.0785	32.9043
k__Bacteria;p__Deferribacteres	33.2715	0.938228	0.883677	1.06173	0.288357	0.571923	14.6116	51.9315	k__Bacteria;p__Deferribacteres	221.541	62.7809	1.4687	1.43302	1.54091	1.53316	134.122	31.9742	1.54129	1.42616	1.53693	1.64703	1.76909	1.48672			k__Bacteria;p__Deferribacteres	13.3185	-0.551389	0.88505	-0.623003	0.533282	0.793872	12.2132	14.4239	k__Bacteria;p__Deferribacteres	76.0195	63.7985	1.58913	1.4493	1.63745	1.53948	1.5962	29.6466	1.46054	1.43298	1.59327	1.60479	1.5962	1.49565
k__Bacteria;p__Cyanobacteria	10.5878	0.757889	0.840925	0.901255	0.367453	0.571923	7.89033	13.2853	k__Bacteria;p__Cyanobacteria	1.4293	1.46002	1.4687	1.43302	1.54091	1.53316	19.1603	1.77634	1.54129	1.42616	66.0878	46.1169	1.76909	1.48672			k__Bacteria;p__Cyanobacteria	6.22823	-0.251119	0.85086	-0.295136	0.76789	0.942308	4.7447	7.71175	k__Bacteria;p__Cyanobacteria	1.43433	1.48369	1.58913	1.4493	1.63745	1.53948	1.5962	1.64703	1.46054	1.43298	23.899	44.9341	1.5962	1.49565
k__Bacteria;p__Firmicutes;c__Erysipelotrichi	3782.34	-0.142793	0.43541	-0.327951	0.742949	0.881742	4392.62	3172.06	k__Bacteria;p__Firmicutes;c__Erysipelotrichi	4456.55	6377.37	2705.34	6106.09	4578.05	7586.09	300.178	99.4752	1519.72	2890.83	4690.7	1289.63	3953.91	6398.86			k__Bacteria;p__Firmicutes;c__Erysipelotrichi	4556.85	0.332226	0.428915	0.774573	0.438592	0.788314	4690.23	4423.47	k__Bacteria;p__Firmicutes;c__Erysipelotrichi	9823.73	6480.74	2366.21	6175.45	5673.75	7617.36	258.585	92.2337	3312.51	2904.66	6095.85	1256.55	5300.99	6437.29
k__Bacteria;p__Firmicutes;c__Bacilli	5053.81	-0.768111	0.156521	-4.9074	9.22903e-07	2.84781e-05	6152.51	3955.11	k__Bacteria;p__Firmicutes;c__Bacilli	2624.19	4892.53	1249.86	2355.88	5345.42	6710.65	2768.66	7529.91	9532.91	12198	1584.57	3216.65	4580.17	6163.95			k__Bacteria;p__Firmicutes;c__Bacilli	5828.38	-0.247133	0.190429	-1.29777	0.194366	0.788314	5561.63	6095.14	k__Bacteria;p__Firmicutes;c__Bacilli	5751.66	4971.83	1048.82	2382.64	7430.73	6738.32	5921.91	6981.77	9917.08	12256.3	2238.54	3134.16	6622.65	6200.97
k__Bacteria;p__Proteobacteria;c__Deltaproteobacteria	376.764	-0.140102	0.948092	-0.147772	0.882523	0.992838	347.611	405.916	k__Bacteria;p__Proteobacteria;c__Deltaproteobacteria	608.881	268.644	223.242	28.6603	323.591	786.512	7.98346	403.23	593.398	723.064	1066.63	1.64703	17.6909	221.522			k__Bacteria;p__Proteobacteria;c__Deltaproteobacteria	454.124	0.803326	1.2881	0.623653	0.532856	0.793872	563.021	345.228	k__Bacteria;p__Proteobacteria;c__Deltaproteobacteria	781.71	272.998	319.414	28.9859	1.63745	789.755	684.771	373.876	1285.28	726.522	866.738	1.60479	1.5962	222.852
k__Bacteria;p__Actinobacteria;c__Actinobacteria	122.53	-2.47299	1.12218	-2.20374	0.0275429	0.20167	123.194	121.867	k__Bacteria;p__Actinobacteria;c__Actinobacteria	1.4293	94.9013	333.394	1.43302	1.54091	386.357	1.59669	1.77634	1.54129	7.13081	511.796	311.289	1.76909	59.4689			k__Bacteria;p__Actinobacteria;c__Actinobacteria	65.8653	-2.69391	1.07137	-2.51446	0.0119216	0.24797	9.1902	122.54	k__Bacteria;p__Actinobacteria;c__Actinobacteria	7.17165	96.4396	1.58913	1.4493	1.63745	387.95	1.5962	1.64703	37.9741	7.16491	1.59327	303.306	12.7696	59.8261
k__Bacteria;p__Bacteroidetes;c__Bacteroidia	6004.47	-0.393723	0.118993	-3.30878	0.000937021	0.0122334	6851.8	5157.14	k__Bacteria;p__Bacteroidetes;c__Bacteroidia	4326.49	6537.97	6187.61	8834.55	3895.42	5767.76	5345.73	5256.2	5863.08	8720.98	4650.74	4947.68	5830.92	7897.47			k__Bacteria;p__Bacteroidetes;c__Bacteroidia	6163.14	-0.30526	0.158523	-1.92565	0.0541479	0.426722	5501.65	6824.62	k__Bacteria;p__Bacteroidetes;c__Bacteroidia	4099.32	6643.94	5878.18	8934.9	5262.75	5791.54	5344.09	4873.57	8012.53	8762.69	3949.71	4820.79	5965.01	7944.9
k__Bacteria;p__Verrucomicrobia;c__Verrucomicrobiae	299.399	2.97688	0.901765	3.30117	0.000962817	0.0122334	137.14	461.657	k__Bacteria;p__Verrucomicrobia;c__Verrucomicrobiae	185.809	230.683	1333.58	386.915	149.468	1.53316	54.2875	1.77634	1.54129	1.42616	540.998	1.64703	965.923	335.999			k__Bacteria;p__Verrucomicrobia;c__Verrucomicrobiae	142.648	0.941931	1.12437	0.83774	0.402177	0.788314	146.729	138.568	k__Bacteria;p__Verrucomicrobia;c__Verrucomicrobiae	355.714	234.422	408.405	391.31	67.1352	1.53948	1.5962	1.64703	1.46054	1.43298	191.192	1.60479	1.5962	338.017
k__Bacteria;p__Proteobacteria;c__Gammaproteobacteria	182.431	-6.68277	1.02043	-6.54898	5.79311e-11	5.00525e-09	355.153	9.70927	k__Bacteria;p__Proteobacteria;c__Gammaproteobacteria	40.0204	7.3001	1.4687	439.936	20.0318	254.505	1.59669	591.522	1.54129	444.962	1.53693	214.114	1.76909	533.734			k__Bacteria;p__Proteobacteria;c__Gammaproteobacteria	314.371	-0.436932	0.916971	-0.476495	0.633722	0.856925	278.881	349.86	k__Bacteria;p__Proteobacteria;c__Gammaproteobacteria	273.957	7.41843	192.284	444.934	355.326	255.554	1.5962	548.461	543.322	447.091	66.9173	208.623	518.766	536.939
k__Bacteria;p__Actinobacteria;c__Coriobacteriia	912.14	0.325632	0.3538	0.920382	0.357373	0.571923	850.219	974.062	k__Bacteria;p__Actinobacteria;c__Coriobacteriia	688.922	284.704	1330.64	1402.92	1191.12	1129.94	261.858	202.503	1018.8	958.381	1283.33	1269.86	1043.76	703.22			k__Bacteria;p__Actinobacteria;c__Coriobacteriia	812.054	-0.0547276	0.453576	-0.120658	0.903962	0.997673	775.787	848.32	k__Bacteria;p__Actinobacteria;c__Coriobacteriia	728.64	289.319	910.569	1418.86	862.934	1134.6	322.433	187.762	1221.01	962.965	1182.21	1237.29	202.718	707.443
k__Bacteria;p__Firmicutes;c__Clostridia	1671.11	-0.738752	0.406898	-1.81557	0.0694364	0.304155	1826.7	1515.52	k__Bacteria;p__Firmicutes;c__Clostridia	917.61	1203.06	2163.39	3208.53	40.0637	541.206	4699.07	2740.9	1322.43	2378.84	928.303	2256.43	537.803	457.911			k__Bacteria;p__Firmicutes;c__Clostridia	1754.19	-0.360636	0.335417	-1.07519	0.282291	0.788314	1708.12	1800.25	k__Bacteria;p__Firmicutes;c__Clostridia	1639.44	1222.56	1655.87	3244.97	273.453	543.438	5390.38	2541.37	1735.12	2390.22	860.365	2198.56	402.243	460.661
k__Bacteria;p__Proteobacteria;c__Betaproteobacteria	205.382	0.477522	0.884316	0.53999	0.589204	0.723114	264.714	146.049	k__Bacteria;p__Proteobacteria;c__Betaproteobacteria	60.0306	1.46002	516.981	988.782	61.6364	1.53316	79.8346	30.1978	164.918	325.165	52.2555	95.5278	86.6854	410.336			k__Bacteria;p__Proteobacteria;c__Betaproteobacteria	257.199	0.356178	0.842223	0.422902	0.672366	0.879574	248.165	266.233	k__Bacteria;p__Proteobacteria;c__Betaproteobacteria	141.999	1.48369	831.113	1000.01	1.63745	1.53948	47.8861	27.9995	194.252	326.72	49.3913	93.0779	470.88	412.8
k__Bacteria;p__Proteobacteria;c__Epsilonproteobacteria	83.1378	0.949804	0.860648	1.10359	0.26977	0.571923	36.0842	130.192	k__Bacteria;p__Proteobacteria;c__Epsilonproteobacteria	370.188	90.5213	1.4687	1.43302	1.54091	1.53316	533.295	154.542	1.54129	1.42616	1.53693	1.64703	1.76909	1.48672			k__Bacteria;p__Proteobacteria;c__Epsilonproteobacteria	38.6964	0.198243	0.86044	0.230398	0.817783	0.98608	42.7067	34.6861	k__Bacteria;p__Proteobacteria;c__Epsilonproteobacteria	150.605	91.9885	1.58913	1.4493	1.63745	1.53948	140.466	143.292	1.46054	1.43298	1.59327	1.60479	1.5962	1.49565
k__Bacteria;p__TM7;c__TM7-3	94.7394	2.33339	0.790165	2.95304	0.00314656	0.030207	38.9481	150.531	k__Bacteria;p__TM7;c__TM7-3	1.4293	1.46002	484.67	60.1867	33.9	1.53316	148.492	1.77634	245.066	152.599	67.6248	31.2936	72.5326	23.7876			k__Bacteria;p__TM7;c__TM7-3	20.2999	-3.40418	0.891703	-3.81762	0.000134746	0.00700679	1.55816	39.0416	k__Bacteria;p__TM7;c__TM7-3	1.43433	1.48369	1.58913	60.8704	1.63745	1.53948	1.5962	1.64703	1.46054	153.329	1.59327	30.491	1.5962	23.9304
Unassigned;__;__	88.9936	0.801331	0.675466	1.18634	0.235489	0.571923	56.8026	121.185	Unassigned;__;__	102.91	118.262	299.614	40.1245	151.009	65.926	75.0445	76.3827	160.295	21.3924	39.9601	42.8228	19.46	32.7079			Unassigned;__;__	47.9893	-0.488684	0.721586	-0.677235	0.498257	0.793872	39.7067	56.2718	Unassigned;__;__	12.909	120.179	25.426	40.5803	14.737	66.1978	70.2329	70.8223	35.053	21.4947	68.5105	41.7246	51.0785	32.9043
k__Bacteria;p__Proteobacteria;c__Alphaproteobacteria	59.4978	-0.757126	1.01734	-0.744218	0.456744	0.59272	81.3529	37.6426	k__Bacteria;p__Proteobacteria;c__Alphaproteobacteria	1.4293	1.46002	254.084	263.675	1.54091	1.53316	1.59669	1.77634	1.54129	1.42616	1.53693	298.113	1.76909	1.48672			k__Bacteria;p__Proteobacteria;c__Alphaproteobacteria	94.3082	0.668369	0.917133	0.728759	0.466149	0.793872	107.94	80.6766	k__Bacteria;p__Proteobacteria;c__Alphaproteobacteria	1.43433	1.48369	389.336	266.67	1.63745	1.53948	19.1544	1.64703	1.46054	1.43298	340.959	290.467	1.5962	1.49565
k__Bacteria;p__Deferribacteres;c__Deferribacteres	33.2715	0.938228	0.883677	1.06173	0.288357	0.571923	14.6116	51.9315	k__Bacteria;p__Deferribacteres;c__Deferribacteres	221.541	62.7809	1.4687	1.43302	1.54091	1.53316	134.122	31.9742	1.54129	1.42616	1.53693	1.64703	1.76909	1.48672			k__Bacteria;p__Deferribacteres;c__Deferribacteres	13.3185	-0.551389	0.88505	-0.623003	0.533282	0.793872	12.2132	14.4239	k__Bacteria;p__Deferribacteres;c__Deferribacteres	76.0195	63.7985	1.58913	1.4493	1.63745	1.53948	1.5962	29.6466	1.46054	1.43298	1.59327	1.60479	1.5962	1.49565
k__Bacteria;p__Cyanobacteria;c__4C0d-2	10.5878	0.757889	0.840925	0.901255	0.367453	0.571923	7.89033	13.2853	k__Bacteria;p__Cyanobacteria;c__4C0d-2	1.4293	1.46002	1.4687	1.43302	1.54091	1.53316	19.1603	1.77634	1.54129	1.42616	66.0878	46.1169	1.76909	1.48672			k__Bacteria;p__Cyanobacteria;c__4C0d-2	6.22823	-0.251119	0.85086	-0.295136	0.76789	0.942308	4.7447	7.71175	k__Bacteria;p__Cyanobacteria;c__4C0d-2	1.43433	1.48369	1.58913	1.4493	1.63745	1.53948	1.5962	1.64703	1.46054	1.43298	23.899	44.9341	1.5962	1.49565
k__Bacteria;p__Firmicutes;__	3.18548	0.992751	0.766943	1.29442	0.195519	0.571923	1.74221	4.62874	k__Bacteria;p__Firmicutes;__	20.0102	1.46002	4.40609	2.86603	1.54091	1.53316	1.59669	1.77634	1.54129	1.42616	1.53693	1.64703	1.76909	1.48672			k__Bacteria;p__Firmicutes;c__Erysipelotrichi;o__Erysipelotrichales	4556.85	0.332226	0.428915	0.774573	0.438592	0.788314	4690.23	4423.47	k__Bacteria;p__Firmicutes;c__Erysipelotrichi;o__Erysipelotrichales	9823.73	6480.74	2366.21	6175.45	5673.75	7617.36	258.585	92.2337	3312.51	2904.66	6095.85	1256.55	5300.99	6437.29
k__Bacteria;p__Firmicutes;c__Erysipelotrichi;o__Erysipelotrichales	3782.34	-0.142793	0.43541	-0.327951	0.742949	0.881742	4392.62	3172.06	k__Bacteria;p__Firmicutes;c__Erysipelotrichi;o__Erysipelotrichales	4456.55	6377.37	2705.34	6106.09	4578.05	7586.09	300.178	99.4752	1519.72	2890.83	4690.7	1289.63	3953.91	6398.86			k__Bacteria;p__Firmicutes;c__Bacilli;o__Lactobacillales	5316.22	-0.239727	0.200346	-1.19657	0.231476	0.788314	5024.95	5607.48	k__Bacteria;p__Firmicutes;c__Bacilli;o__Lactobacillales	5153.55	4327.91	1048.82	2382.64	6949.32	5987.05	5770.27	6718.24	8872.79	12097.2	2238.54	3134.16	5141.37	4605.11
k__Bacteria;p__Firmicutes;c__Bacilli;o__Lactobacillales	4547.83	-0.817373	0.158054	-5.17147	2.3226e-07	8.22115e-06	5665.27	3430.4	k__Bacteria;p__Firmicutes;c__Bacilli;o__Lactobacillales	2338.33	4258.88	1249.86	2355.88	4476.35	5962.47	2589.84	7245.7	8674.4	12039.7	1584.57	3216.65	3099.44	4577.62			k__Bacteria;p__Proteobacteria;c__Deltaproteobacteria;o__Desulfovibrionales	454.124	0.803326	1.2881	0.623653	0.532856	0.793872	563.021	345.228	k__Bacteria;p__Proteobacteria;c__Deltaproteobacteria;o__Desulfovibrionales	781.71	272.998	319.414	28.9859	1.63745	789.755	684.771	373.876	1285.28	726.522	866.738	1.60479	1.5962	222.852
k__Bacteria;p__Proteobacteria;c__Deltaproteobacteria;o__Desulfovibrionales	376.764	-0.140102	0.948092	-0.147772	0.882523	0.992838	347.611	405.916	k__Bacteria;p__Proteobacteria;c__Deltaproteobacteria;o__Desulfovibrionales	608.881	268.644	223.242	28.6603	323.591	786.512	7.98346	403.23	593.398	723.064	1066.63	1.64703	17.6909	221.522			k__Bacteria;p__Actinobacteria;c__Actinobacteria;o__Bifidobacteriales	65.4558	-2.62404	1.11529	-2.35278	0.0186338	0.287099	9.1902	121.721	k__Bacteria;p__Actinobacteria;c__Actinobacteria;o__Bifidobacteriales	7.17165	96.4396	1.58913	1.4493	1.63745	387.95	1.5962	1.64703	37.9741	1.43298	1.59327	303.306	12.7696	59.8261
k__Bacteria;p__Actinobacteria;c__Actinobacteria;o__Bifidobacteriales	122.123	-1.90634	1.14036	-1.6717	0.0945844	0.321736	122.379	121.867	k__Bacteria;p__Actinobacteria;c__Actinobacteria;o__Bifidobacteriales	1.4293	94.9013	333.394	1.43302	1.54091	386.357	1.59669	1.77634	1.54129	1.42616	511.796	311.289	1.76909	59.4689			k__Bacteria;p__Bacteroidetes;c__Bacteroidia;o__Bacteroidales	6163.14	-0.30526	0.158523	-1.92565	0.0541479	0.426722	5501.65	6824.62	k__Bacteria;p__Bacteroidetes;c__Bacteroidia;o__Bacteroidales	4099.32	6643.94	5878.18	8934.9	5262.75	5791.54	5344.09	4873.57	8012.53	8762.69	3949.71	4820.79	5965.01	7944.9
k__Bacteria;p__Bacteroidetes;c__Bacteroidia;o__Bacteroidales	6004.47	-0.393723	0.118993	-3.30878	0.000937021	0.0122334	6851.8	5157.14	k__Bacteria;p__Bacteroidetes;c__Bacteroidia;o__Bacteroidales	4326.49	6537.97	6187.61	8834.55	3895.42	5767.76	5345.73	5256.2	5863.08	8720.98	4650.74	4947.68	5830.92	7897.47			k__Bacteria;p__Verrucomicrobia;c__Verrucomicrobiae;o__Verrucomicrobiales	142.648	0.941931	1.12437	0.83774	0.402177	0.788314	146.729	138.568	k__Bacteria;p__Verrucomicrobia;c__Verrucomicrobiae;o__Verrucomicrobiales	355.714	234.422	408.405	391.31	67.1352	1.53948	1.5962	1.64703	1.46054	1.43298	191.192	1.60479	1.5962	338.017
k__Bacteria;p__Verrucomicrobia;c__Verrucomicrobiae;o__Verrucomicrobiales	299.399	2.97688	0.901765	3.30117	0.000962817	0.0122334	137.14	461.657	k__Bacteria;p__Verrucomicrobia;c__Verrucomicrobiae;o__Verrucomicrobiales	185.809	230.683	1333.58	386.915	149.468	1.53316	54.2875	1.77634	1.54129	1.42616	540.998	1.64703	965.923	335.999			k__Bacteria;p__Firmicutes;c__Bacilli;o__Bacillales	513.709	0.109793	0.640092	0.171527	0.86381	0.997673	538.234	489.184	k__Bacteria;p__Firmicutes;c__Bacilli;o__Bacillales	599.55	645.403	1.58913	1.4493	483.046	752.807	153.235	265.172	1045.75	160.494	1.59327	1.60479	1482.87	1597.36
k__Bacteria;p__Firmicutes;c__Bacilli;o__Bacillales	507.523	0.0683416	0.610048	0.112027	0.910802	0.998322	488.778	526.268	k__Bacteria;p__Firmicutes;c__Bacilli;o__Bacillales	287.289	635.109	1.4687	1.43302	870.615	749.716	180.426	285.991	860.042	159.73	1.53693	1.64703	1482.5	1587.82			k__Bacteria;p__Proteobacteria;c__Gammaproteobacteria;o__Pseudomonadales	292.337	-0.382149	0.918316	-0.416141	0.677307	0.883259	269.373	315.301	k__Bacteria;p__Proteobacteria;c__Gammaproteobacteria;o__Pseudomonadales	273.957	7.41843	173.215	378.266	307.84	255.554	1.5962	457.875	543.322	447.091	66.9173	173.317	518.766	487.583
k__Bacteria;p__Proteobacteria;c__Gammaproteobacteria;o__Pseudomonadales	163.331	-7.14997	1.02337	-6.98665	2.8152e-12	5.86476e-10	319.594	7.06771	k__Bacteria;p__Proteobacteria;c__Gammaproteobacteria;o__Pseudomonadales	40.0204	7.3001	1.4687	374.018	1.54091	254.505	1.59669	493.823	1.54129	444.962	1.53693	177.879	1.76909	484.672			k__Bacteria;p__Actinobacteria;c__Coriobacteriia;o__Coriobacteriales	812.054	-0.0547276	0.453576	-0.120658	0.903962	0.997673	775.787	848.32	k__Bacteria;p__Actinobacteria;c__Coriobacteriia;o__Coriobacteriales	728.64	289.319	910.569	1418.86	862.934	1134.6	322.433	187.762	1221.01	962.965	1182.21	1237.29	202.718	707.443
k__Bacteria;p__Actinobacteria;c__Coriobacteriia;o__Coriobacteriales	912.14	0.325632	0.3538	0.920382	0.357373	0.571923	850.219	974.062	k__Bacteria;p__Actinobacteria;c__Coriobacteriia;o__Coriobacteriales	688.922	284.704	1330.64	1402.92	1191.12	1129.94	261.858	202.503	1018.8	958.381	1283.33	1269.86	1043.76	703.22			k__Bacteria;p__Firmicutes;c__Clostridia;o__Clostridiales	1754.19	-0.360636	0.335417	-1.07519	0.282291	0.788314	1708.12	1800.25	k__Bacteria;p__Firmicutes;c__Clostridia;o__Clostridiales	1639.44	1222.56	1655.87	3244.97	273.453	543.438	5390.38	2541.37	1735.12	2390.22	860.365	2198.56	402.243	460.661
k__Bacteria;p__Firmicutes;c__Clostridia;o__Clostridiales	1671.11	-0.738752	0.406898	-1.81557	0.0694364	0.304155	1826.7	1515.52	k__Bacteria;p__Firmicutes;c__Clostridia;o__Clostridiales	917.61	1203.06	2163.39	3208.53	40.0637	541.206	4699.07	2740.9	1322.43	2378.84	928.303	2256.43	537.803	457.911			k__Bacteria;p__Proteobacteria;c__Betaproteobacteria;o__Burkholderiales	257.199	0.356178	0.842223	0.422902	0.672366	0.879574	248.165	266.233	k__Bacteria;p__Proteobacteria;c__Betaproteobacteria;o__Burkholderiales	141.999	1.48369	831.113	1000.01	1.63745	1.53948	47.8861	27.9995	194.252	326.72	49.3913	93.0779	470.88	412.8
k__Bacteria;p__Proteobacteria;c__Betaproteobacteria;o__Burkholderiales	205.382	0.477522	0.884316	0.53999	0.589204	0.723114	264.714	146.049	k__Bacteria;p__Proteobacteria;c__Betaproteobacteria;o__Burkholderiales	60.0306	1.46002	516.981	988.782	61.6364	1.53316	79.8346	30.1978	164.918	325.165	52.2555	95.5278	86.6854	410.336			k__Bacteria;p__Proteobacteria;c__Epsilonproteobacteria;o__Campylobacterales	38.6964	0.198243	0.86044	0.230398	0.817783	0.98608	42.7067	34.6861	k__Bacteria;p__Proteobacteria;c__Epsilonproteobacteria;o__Campylobacterales	150.605	91.9885	1.58913	1.4493	1.63745	1.53948	140.466	143.292	1.46054	1.43298	1.59327	1.60479	1.5962	1.49565
k__Bacteria;p__Proteobacteria;c__Epsilonproteobacteria;o__Campylobacterales	83.1378	0.949804	0.860648	1.10359	0.26977	0.571923	36.0842	130.192	k__Bacteria;p__Proteobacteria;c__Epsilonproteobacteria;o__Campylobacterales	370.188	90.5213	1.4687	1.43302	1.54091	1.53316	533.295	154.542	1.54129	1.42616	1.53693	1.64703	1.76909	1.48672			k__Bacteria;p__TM7;c__TM7-3;o__CW040	20.2999	-3.40418	0.891703	-3.81762	0.000134746	0.00700679	1.55816	39.0416	k__Bacteria;p__TM7;c__TM7-3;o__CW040	1.43433	1.48369	1.58913	60.8704	1.63745	1.53948	1.5962	1.64703	1.46054	153.329	1.59327	30.491	1.5962	23.9304
k__Bacteria;p__TM7;c__TM7-3;o__CW040	94.7394	2.33339	0.790165	2.95304	0.00314656	0.030207	38.9481	150.531	k__Bacteria;p__TM7;c__TM7-3;o__CW040	1.4293	1.46002	484.67	60.1867	33.9	1.53316	148.492	1.77634	245.066	152.599	67.6248	31.2936	72.5326	23.7876			Unassigned;__;__;__	47.9893	-0.488684	0.721586	-0.677235	0.498257	0.793872	39.7067	56.2718	Unassigned;__;__;__	12.909	120.179	25.426	40.5803	14.737	66.1978	70.2329	70.8223	35.053	21.4947	68.5105	41.7246	51.0785	32.9043
Unassigned;__;__;__	88.9936	0.801331	0.675466	1.18634	0.235489	0.571923	56.8026	121.185	Unassigned;__;__;__	102.91	118.262	299.614	40.1245	151.009	65.926	75.0445	76.3827	160.295	21.3924	39.9601	42.8228	19.46	32.7079			k__Bacteria;p__Proteobacteria;c__Alphaproteobacteria;o__Rhizobiales	86.8573	0.162706	0.914384	0.17794	0.85877	0.997673	96.3507	77.3639	k__Bacteria;p__Proteobacteria;c__Alphaproteobacteria;o__Rhizobiales	1.43433	1.48369	325.771	243.482	1.63745	1.53948	1.5962	1.64703	1.46054	1.43298	340.959	290.467	1.5962	1.49565
k__Bacteria;p__Proteobacteria;c__Alphaproteobacteria;o__Rhizobiales	39.8161	-1.90703	1.10492	-1.72595	0.0843568	0.304155	78.0774	1.5547	k__Bacteria;p__Proteobacteria;c__Alphaproteobacteria;o__Rhizobiales	1.4293	1.46002	1.4687	240.747	1.54091	1.53316	1.59669	1.77634	1.54129	1.42616	1.53693	298.113	1.76909	1.48672			k__Bacteria;p__Proteobacteria;c__Alphaproteobacteria;o__RF32	7.7367	0.431916	0.865104	0.499265	0.617593	0.852494	10.6389	4.83452	k__Bacteria;p__Proteobacteria;c__Alphaproteobacteria;o__RF32	1.43433	1.48369	65.1542	24.638	1.63745	1.53948	1.5962	1.64703	1.46054	1.43298	1.59327	1.60479	1.5962	1.49565
k__Bacteria;p__Proteobacteria;c__Alphaproteobacteria;o__RF32	21.2278	0.789099	0.956485	0.824999	0.409372	0.572326	4.81296	37.6426	k__Bacteria;p__Proteobacteria;c__Alphaproteobacteria;o__RF32	1.4293	1.46002	254.084	24.3613	1.54091	1.53316	1.59669	1.77634	1.54129	1.42616	1.53693	1.64703	1.76909	1.48672			k__Bacteria;p__Deferribacteres;c__Deferribacteres;o__Deferribacterales	13.3185	-0.551389	0.88505	-0.623003	0.533282	0.793872	12.2132	14.4239	k__Bacteria;p__Deferribacteres;c__Deferribacteres;o__Deferribacterales	76.0195	63.7985	1.58913	1.4493	1.63745	1.53948	1.5962	29.6466	1.46054	1.43298	1.59327	1.60479	1.5962	1.49565
k__Bacteria;p__Deferribacteres;c__Deferribacteres;o__Deferribacterales	33.2715	0.938228	0.883677	1.06173	0.288357	0.571923	14.6116	51.9315	k__Bacteria;p__Deferribacteres;c__Deferribacteres;o__Deferribacterales	221.541	62.7809	1.4687	1.43302	1.54091	1.53316	134.122	31.9742	1.54129	1.42616	1.53693	1.64703	1.76909	1.48672			k__Bacteria;p__Proteobacteria;c__Gammaproteobacteria;o__Enterobacteriales	22.2116	-3.05422	1.02135	-2.99037	0.0027864	0.0643968	8.34186	36.0813	k__Bacteria;p__Proteobacteria;c__Gammaproteobacteria;o__Enterobacteriales	1.43433	1.48369	1.58913	68.1169	49.1234	1.53948	1.5962	92.2337	1.46054	1.43298	1.59327	36.9102	1.5962	50.8522
k__Bacteria;p__Proteobacteria;c__Gammaproteobacteria;o__Enterobacteriales	20.6465	-3.08666	0.996575	-3.09726	0.00195316	0.021635	37.0967	4.19626	k__Bacteria;p__Proteobacteria;c__Gammaproteobacteria;o__Enterobacteriales	1.4293	1.46002	1.4687	67.3518	20.0318	1.53316	1.59669	99.4752	1.54129	1.42616	1.53693	37.8817	1.76909	50.5486			k__Bacteria;p__Cyanobacteria;c__4C0d-2;o__YS2	6.22823	-0.251119	0.85086	-0.295136	0.76789	0.942308	4.7447	7.71175	k__Bacteria;p__Cyanobacteria;c__4C0d-2;o__YS2	1.43433	1.48369	1.58913	1.4493	1.63745	1.53948	1.5962	1.64703	1.46054	1.43298	23.899	44.9341	1.5962	1.49565
k__Bacteria;p__Cyanobacteria;c__4C0d-2;o__YS2	10.5878	0.757889	0.840925	0.901255	0.367453	0.571923	7.89033	13.2853	k__Bacteria;p__Cyanobacteria;c__4C0d-2;o__YS2	1.4293	1.46002	1.4687	1.43302	1.54091	1.53316	19.1603	1.77634	1.54129	1.42616	66.0878	46.1169	1.76909	1.48672			k__Bacteria;p__Firmicutes;c__Erysipelotrichi;o__Erysipelotrichales;f__Erysipelotrichaceae	4556.85	0.332226	0.428915	0.774573	0.438592	0.788314	4690.23	4423.47	k__Bacteria;p__Firmicutes;c__Erysipelotrichi;o__Erysipelotrichales;f__Erysipelotrichaceae	9823.73	6480.74	2366.21	6175.45	5673.75	7617.36	258.585	92.2337	3312.51	2904.66	6095.85	1256.55	5300.99	6437.29
k__Bacteria;p__Firmicutes;__;__	3.18548	0.992751	0.766943	1.29442	0.195519	0.571923	1.74221	4.62874	k__Bacteria;p__Firmicutes;__;__	20.0102	1.46002	4.40609	2.86603	1.54091	1.53316	1.59669	1.77634	1.54129	1.42616	1.53693	1.64703	1.76909	1.48672			k__Bacteria;p__Firmicutes;c__Bacilli;o__Lactobacillales;f__Lactobacillaceae	5141.68	-0.278203	0.202519	-1.37371	0.169531	0.774998	4805.51	5477.85	k__Bacteria;p__Firmicutes;c__Bacilli;o__Lactobacillales;f__Lactobacillaceae	4938.4	4327.91	1048.82	2376.84	6638.2	5987.05	5601.08	6718.24	8703.37	11895.2	1811.55	2809.99	4897.15	4229.7
k__Bacteria;p__Firmicutes;c__Erysipelotrichi;o__Erysipelotrichales;f__Erysipelotrichaceae	3782.34	-0.142793	0.43541	-0.327951	0.742949	0.881742	4392.62	3172.06	k__Bacteria;p__Firmicutes;c__Erysipelotrichi;o__Erysipelotrichales;f__Erysipelotrichaceae	4456.55	6377.37	2705.34	6106.09	4578.05	7586.09	300.178	99.4752	1519.72	2890.83	4690.7	1289.63	3953.91	6398.86			k__Bacteria;p__Proteobacteria;c__Deltaproteobacteria;o__Desulfovibrionales;f__Desulfovibrionaceae	454.124	0.803326	1.2881	0.623653	0.532856	0.793872	563.021	345.228	k__Bacteria;p__Proteobacteria;c__Deltaproteobacteria;o__Desulfovibrionales;f__Desulfovibrionaceae	781.71	272.998	319.414	28.9859	1.63745	789.755	684.771	373.876	1285.28	726.522	866.738	1.60479	1.5962	222.852
k__Bacteria;p__Firmicutes;c__Bacilli;o__Lactobacillales;f__Lactobacillaceae	4424.98	-0.839018	0.162053	-5.17742	2.24976e-07	8.22115e-06	5534.88	3315.07	k__Bacteria;p__Firmicutes;c__Bacilli;o__Lactobacillales;f__Lactobacillaceae	2285.45	4258.88	1094.18	2350.15	4260.62	5962.47	2513.19	7245.7	8592.72	11838.6	1584.57	2883.95	2874.77	4204.45			k__Bacteria;p__Actinobacteria;c__Actinobacteria;o__Bifidobacteriales;f__Bifidobacteriaceae	65.4558	-2.62404	1.11529	-2.35278	0.0186338	0.287099	9.1902	121.721	k__Bacteria;p__Actinobacteria;c__Actinobacteria;o__Bifidobacteriales;f__Bifidobacteriaceae	7.17165	96.4396	1.58913	1.4493	1.63745	387.95	1.5962	1.64703	37.9741	1.43298	1.59327	303.306	12.7696	59.8261
k__Bacteria;p__Proteobacteria;c__Deltaproteobacteria;o__Desulfovibrionales;f__Desulfovibrionaceae	376.764	-0.140102	0.948092	-0.147772	0.882523	0.992838	347.611	405.916	k__Bacteria;p__Proteobacteria;c__Deltaproteobacteria;o__Desulfovibrionales;f__Desulfovibrionaceae	608.881	268.644	223.242	28.6603	323.591	786.512	7.98346	403.23	593.398	723.064	1066.63	1.64703	17.6909	221.522			k__Bacteria;p__Bacteroidetes;c__Bacteroidia;o__Bacteroidales;f__S24-7	6041.02	-0.310232	0.160591	-1.93182	0.0533823	0.426722	5387	6695.03	k__Bacteria;p__Bacteroidetes;c__Bacteroidia;o__Bacteroidales;f__S24-7	3961.62	6559.37	5784.42	8610.26	5210.35	5791.54	5219.58	4725.33	7806.6	8447.43	3903.51	4820.79	5822.95	7910.5
k__Bacteria;p__Actinobacteria;c__Actinobacteria;o__Bifidobacteriales;f__Bifidobacteriaceae	122.123	-1.90634	1.14036	-1.6717	0.0945844	0.321736	122.379	121.867	k__Bacteria;p__Actinobacteria;c__Actinobacteria;o__Bifidobacteriales;f__Bifidobacteriaceae	1.4293	94.9013	333.394	1.43302	1.54091	386.357	1.59669	1.77634	1.54129	1.42616	511.796	311.289	1.76909	59.4689			k__Bacteria;p__Verrucomicrobia;c__Verrucomicrobiae;o__Verrucomicrobiales;f__Verrucomicrobiaceae	142.648	0.941931	1.12437	0.83774	0.402177	0.788314	146.729	138.568	k__Bacteria;p__Verrucomicrobia;c__Verrucomicrobiae;o__Verrucomicrobiales;f__Verrucomicrobiaceae	355.714	234.422	408.405	391.31	67.1352	1.53948	1.5962	1.64703	1.46054	1.43298	191.192	1.60479	1.5962	338.017
k__Bacteria;p__Bacteroidetes;c__Bacteroidia;o__Bacteroidales;f__S24-7	5827.09	-0.433908	0.12181	-3.56218	0.000367792	0.00690809	6721.51	4932.68	k__Bacteria;p__Bacteroidetes;c__Bacteroidia;o__Bacteroidales;f__S24-7	3854.82	6454.75	5858.63	8513.56	3864.6	5767.76	4858.74	5096.33	5610.31	8407.22	4650.74	4947.68	5830.92	7863.28			k__Bacteria;p__Firmicutes;c__Bacilli;o__Bacillales;f__Staphylococcaceae	286.931	-0.22806	0.768115	-0.296909	0.766536	0.942308	281.955	291.907	k__Bacteria;p__Firmicutes;c__Bacilli;o__Bacillales;f__Staphylococcaceae	516.359	367.954	1.58913	1.4493	312.752	295.581	1.5962	1.64703	16.066	54.4534	1.59327	1.60479	1123.73	1320.66
k__Bacteria;p__Verrucomicrobia;c__Verrucomicrobiae;o__Verrucomicrobiales;f__Verrucomicrobiaceae	299.399	2.97688	0.901765	3.30117	0.000962817	0.0122334	137.14	461.657	k__Bacteria;p__Verrucomicrobia;c__Verrucomicrobiae;o__Verrucomicrobiales;f__Verrucomicrobiaceae	185.809	230.683	1333.58	386.915	149.468	1.53316	54.2875	1.77634	1.54129	1.42616	540.998	1.64703	965.923	335.999			k__Bacteria;p__Proteobacteria;c__Gammaproteobacteria;o__Pseudomonadales;f__Pseudomonadaceae	285.191	-0.290956	0.926962	-0.313881	0.753611	0.942308	269.373	301.01	k__Bacteria;p__Proteobacteria;c__Gammaproteobacteria;o__Pseudomonadales;f__Pseudomonadaceae	273.957	5.93474	173.215	279.714	307.84	255.554	1.5962	457.875	543.322	447.091	66.9173	173.317	518.766	487.583
k__Bacteria;p__Firmicutes;c__Bacilli;o__Bacillales;f__Staphylococcaceae	278.726	-0.396399	0.721683	-0.54927	0.58282	0.723114	289.754	267.697	k__Bacteria;p__Firmicutes;c__Bacilli;o__Bacillales;f__Staphylococcaceae	287.289	362.085	1.4687	1.43302	278.905	294.367	1.59669	1.77634	16.9542	54.1941	1.53693	1.64703	1286.13	1312.78			k__Bacteria;p__Actinobacteria;c__Coriobacteriia;o__Coriobacteriales;f__Coriobacteriaceae	812.054	-0.0547276	0.453576	-0.120658	0.903962	0.997673	775.787	848.32	k__Bacteria;p__Actinobacteria;c__Coriobacteriia;o__Coriobacteriales;f__Coriobacteriaceae	728.64	289.319	910.569	1418.86	862.934	1134.6	322.433	187.762	1221.01	962.965	1182.21	1237.29	202.718	707.443
k__Bacteria;p__Proteobacteria;c__Gammaproteobacteria;o__Pseudomonadales;f__Pseudomonadaceae	156.266	-7.07686	1.02655	-6.89385	5.43033e-12	5.86476e-10	305.465	7.06771	k__Bacteria;p__Proteobacteria;c__Gammaproteobacteria;o__Pseudomonadales;f__Pseudomonadaceae	40.0204	5.84008	1.4687	276.572	1.54091	254.505	1.59669	493.823	1.54129	444.962	1.53693	177.879	1.76909	484.672			k__Bacteria;p__Firmicutes;c__Bacilli;o__Bacillales;__	195.473	-0.640432	0.969426	-0.66063	0.50885	0.793872	221.587	169.359	k__Bacteria;p__Firmicutes;c__Bacilli;o__Bacillales;__	1.43433	191.395	1.58913	1.4493	117.896	340.226	153.235	265.172	1031.14	107.474	1.59327	1.60479	244.219	278.191
k__Bacteria;p__Actinobacteria;c__Coriobacteriia;o__Coriobacteriales;f__Coriobacteriaceae	912.14	0.325632	0.3538	0.920382	0.357373	0.571923	850.219	974.062	k__Bacteria;p__Actinobacteria;c__Coriobacteriia;o__Coriobacteriales;f__Coriobacteriaceae	688.922	284.704	1330.64	1402.92	1191.12	1129.94	261.858	202.503	1018.8	958.381	1283.33	1269.86	1043.76	703.22			k__Bacteria;p__Firmicutes;c__Bacilli;o__Lactobacillales;f__Streptococcaceae	175.507	2.043	1.0682	1.91257	0.0558027	0.426722	219.861	131.154	k__Bacteria;p__Firmicutes;c__Bacilli;o__Lactobacillales;f__Streptococcaceae	216.584	1.48369	1.58913	7.24648	312.752	1.53948	162.813	1.64703	170.883	203.484	428.589	325.773	245.815	376.904
k__Bacteria;p__Firmicutes;c__Bacilli;o__Bacillales;__	201.732	-0.960907	1.03551	-0.927955	0.353431	0.571923	171.391	232.073	k__Bacteria;p__Firmicutes;c__Bacilli;o__Bacillales;__	1.4293	188.343	1.4687	1.43302	593.251	338.829	180.426	285.991	844.629	106.962	1.53693	1.64703	1.76909	276.531			k__Bacteria;p__Firmicutes;c__Clostridia;o__Clostridiales;f__Lachnospiraceae	808.869	-0.678632	0.48466	-1.40022	0.161447	0.774998	726.12	891.617	k__Bacteria;p__Firmicutes;c__Clostridia;o__Clostridiales;f__Lachnospiraceae	715.731	635.017	446.544	1623.21	234.155	354.081	2060.7	874.574	1222.47	1196.54	325.027	1311.11	78.2139	246.783
k__Bacteria;p__Firmicutes;c__Bacilli;o__Lactobacillales;f__Streptococcaceae	124.402	2.67581	1.07859	2.48084	0.0131075	0.10486	131.922	116.883	k__Bacteria;p__Firmicutes;c__Bacilli;o__Lactobacillales;f__Streptococcaceae	54.3134	1.46002	157.15	7.16509	217.268	1.53316	78.2379	1.77634	83.2299	202.515	1.53693	334.347	226.443	374.654			k__Bacteria;p__Firmicutes;c__Clostridia;o__Clostridiales;f__Clostridiaceae	169.738	-0.475775	0.969529	-0.490729	0.623618	0.852494	151.529	187.947	k__Bacteria;p__Firmicutes;c__Clostridia;o__Clostridiales;f__Clostridiaceae	1.43433	1.48369	44.4955	68.1169	1.63745	1.53948	512.381	263.525	1.46054	534.503	173.666	231.09	325.625	215.374
k__Bacteria;p__Firmicutes;c__Clostridia;o__Clostridiales;f__Lachnospiraceae	716.488	-1.18071	0.620747	-1.90208	0.0571612	0.301142	901.073	531.902	k__Bacteria;p__Firmicutes;c__Clostridia;o__Clostridiales;f__Lachnospiraceae	281.572	624.889	1025.15	1604.98	1.54091	352.627	1033.06	943.238	781.436	1190.84	345.808	1345.62	254.749	245.309			k__Bacteria;p__Firmicutes;c__Clostridia;o__Clostridiales;f__	709.77	-0.268866	0.52203	-0.51504	0.606525	0.852494	766.202	653.339	k__Bacteria;p__Firmicutes;c__Clostridia;o__Clostridiales;f__	807.528	551.931	1120.33	1502.92	40.9361	190.896	2531.58	1128.22	496.584	555.997	364.858	641.916	1.5962	1.49565
k__Bacteria;p__Firmicutes;c__Clostridia;o__Clostridiales;f__Clostridiaceae	143.869	-0.890083	0.892386	-0.997419	0.318561	0.571923	191.111	96.6265	k__Bacteria;p__Firmicutes;c__Clostridia;o__Clostridiales;f__Clostridiaceae	1.4293	1.46002	104.277	67.3518	1.54091	1.53316	1.59669	284.215	117.138	531.958	192.116	237.172	258.287	214.088			k__Bacteria;p__Proteobacteria;c__Betaproteobacteria;o__Burkholderiales;f__Alcaligenaceae	257.199	0.356178	0.842223	0.422902	0.672366	0.879574	248.165	266.233	k__Bacteria;p__Proteobacteria;c__Betaproteobacteria;o__Burkholderiales;f__Alcaligenaceae	141.999	1.48369	831.113	1000.01	1.63745	1.53948	47.8861	27.9995	194.252	326.72	49.3913	93.0779	470.88	412.8
k__Bacteria;p__Firmicutes;c__Clostridia;o__Clostridiales;f__	689.201	-0.302725	0.519407	-0.582828	0.560009	0.701229	664.246	714.155	k__Bacteria;p__Firmicutes;c__Clostridia;o__Clostridiales;f__	568.861	543.128	809.251	1486.04	40.0637	190.112	2856.48	1216.79	322.131	553.351	393.453	658.812	8.84544	1.48672			k__Bacteria;p__Proteobacteria;c__Epsilonproteobacteria;o__Campylobacterales;f__Helicobacteraceae	38.6964	0.198243	0.86044	0.230398	0.817783	0.98608	42.7067	34.6861	k__Bacteria;p__Proteobacteria;c__Epsilonproteobacteria;o__Campylobacterales;f__Helicobacteraceae	150.605	91.9885	1.58913	1.4493	1.63745	1.53948	140.466	143.292	1.46054	1.43298	1.59327	1.60479	1.5962	1.49565
k__Bacteria;p__Proteobacteria;c__Betaproteobacteria;o__Burkholderiales;f__Alcaligenaceae	205.382	0.477522	0.884316	0.53999	0.589204	0.723114	264.714	146.049	k__Bacteria;p__Proteobacteria;c__Betaproteobacteria;o__Burkholderiales;f__Alcaligenaceae	60.0306	1.46002	516.981	988.782	61.6364	1.53316	79.8346	30.1978	164.918	325.165	52.2555	95.5278	86.6854	410.336			k__Bacteria;p__Bacteroidetes;c__Bacteroidia;o__Bacteroidales;f__Bacteroidaceae	57.8662	0.343452	0.972063	0.353323	0.723847	0.932261	48.7091	67.0233	k__Bacteria;p__Bacteroidetes;c__Bacteroidia;o__Bacteroidales;f__Bacteroidaceae	34.4239	47.4779	1.58913	205.8	54.0357	1.53948	62.2519	103.763	30.6714	73.0821	17.526	1.60479	140.466	35.8957
k__Bacteria;p__Proteobacteria;c__Epsilonproteobacteria;o__Campylobacterales;f__Helicobacteraceae	83.1378	0.949804	0.860648	1.10359	0.26977	0.571923	36.0842	130.192	k__Bacteria;p__Proteobacteria;c__Epsilonproteobacteria;o__Campylobacterales;f__Helicobacteraceae	370.188	90.5213	1.4687	1.43302	1.54091	1.53316	533.295	154.542	1.54129	1.42616	1.53693	1.64703	1.76909	1.48672			k__Bacteria;p__TM7;c__TM7-3;o__CW040;f__F16	20.2999	-3.40418	0.891703	-3.81762	0.000134746	0.00700679	1.55816	39.0416	k__Bacteria;p__TM7;c__TM7-3;o__CW040;f__F16	1.43433	1.48369	1.58913	60.8704	1.63745	1.53948	1.5962	1.64703	1.46054	153.329	1.59327	30.491	1.5962	23.9304
k__Bacteria;p__Bacteroidetes;c__Bacteroidia;o__Bacteroidales;f__Bacteroidaceae	42.0899	-2.58625	0.946082	-2.73364	0.00626387	0.0541199	67.6735	16.5062	k__Bacteria;p__Bacteroidetes;c__Bacteroidia;o__Bacteroidales;f__Bacteroidaceae	75.7529	46.7206	1.4687	203.488	1.54091	1.53316	31.9339	111.91	1.54129	72.7342	1.53693	1.64703	1.76909	35.6814			Unassigned;__;__;__;__	47.9893	-0.488684	0.721586	-0.677235	0.498257	0.793872	39.7067	56.2718	Unassigned;__;__;__;__	12.909	120.179	25.426	40.5803	14.737	66.1978	70.2329	70.8223	35.053	21.4947	68.5105	41.7246	51.0785	32.9043
k__Bacteria;p__TM7;c__TM7-3;o__CW040;f__F16	94.7394	2.33339	0.790165	2.95304	0.00314656	0.030207	38.9481	150.531	k__Bacteria;p__TM7;c__TM7-3;o__CW040;f__F16	1.4293	1.46002	484.67	60.1867	33.9	1.53316	148.492	1.77634	245.066	152.599	67.6248	31.2936	72.5326	23.7876			k__Bacteria;p__Proteobacteria;c__Alphaproteobacteria;o__Rhizobiales;f__Hyphomicrobiaceae	68.6235	-0.0543176	0.904219	-0.0600713	0.952099	0.997673	65.6802	71.5668	k__Bacteria;p__Proteobacteria;c__Alphaproteobacteria;o__Rhizobiales;f__Hyphomicrobiaceae	1.43433	1.48369	173.215	202.901	1.63745	1.53948	1.5962	1.64703	1.46054	1.43298	278.822	290.467	1.5962	1.49565
Unassigned;__;__;__;__	88.9936	0.801331	0.675466	1.18634	0.235489	0.571923	56.8026	121.185	Unassigned;__;__;__;__	102.91	118.262	299.614	40.1245	151.009	65.926	75.0445	76.3827	160.295	21.3924	39.9601	42.8228	19.46	32.7079			k__Bacteria;p__Proteobacteria;c__Alphaproteobacteria;o__RF32;f__	7.7367	0.431916	0.865104	0.499265	0.617593	0.852494	10.6389	4.83452	k__Bacteria;p__Proteobacteria;c__Alphaproteobacteria;o__RF32;f__	1.43433	1.48369	65.1542	24.638	1.63745	1.53948	1.5962	1.64703	1.46054	1.43298	1.59327	1.60479	1.5962	1.49565
k__Bacteria;p__Proteobacteria;c__Alphaproteobacteria;o__Rhizobiales;f__Hyphomicrobiaceae	36.95	-1.90556	1.09869	-1.73439	0.0828487	0.304155	72.3454	1.5547	k__Bacteria;p__Proteobacteria;c__Alphaproteobacteria;o__Rhizobiales;f__Hyphomicrobiaceae	1.4293	1.46002	1.4687	200.622	1.54091	1.53316	1.59669	1.77634	1.54129	1.42616	1.53693	298.113	1.76909	1.48672			k__Bacteria;p__Bacteroidetes;c__Bacteroidia;o__Bacteroidales;f__Rikenellaceae	44.9024	0.833986	0.859084	0.970786	0.331655	0.788314	49.5808	40.224	k__Bacteria;p__Bacteroidetes;c__Bacteroidia;o__Bacteroidales;f__Rikenellaceae	28.6866	26.7063	69.9215	59.4211	1.63745	1.53948	62.2519	1.64703	178.186	189.154	1.59327	1.60479	4.78861	1.49565
k__Bacteria;p__Proteobacteria;c__Alphaproteobacteria;o__RF32;f__	21.2278	0.789099	0.956485	0.824999	0.409372	0.572326	4.81296	37.6426	k__Bacteria;p__Proteobacteria;c__Alphaproteobacteria;o__RF32;f__	1.4293	1.46002	254.084	24.3613	1.54091	1.53316	1.59669	1.77634	1.54129	1.42616	1.53693	1.64703	1.76909	1.48672			k__Bacteria;p__Deferribacteres;c__Deferribacteres;o__Deferribacterales;f__Deferribacteraceae	13.3185	-0.551389	0.88505	-0.623003	0.533282	0.793872	12.2132	14.4239	k__Bacteria;p__Deferribacteres;c__Deferribacteres;o__Deferribacterales;f__Deferribacteraceae	76.0195	63.7985	1.58913	1.4493	1.63745	1.53948	1.5962	29.6466	1.46054	1.43298	1.59327	1.60479	1.5962	1.49565
k__Bacteria;p__Bacteroidetes;c__Bacteroidia;o__Bacteroidales;f__Rikenellaceae	73.6609	1.52772	0.868787	1.75845	0.0786716	0.304155	39.9615	107.36	k__Bacteria;p__Bacteroidetes;c__Bacteroidia;o__Bacteroidales;f__Rikenellaceae	92.9044	26.2804	230.585	58.7537	1.54091	1.53316	202.78	1.77634	220.405	188.253	1.53693	1.64703	1.76909	1.48672			k__Bacteria;p__Firmicutes;c__Clostridia;o__Clostridiales;f__Ruminococcaceae	64.5301	-0.507243	0.831769	-0.609836	0.54197	0.793872	65.5376	63.5226	k__Bacteria;p__Firmicutes;c__Clostridia;o__Clostridiales;f__Ruminococcaceae	119.049	38.5758	33.3716	55.0732	1.63745	1.53948	282.528	279.995	18.987	48.7214	1.59327	19.2575	1.5962	1.49565
k__Bacteria;p__Deferribacteres;c__Deferribacteres;o__Deferribacterales;f__Deferribacteraceae	33.2715	0.938228	0.883677	1.06173	0.288357	0.571923	14.6116	51.9315	k__Bacteria;p__Deferribacteres;c__Deferribacteres;o__Deferribacterales;f__Deferribacteraceae	221.541	62.7809	1.4687	1.43302	1.54091	1.53316	134.122	31.9742	1.54129	1.42616	1.53693	1.64703	1.76909	1.48672			k__Bacteria;p__Proteobacteria;c__Alphaproteobacteria;o__Rhizobiales;f__	19.7738	1.29463	0.92031	1.40674	0.159506	0.774998	32.2287	7.31903	k__Bacteria;p__Proteobacteria;c__Alphaproteobacteria;o__Rhizobiales;f__	1.43433	1.48369	154.145	42.0296	1.63745	1.53948	1.5962	1.64703	1.46054	1.43298	63.7307	1.60479	1.5962	1.49565
k__Bacteria;p__Firmicutes;c__Clostridia;o__Clostridiales;f__Ruminococcaceae	106.863	0.505544	0.801272	0.630927	0.528088	0.670982	66.5239	147.203	k__Bacteria;p__Firmicutes;c__Clostridia;o__Clostridiales;f__Ruminococcaceae	58.6013	37.9605	165.963	54.4547	1.54091	1.53316	758.429	301.978	23.1194	48.4895	1.53693	19.7644	21.2291	1.48672			k__Bacteria;p__Bacteroidetes;c__Bacteroidia;o__Bacteroidales;f__[Odoribacteraceae]	6.91484	-0.671497	0.876148	-0.76642	0.443426	0.788314	3.81211	10.0176	k__Bacteria;p__Bacteroidetes;c__Bacteroidia;o__Bacteroidales;f__[Odoribacteraceae]	17.212	14.8369	1.58913	1.4493	1.63745	1.53948	1.5962	47.7639	1.46054	1.43298	1.59327	1.60479	1.5962	1.49565
k__Bacteria;p__Proteobacteria;c__Alphaproteobacteria;o__Rhizobiales;f__	4.41213	-1.07155	0.846003	-1.26661	0.205296	0.571923	7.26956	1.5547	k__Bacteria;p__Proteobacteria;c__Alphaproteobacteria;o__Rhizobiales;f__	1.4293	1.46002	1.4687	41.5575	1.54091	1.53316	1.59669	1.77634	1.54129	1.42616	1.53693	1.64703	1.76909	1.48672			k__Bacteria;p__Firmicutes;c__Clostridia;o__Clostridiales;f__[Mogibacteriaceae]	4.00572	-0.019964	0.884271	-0.0225768	0.981988	0.997673	3.82834	4.1831	k__Bacteria;p__Firmicutes;c__Clostridia;o__Clostridiales;f__[Mogibacteriaceae]	1.43433	1.48369	17.4804	1.4493	1.63745	1.53948	1.5962	1.64703	1.46054	20.0618	1.59327	1.60479	1.5962	1.49565
k__Bacteria;p__Bacteroidetes;c__Bacteroidia;o__Bacteroidales;f__[Odoribacteraceae]	21.6534	1.29504	0.857433	1.51037	0.130948	0.422161	10.52	32.7868	k__Bacteria;p__Bacteroidetes;c__Bacteroidia;o__Bacteroidales;f__[Odoribacteraceae]	130.066	14.6002	13.2183	1.43302	1.54091	1.53316	79.8346	51.5139	1.54129	1.42616	1.53693	1.64703	1.76909	1.48672			k__Bacteria;p__Firmicutes;c__Bacilli;o__Bacillales;f__Planococcaceae	34.2748	0.432879	0.938872	0.461063	0.644753	0.856925	37.8081	30.7416	k__Bacteria;p__Firmicutes;c__Bacilli;o__Bacillales;f__Planococcaceae	84.6255	89.0211	1.58913	1.4493	55.6731	118.54	1.5962	1.64703	1.46054	1.43298	1.59327	1.60479	118.119	1.49565
k__Bacteria;p__Firmicutes;c__Clostridia;o__Clostridiales;f__[Mogibacteriaceae]	3.97132	-0.0845	0.758964	-0.111336	0.91135	0.998322	4.18608	3.75655	k__Bacteria;p__Firmicutes;c__Clostridia;o__Clostridiales;f__[Mogibacteriaceae]	1.4293	1.46002	1.4687	1.43302	1.54091	1.53316	1.59669	1.77634	16.9542	19.9663	1.53693	1.64703	1.76909	1.48672			k__Bacteria;p__Firmicutes;c__Clostridia;o__Clostridiales;__	4.97604	-0.308021	0.903775	-0.340816	0.733242	0.935671	2.6983	7.25378	k__Bacteria;p__Firmicutes;c__Clostridia;o__Clostridiales;__	1.43433	1.48369	1.58913	1.4493	1.63745	1.53948	9.57722	1.64703	1.46054	41.5565	1.59327	1.60479	1.5962	1.49565
k__Bacteria;p__Firmicutes;c__Bacilli;o__Bacillales;f__Planococcaceae	30.0483	-1.00605	1.13016	-0.890185	0.373366	0.571923	30.4891	29.6074	k__Bacteria;p__Firmicutes;c__Bacilli;o__Bacillales;f__Planococcaceae	1.4293	87.6012	1.4687	1.43302	1.54091	118.054	1.59669	1.77634	1.54129	1.42616	1.53693	1.64703	198.138	1.48672			k__Bacteria;p__Bacteroidetes;c__Bacteroidia;o__Bacteroidales;f__[Paraprevotellaceae]	11.0664	-0.164935	0.908557	-0.181535	0.855948	0.997673	9.69834	12.4345	k__Bacteria;p__Bacteroidetes;c__Bacteroidia;o__Bacteroidales;f__[Paraprevotellaceae]	32.9896	1.48369	27.0151	40.5803	1.63745	1.53948	1.5962	1.64703	1.46054	38.6905	1.59327	1.60479	1.5962	1.49565
k__Bacteria;p__Firmicutes;c__Clostridia;o__Clostridiales;__	14.7983	1.66705	0.874841	1.90554	0.0567094	0.301142	7.24214	22.3545	k__Bacteria;p__Firmicutes;c__Clostridia;o__Clostridiales;__	12.8637	1.46002	64.6226	1.43302	1.54091	1.53316	4.79008	1.77634	69.3582	41.3587	1.53693	1.64703	1.76909	1.48672			k__Bacteria;p__Proteobacteria;c__Gammaproteobacteria;o__Enterobacteriales;f__Enterobacteriaceae	22.2116	-3.05422	1.02135	-2.99037	0.0027864	0.0643968	8.34186	36.0813	k__Bacteria;p__Proteobacteria;c__Gammaproteobacteria;o__Enterobacteriales;f__Enterobacteriaceae	1.43433	1.48369	1.58913	68.1169	49.1234	1.53948	1.5962	92.2337	1.46054	1.43298	1.59327	36.9102	1.5962	50.8522
k__Bacteria;p__Bacteroidetes;c__Bacteroidia;o__Bacteroidales;f__[Paraprevotellaceae]	26.6724	1.64618	0.923874	1.78183	0.0747774	0.304155	12.362	40.9828	k__Bacteria;p__Bacteroidetes;c__Bacteroidia;o__Bacteroidales;f__[Paraprevotellaceae]	81.4701	1.46002	86.653	40.1245	1.54091	1.53316	84.6247	1.77634	29.2846	38.5064	1.53693	1.64703	1.76909	1.48672			k__Bacteria;p__Bacteroidetes;c__Bacteroidia;o__Bacteroidales;f__Prevotellaceae	8.84076	0.138524	0.944875	0.146606	0.883443	0.997673	10.1857	7.49577	k__Bacteria;p__Bacteroidetes;c__Bacteroidia;o__Bacteroidales;f__Prevotellaceae	31.5553	1.48369	1.58913	24.638	1.63745	1.53948	1.5962	1.64703	1.46054	20.0618	31.8654	1.60479	1.5962	1.49565
k__Bacteria;p__Proteobacteria;c__Gammaproteobacteria;o__Enterobacteriales;f__Enterobacteriaceae	20.6465	-3.08666	0.996575	-3.09726	0.00195316	0.021635	37.0967	4.19626	k__Bacteria;p__Proteobacteria;c__Gammaproteobacteria;o__Enterobacteriales;f__Enterobacteriaceae	1.4293	1.46002	1.4687	67.3518	20.0318	1.53316	1.59669	99.4752	1.54129	1.42616	1.53693	37.8817	1.76909	50.5486			k__Bacteria;p__Cyanobacteria;c__4C0d-2;o__YS2;f__	6.22823	-0.251119	0.85086	-0.295136	0.76789	0.942308	4.7447	7.71175	k__Bacteria;p__Cyanobacteria;c__4C0d-2;o__YS2;f__	1.43433	1.48369	1.58913	1.4493	1.63745	1.53948	1.5962	1.64703	1.46054	1.43298	23.899	44.9341	1.5962	1.49565
k__Bacteria;p__Bacteroidetes;c__Bacteroidia;o__Bacteroidales;f__Prevotellaceae	16.2565	1.32269	1.0134	1.3052	0.191826	0.571923	7.46155	25.0514	k__Bacteria;p__Bacteroidetes;c__Bacteroidia;o__Bacteroidales;f__Prevotellaceae	87.1872	1.46002	1.4687	24.3613	32.3591	1.53316	49.4975	1.77634	1.54129	19.9663	1.53693	1.64703	1.76909	1.48672			k__Bacteria;p__Firmicutes;c__Erysipelotrichi;o__Erysipelotrichales;f__Erysipelotrichaceae;g__Allobaculum	4556.85	0.332226	0.428915	0.774573	0.438592	0.788314	4690.23	4423.47	k__Bacteria;p__Firmicutes;c__Erysipelotrichi;o__Erysipelotrichales;f__Erysipelotrichaceae;g__Allobaculum	9823.73	6480.74	2366.21	6175.45	5673.75	7617.36	258.585	92.2337	3312.51	2904.66	6095.85	1256.55	5300.99	6437.29
k__Bacteria;p__Cyanobacteria;c__4C0d-2;o__YS2;f__	10.5878	0.757889	0.840925	0.901255	0.367453	0.571923	7.89033	13.2853	k__Bacteria;p__Cyanobacteria;c__4C0d-2;o__YS2;f__	1.4293	1.46002	1.4687	1.43302	1.54091	1.53316	19.1603	1.77634	1.54129	1.42616	66.0878	46.1169	1.76909	1.48672			k__Bacteria;p__Firmicutes;c__Bacilli;o__Lactobacillales;f__Lactobacillaceae;g__Lactobacillus	5141.68	-0.278203	0.202519	-1.37371	0.169531	0.774998	4805.51	5477.85	k__Bacteria;p__Firmicutes;c__Bacilli;o__Lactobacillales;f__Lactobacillaceae;g__Lactobacillus	4938.4	4327.91	1048.82	2376.84	6638.2	5987.05	5601.08	6718.24	8703.37	11895.2	1811.55	2809.99	4897.15	4229.7
k__Bacteria;p__Bacteroidetes;c__Bacteroidia;o__Bacteroidales;f__	5.2619	1.45212	0.839515	1.72971	0.0836825	0.304155	1.53749	8.98631	k__Bacteria;p__Bacteroidetes;c__Bacteroidia;o__Bacteroidales;f__	7.1465	1.46002	1.4687	1.43302	1.54091	1.53316	47.9008	1.77634	1.54129	1.42616	1.53693	1.64703	1.76909	1.48672			k__Bacteria;p__Proteobacteria;c__Deltaproteobacteria;o__Desulfovibrionales;f__Desulfovibrionaceae;g__Desulfovibrio	446.904	1.07412	1.383	0.776657	0.437361	0.788314	559.474	334.334	k__Bacteria;p__Proteobacteria;c__Deltaproteobacteria;o__Desulfovibrionales;f__Desulfovibrionaceae;g__Desulfovibrio	781.71	272.998	319.414	1.4493	1.63745	789.755	684.771	373.876	1260.45	677.801	866.738	1.60479	1.5962	222.852
k__Bacteria;p__Firmicutes;__;__;__	3.18548	0.992751	0.766943	1.29442	0.195519	0.571923	1.74221	4.62874	k__Bacteria;p__Firmicutes;__;__;__	20.0102	1.46002	4.40609	2.86603	1.54091	1.53316	1.59669	1.77634	1.54129	1.42616	1.53693	1.64703	1.76909	1.48672			k__Bacteria;p__Actinobacteria;c__Actinobacteria;o__Bifidobacteriales;f__Bifidobacteriaceae;g__Bifidobacterium	65.4558	-2.62404	1.11529	-2.35278	0.0186338	0.287099	9.1902	121.721	k__Bacteria;p__Actinobacteria;c__Actinobacteria;o__Bifidobacteriales;f__Bifidobacteriaceae;g__Bifidobacterium	7.17165	96.4396	1.58913	1.4493	1.63745	387.95	1.5962	1.64703	37.9741	1.43298	1.59327	303.306	12.7696	59.8261
k__Bacteria;p__Firmicutes;c__Erysipelotrichi;o__Erysipelotrichales;f__Erysipelotrichaceae;g__Allobaculum	3782.34	-0.142793	0.43541	-0.327951	0.742949	0.881742	4392.62	3172.06	k__Bacteria;p__Firmicutes;c__Erysipelotrichi;o__Erysipelotrichales;f__Erysipelotrichaceae;g__Allobaculum	4456.55	6377.37	2705.34	6106.09	4578.05	7586.09	300.178	99.4752	1519.72	2890.83	4690.7	1289.63	3953.91	6398.86			k__Bacteria;p__Bacteroidetes;c__Bacteroidia;o__Bacteroidales;f__S24-7;g__	6041.02	-0.310232	0.160591	-1.93182	0.0533823	0.426722	5387	6695.03	k__Bacteria;p__Bacteroidetes;c__Bacteroidia;o__Bacteroidales;f__S24-7;g__	3961.62	6559.37	5784.42	8610.26	5210.35	5791.54	5219.58	4725.33	7806.6	8447.43	3903.51	4820.79	5822.95	7910.5
k__Bacteria;p__Firmicutes;c__Bacilli;o__Lactobacillales;f__Lactobacillaceae;g__Lactobacillus	4424.98	-0.839018	0.162053	-5.17742	2.24976e-07	8.22115e-06	5534.88	3315.07	k__Bacteria;p__Firmicutes;c__Bacilli;o__Lactobacillales;f__Lactobacillaceae;g__Lactobacillus	2285.45	4258.88	1094.18	2350.15	4260.62	5962.47	2513.19	7245.7	8592.72	11838.6	1584.57	2883.95	2874.77	4204.45			k__Bacteria;p__Verrucomicrobia;c__Verrucomicrobiae;o__Verrucomicrobiales;f__Verrucomicrobiaceae;g__Akkermansia	142.648	0.941931	1.12437	0.83774	0.402177	0.788314	146.729	138.568	k__Bacteria;p__Verrucomicrobia;c__Verrucomicrobiae;o__Verrucomicrobiales;f__Verrucomicrobiaceae;g__Akkermansia	355.714	234.422	408.405	391.31	67.1352	1.53948	1.5962	1.64703	1.46054	1.43298	191.192	1.60479	1.5962	338.017
k__Bacteria;p__Proteobacteria;c__Deltaproteobacteria;o__Desulfovibrionales;f__Desulfovibrionaceae;g__Desulfovibrio	371.355	0.0733892	1.01829	0.0720709	0.942545	0.998322	336.795	405.916	k__Bacteria;p__Proteobacteria;c__Deltaproteobacteria;o__Desulfovibrionales;f__Desulfovibrionaceae;g__Desulfovibrio	608.881	268.644	223.242	1.43302	323.591	786.512	7.98346	403.23	593.398	674.574	1066.63	1.64703	17.6909	221.522			k__Bacteria;p__Firmicutes;c__Bacilli;o__Bacillales;f__Staphylococcaceae;g__Staphylococcus	186.954	-0.13197	0.820256	-0.160888	0.872181	0.997673	192.625	181.282	k__Bacteria;p__Firmicutes;c__Bacilli;o__Bacillales;f__Staphylococcaceae;g__Staphylococcus	258.179	175.075	1.58913	1.4493	312.752	254.015	1.5962	1.64703	16.066	54.4534	1.59327	1.60479	756.6	780.73
k__Bacteria;p__Actinobacteria;c__Actinobacteria;o__Bifidobacteriales;f__Bifidobacteriaceae;g__Bifidobacterium	122.123	-1.90634	1.14036	-1.6717	0.0945844	0.321736	122.379	121.867	k__Bacteria;p__Actinobacteria;c__Actinobacteria;o__Bifidobacteriales;f__Bifidobacteriaceae;g__Bifidobacterium	1.4293	94.9013	333.394	1.43302	1.54091	386.357	1.59669	1.77634	1.54129	1.42616	511.796	311.289	1.76909	59.4689			k__Bacteria;p__Proteobacteria;c__Gammaproteobacteria;o__Pseudomonadales;f__Pseudomonadaceae;g__Pseudomonas	285.191	-0.290956	0.926962	-0.313881	0.753611	0.942308	269.373	301.01	k__Bacteria;p__Proteobacteria;c__Gammaproteobacteria;o__Pseudomonadales;f__Pseudomonadaceae;g__Pseudomonas	273.957	5.93474	173.215	279.714	307.84	255.554	1.5962	457.875	543.322	447.091	66.9173	173.317	518.766	487.583
k__Bacteria;p__Bacteroidetes;c__Bacteroidia;o__Bacteroidales;f__S24-7;g__	5827.09	-0.433908	0.12181	-3.56218	0.000367792	0.00690809	6721.51	4932.68	k__Bacteria;p__Bacteroidetes;c__Bacteroidia;o__Bacteroidales;f__S24-7;g__	3854.82	6454.75	5858.63	8513.56	3864.6	5767.76	4858.74	5096.33	5610.31	8407.22	4650.74	4947.68	5830.92	7863.28			k__Bacteria;p__Actinobacteria;c__Coriobacteriia;o__Coriobacteriales;f__Coriobacteriaceae;g__Adlercreutzia	561.405	-0.0917854	0.555823	-0.165134	0.868838	0.997673	570.452	552.359	k__Bacteria;p__Actinobacteria;c__Coriobacteriia;o__Coriobacteriales;f__Coriobacteriaceae;g__Adlercreutzia	678.438	289.319	783.439	1055.09	386.437	603.477	322.433	163.056	1073.5	765.213	704.225	685.246	44.6937	305.113
k__Bacteria;p__Verrucomicrobia;c__Verrucomicrobiae;o__Verrucomicrobiales;f__Verrucomicrobiaceae;g__Akkermansia	299.399	2.97688	0.901765	3.30117	0.000962817	0.0122334	137.14	461.657	k__Bacteria;p__Verrucomicrobia;c__Verrucomicrobiae;o__Verrucomicrobiales;f__Verrucomicrobiaceae;g__Akkermansia	185.809	230.683	1333.58	386.915	149.468	1.53316	54.2875	1.77634	1.54129	1.42616	540.998	1.64703	965.923	335.999			k__Bacteria;p__Firmicutes;c__Bacilli;o__Bacillales;__;__	195.473	-0.640432	0.969426	-0.66063	0.50885	0.793872	221.587	169.359	k__Bacteria;p__Firmicutes;c__Bacilli;o__Bacillales;__;__	1.43433	191.395	1.58913	1.4493	117.896	340.226	153.235	265.172	1031.14	107.474	1.59327	1.60479	244.219	278.191
k__Bacteria;p__Firmicutes;c__Bacilli;o__Bacillales;f__Staphylococcaceae;g__Staphylococcus	180.915	-0.293964	0.773018	-0.38028	0.703737	0.851581	180.053	181.776	k__Bacteria;p__Firmicutes;c__Bacilli;o__Bacillales;f__Staphylococcaceae;g__Staphylococcus	188.667	172.282	1.4687	1.43302	221.891	252.972	1.59669	1.77634	16.9542	54.1941	1.53693	1.64703	840.317	776.069			k__Bacteria;p__Firmicutes;c__Bacilli;o__Lactobacillales;f__Streptococcaceae;g__Streptococcus	175.093	2.51345	1.05656	2.3789	0.0173642	0.287099	219.861	130.326	k__Bacteria;p__Firmicutes;c__Bacilli;o__Lactobacillales;f__Streptococcaceae;g__Streptococcus	216.584	1.48369	1.58913	1.4493	312.752	1.53948	162.813	1.64703	170.883	203.484	428.589	325.773	245.815	376.904
k__Bacteria;p__Proteobacteria;c__Gammaproteobacteria;o__Pseudomonadales;f__Pseudomonadaceae;g__Pseudomonas	156.266	-7.07686	1.02655	-6.89385	5.43033e-12	5.86476e-10	305.465	7.06771	k__Bacteria;p__Proteobacteria;c__Gammaproteobacteria;o__Pseudomonadales;f__Pseudomonadaceae;g__Pseudomonas	40.0204	5.84008	1.4687	276.572	1.54091	254.505	1.59669	493.823	1.54129	444.962	1.53693	177.879	1.76909	484.672			k__Bacteria;p__Firmicutes;c__Clostridia;o__Clostridiales;f__Lachnospiraceae;g__[Ruminococcus]	456.234	-1.04218	0.786192	-1.3256	0.184971	0.788314	328.292	584.177	k__Bacteria;p__Firmicutes;c__Clostridia;o__Clostridiales;f__Lachnospiraceae;g__[Ruminococcus]	473.329	491.1	1.58913	1220.31	234.155	354.081	753.408	362.347	432.32	609.018	325.027	805.605	78.2139	246.783
k__Bacteria;p__Actinobacteria;c__Coriobacteriia;o__Coriobacteriales;f__Coriobacteriaceae;g__Adlercreutzia	628.424	0.443513	0.404248	1.09713	0.272585	0.571923	553.277	703.57	k__Bacteria;p__Actinobacteria;c__Coriobacteriia;o__Coriobacteriales;f__Coriobacteriaceae;g__Adlercreutzia	431.648	284.704	837.156	1043.24	805.896	601	261.858	175.858	907.822	761.57	1112.73	703.282	567.878	303.292			k__Bacteria;p__Firmicutes;c__Clostridia;o__Clostridiales;f__Clostridiaceae;g__Candidatus£Arthromitus	169.738	-0.475775	0.969529	-0.490729	0.623618	0.852494	151.529	187.947	k__Bacteria;p__Firmicutes;c__Clostridia;o__Clostridiales;f__Clostridiaceae;g__Candidatus£Arthromitus	1.43433	1.48369	44.4955	68.1169	1.63745	1.53948	512.381	263.525	1.46054	534.503	173.666	231.09	325.625	215.374
k__Bacteria;p__Firmicutes;c__Bacilli;o__Bacillales;__;__	201.732	-0.960907	1.03551	-0.927955	0.353431	0.571923	171.391	232.073	k__Bacteria;p__Firmicutes;c__Bacilli;o__Bacillales;__;__	1.4293	188.343	1.4687	1.43302	593.251	338.829	180.426	285.991	844.629	106.962	1.53693	1.64703	1.76909	276.531			k__Bacteria;p__Actinobacteria;c__Coriobacteriia;o__Coriobacteriales;f__Coriobacteriaceae;g__	246.668	-1.02677	0.741623	-1.38449	0.16621	0.774998	195.852	297.483	k__Bacteria;p__Actinobacteria;c__Coriobacteriia;o__Coriobacteriales;f__Coriobacteriaceae;g__	1.43433	1.48369	128.719	365.222	478.134	532.661	1.5962	26.3525	148.975	199.185	452.488	553.653	159.62	403.826
k__Bacteria;p__Firmicutes;c__Bacilli;o__Lactobacillales;f__Streptococcaceae;g__Streptococcus	123.993	3.11383	1.11091	2.80296	0.00506366	0.0465426	131.103	116.883	k__Bacteria;p__Firmicutes;c__Bacilli;o__Lactobacillales;f__Streptococcaceae;g__Streptococcus	54.3134	1.46002	157.15	1.43302	217.268	1.53316	78.2379	1.77634	83.2299	202.515	1.53693	334.347	226.443	374.654			k__Bacteria;p__Firmicutes;c__Clostridia;o__Clostridiales;f__Lachnospiraceae;g__Dorea	86.3833	0.0341217	0.988601	0.0345151	0.972466	0.997673	87.3128	85.4537	k__Bacteria;p__Firmicutes;c__Clostridia;o__Clostridiales;f__Lachnospiraceae;g__Dorea	1.43433	1.48369	1.58913	1.4493	1.63745	1.53948	1.5962	1.64703	601.743	588.956	1.59327	1.60479	1.5962	1.49565
k__Bacteria;p__Firmicutes;c__Clostridia;o__Clostridiales;f__Lachnospiraceae;g__[Ruminococcus]	428.839	-2.04787	0.802349	-2.55235	0.0106999	0.0872146	587.361	270.317	k__Bacteria;p__Firmicutes;c__Clostridia;o__Clostridiales;f__Lachnospiraceae;g__[Ruminococcus]	218.683	483.267	807.783	1206.6	1.54091	352.627	1.59669	390.795	419.232	606.119	215.17	826.81	228.212	245.309			k__Bacteria;p__Firmicutes;c__Clostridia;o__Clostridiales;f__;g__	709.77	-0.268866	0.52203	-0.51504	0.606525	0.852494	766.202	653.339	k__Bacteria;p__Firmicutes;c__Clostridia;o__Clostridiales;f__;g__	807.528	551.931	1120.33	1502.92	40.9361	190.896	2531.58	1128.22	496.584	555.997	364.858	641.916	1.5962	1.49565
k__Bacteria;p__Firmicutes;c__Clostridia;o__Clostridiales;f__Clostridiaceae;g__Candidatus£Arthromitus	143.869	-0.890083	0.892386	-0.997419	0.318561	0.571923	191.111	96.6265	k__Bacteria;p__Firmicutes;c__Clostridia;o__Clostridiales;f__Clostridiaceae;g__Candidatus£Arthromitus	1.4293	1.46002	104.277	67.3518	1.54091	1.53316	1.59669	284.215	117.138	531.958	192.116	237.172	258.287	214.088			k__Bacteria;p__Proteobacteria;c__Betaproteobacteria;o__Burkholderiales;f__Alcaligenaceae;g__Sutterella	257.199	0.356178	0.842223	0.422902	0.672366	0.879574	248.165	266.233	k__Bacteria;p__Proteobacteria;c__Betaproteobacteria;o__Burkholderiales;f__Alcaligenaceae;g__Sutterella	141.999	1.48369	831.113	1000.01	1.63745	1.53948	47.8861	27.9995	194.252	326.72	49.3913	93.0779	470.88	412.8
k__Bacteria;p__Actinobacteria;c__Coriobacteriia;o__Coriobacteriales;f__Coriobacteriaceae;g__	277.649	-0.435544	0.855989	-0.50882	0.610879	0.743379	298.479	256.818	k__Bacteria;p__Actinobacteria;c__Coriobacteriia;o__Coriobacteriales;f__Coriobacteriaceae;g__	258.703	1.46002	440.609	361.12	386.769	530.474	1.59669	28.4215	112.514	198.236	119.88	568.226	477.654	401.415			k__Bacteria;p__Firmicutes;c__Bacilli;o__Bacillales;f__Staphylococcaceae;g__Jeotgalicoccus	101.517	-0.608451	0.946619	-0.642763	0.520378	0.793872	90.8876	112.147	k__Bacteria;p__Firmicutes;c__Bacilli;o__Bacillales;f__Staphylococcaceae;g__Jeotgalicoccus	259.614	194.363	1.58913	1.4493	1.63745	43.1055	1.5962	1.64703	1.46054	1.43298	1.59327	1.60479	368.723	541.426
k__Bacteria;p__Firmicutes;c__Clostridia;o__Clostridiales;f__Lachnospiraceae;g__Dorea	69.184	-0.193945	0.922227	-0.210301	0.833433	0.954472	85.0698	53.2982	k__Bacteria;p__Firmicutes;c__Clostridia;o__Clostridiales;f__Lachnospiraceae;g__Dorea	1.4293	1.46002	1.4687	1.43302	1.54091	1.53316	1.59669	1.77634	363.745	586.152	1.53693	1.64703	1.76909	1.48672			k__Bacteria;p__Proteobacteria;c__Epsilonproteobacteria;o__Campylobacterales;f__Helicobacteraceae;__	38.6964	0.198243	0.86044	0.230398	0.817783	0.98608	42.7067	34.6861	k__Bacteria;p__Proteobacteria;c__Epsilonproteobacteria;o__Campylobacterales;f__Helicobacteraceae;__	150.605	91.9885	1.58913	1.4493	1.63745	1.53948	140.466	143.292	1.46054	1.43298	1.59327	1.60479	1.5962	1.49565
k__Bacteria;p__Firmicutes;c__Clostridia;o__Clostridiales;f__;g__	689.201	-0.302725	0.519407	-0.582828	0.560009	0.701229	664.246	714.155	k__Bacteria;p__Firmicutes;c__Clostridia;o__Clostridiales;f__;g__	568.861	543.128	809.251	1486.04	40.0637	190.112	2856.48	1216.79	322.131	553.351	393.453	658.812	8.84544	1.48672			k__Bacteria;p__Firmicutes;c__Clostridia;o__Clostridiales;f__Lachnospiraceae;g__	254.804	0.508432	1.04648	0.485848	0.627075	0.852494	292.745	216.863	k__Bacteria;p__Firmicutes;c__Clostridia;o__Clostridiales;f__Lachnospiraceae;g__	195.069	126.113	446.544	404.353	1.63745	1.53948	1245.04	475.992	157.739	1.43298	1.59327	507.114	1.5962	1.49565
k__Bacteria;p__Proteobacteria;c__Betaproteobacteria;o__Burkholderiales;f__Alcaligenaceae;g__Sutterella	205.382	0.477522	0.884316	0.53999	0.589204	0.723114	264.714	146.049	k__Bacteria;p__Proteobacteria;c__Betaproteobacteria;o__Burkholderiales;f__Alcaligenaceae;g__Sutterella	60.0306	1.46002	516.981	988.782	61.6364	1.53316	79.8346	30.1978	164.918	325.165	52.2555	95.5278	86.6854	410.336			k__Bacteria;p__Bacteroidetes;c__Bacteroidia;o__Bacteroidales;f__Bacteroidaceae;g__Bacteroides	57.8662	0.343452	0.972063	0.353323	0.723847	0.932261	48.7091	67.0233	k__Bacteria;p__Bacteroidetes;c__Bacteroidia;o__Bacteroidales;f__Bacteroidaceae;g__Bacteroides	34.4239	47.4779	1.58913	205.8	54.0357	1.53948	62.2519	103.763	30.6714	73.0821	17.526	1.60479	140.466	35.8957
k__Bacteria;p__Firmicutes;c__Bacilli;o__Bacillales;f__Staphylococcaceae;g__Jeotgalicoccus	99.2305	-0.176189	0.777764	-0.226533	0.820787	0.950617	111.238	87.2228	k__Bacteria;p__Firmicutes;c__Bacilli;o__Bacillales;f__Staphylococcaceae;g__Jeotgalicoccus	100.051	191.263	1.4687	1.43302	58.5546	42.9285	1.59669	1.77634	1.54129	1.42616	1.53693	1.64703	445.81	538.194			k__Bacteria;p__TM7;c__TM7-3;o__CW040;f__F16;g__	20.2999	-3.40418	0.891703	-3.81762	0.000134746	0.00700679	1.55816	39.0416	k__Bacteria;p__TM7;c__TM7-3;o__CW040;f__F16;g__	1.43433	1.48369	1.58913	60.8704	1.63745	1.53948	1.5962	1.64703	1.46054	153.329	1.59327	30.491	1.5962	23.9304
k__Bacteria;p__Proteobacteria;c__Epsilonproteobacteria;o__Campylobacterales;f__Helicobacteraceae;__	83.1378	0.949804	0.860648	1.10359	0.26977	0.571923	36.0842	130.192	k__Bacteria;p__Proteobacteria;c__Epsilonproteobacteria;o__Campylobacterales;f__Helicobacteraceae;__	370.188	90.5213	1.4687	1.43302	1.54091	1.53316	533.295	154.542	1.54129	1.42616	1.53693	1.64703	1.76909	1.48672			Unassigned;__;__;__;__;__	47.9893	-0.488684	0.721586	-0.677235	0.498257	0.793872	39.7067	56.2718	Unassigned;__;__;__;__;__	12.909	120.179	25.426	40.5803	14.737	66.1978	70.2329	70.8223	35.053	21.4947	68.5105	41.7246	51.0785	32.9043
k__Bacteria;p__Firmicutes;c__Clostridia;o__Clostridiales;f__Lachnospiraceae;g__	217.283	-0.0156329	0.827809	-0.0188846	0.984933	0.998322	223.169	211.397	k__Bacteria;p__Firmicutes;c__Clostridia;o__Clostridiales;f__Lachnospiraceae;g__	64.3185	124.102	218.836	399.812	1.54091	1.53316	1033.06	513.363	1.54129	1.42616	132.176	520.462	28.3054	1.48672			k__Bacteria;p__Firmicutes;c__Clostridia;o__Clostridiales;f__Lachnospiraceae;__	14.6893	1.70597	0.886542	1.9243	0.0543167	0.426722	22.445	6.93352	k__Bacteria;p__Firmicutes;c__Clostridia;o__Clostridiales;f__Lachnospiraceae;__	50.2016	1.48369	1.58913	1.4493	1.63745	1.53948	65.4443	39.5287	35.053	1.43298	1.59327	1.60479	1.5962	1.49565
k__Bacteria;p__Bacteroidetes;c__Bacteroidia;o__Bacteroidales;f__Bacteroidaceae;g__Bacteroides	42.0899	-2.58625	0.946082	-2.73364	0.00626387	0.0541199	67.6735	16.5062	k__Bacteria;p__Bacteroidetes;c__Bacteroidia;o__Bacteroidales;f__Bacteroidaceae;g__Bacteroides	75.7529	46.7206	1.4687	203.488	1.54091	1.53316	31.9339	111.91	1.54129	72.7342	1.53693	1.64703	1.76909	35.6814			k__Bacteria;p__Proteobacteria;c__Alphaproteobacteria;o__Rhizobiales;f__Hyphomicrobiaceae;__	68.6235	-0.0543176	0.904219	-0.0600713	0.952099	0.997673	65.6802	71.5668	k__Bacteria;p__Proteobacteria;c__Alphaproteobacteria;o__Rhizobiales;f__Hyphomicrobiaceae;__	1.43433	1.48369	173.215	202.901	1.63745	1.53948	1.5962	1.64703	1.46054	1.43298	278.822	290.467	1.5962	1.49565
k__Bacteria;p__TM7;c__TM7-3;o__CW040;f__F16;g__	94.7394	2.33339	0.790165	2.95304	0.00314656	0.030207	38.9481	150.531	k__Bacteria;p__TM7;c__TM7-3;o__CW040;f__F16;g__	1.4293	1.46002	484.67	60.1867	33.9	1.53316	148.492	1.77634	245.066	152.599	67.6248	31.2936	72.5326	23.7876			k__Bacteria;p__Proteobacteria;c__Alphaproteobacteria;o__RF32;f__;g__	7.7367	0.431916	0.865104	0.499265	0.617593	0.852494	10.6389	4.83452	k__Bacteria;p__Proteobacteria;c__Alphaproteobacteria;o__RF32;f__;g__	1.43433	1.48369	65.1542	24.638	1.63745	1.53948	1.5962	1.64703	1.46054	1.43298	1.59327	1.60479	1.5962	1.49565
Unassigned;__;__;__;__;__	88.9936	0.801331	0.675466	1.18634	0.235489	0.571923	56.8026	121.185	Unassigned;__;__;__;__;__	102.91	118.262	299.614	40.1245	151.009	65.926	75.0445	76.3827	160.295	21.3924	39.9601	42.8228	19.46	32.7079			k__Bacteria;p__Bacteroidetes;c__Bacteroidia;o__Bacteroidales;f__Rikenellaceae;__	35.2015	0.547827	0.874598	0.626376	0.531068	0.793872	35.6246	34.7784	k__Bacteria;p__Bacteroidetes;c__Bacteroidia;o__Bacteroidales;f__Rikenellaceae;__	1.43433	1.48369	69.9215	59.4211	1.63745	1.53948	27.1354	1.64703	146.054	176.257	1.59327	1.60479	1.5962	1.49565
k__Bacteria;p__Firmicutes;c__Clostridia;o__Clostridiales;f__Lachnospiraceae;__	4.46437	-1.02466	0.848074	-1.20822	0.226961	0.571923	7.37405	1.5547	k__Bacteria;p__Firmicutes;c__Clostridia;o__Clostridiales;f__Lachnospiraceae;__	1.4293	1.46002	1.4687	1.43302	1.54091	1.53316	1.59669	42.6322	1.54129	1.42616	1.53693	1.64703	1.76909	1.48672			k__Bacteria;p__Deferribacteres;c__Deferribacteres;o__Deferribacterales;f__Deferribacteraceae;g__Mucispirillum	13.3185	-0.551389	0.88505	-0.623003	0.533282	0.793872	12.2132	14.4239	k__Bacteria;p__Deferribacteres;c__Deferribacteres;o__Deferribacterales;f__Deferribacteraceae;g__Mucispirillum	76.0195	63.7985	1.58913	1.4493	1.63745	1.53948	1.5962	29.6466	1.46054	1.43298	1.59327	1.60479	1.5962	1.49565
k__Bacteria;p__Proteobacteria;c__Alphaproteobacteria;o__Rhizobiales;f__Hyphomicrobiaceae;__	36.95	-1.90556	1.09869	-1.73439	0.0828487	0.304155	72.3454	1.5547	k__Bacteria;p__Proteobacteria;c__Alphaproteobacteria;o__Rhizobiales;f__Hyphomicrobiaceae;__	1.4293	1.46002	1.4687	200.622	1.54091	1.53316	1.59669	1.77634	1.54129	1.42616	1.53693	298.113	1.76909	1.48672			k__Bacteria;p__Firmicutes;c__Clostridia;o__Clostridiales;f__Ruminococcaceae;g__Ruminococcus	28.9402	0.167782	0.918021	0.182765	0.854982	0.997673	25.3682	32.5122	k__Bacteria;p__Firmicutes;c__Clostridia;o__Clostridiales;f__Ruminococcaceae;g__Ruminococcus	65.9792	1.48369	1.58913	1.4493	1.63745	1.53948	86.1949	171.291	18.987	48.7214	1.59327	1.60479	1.5962	1.49565
k__Bacteria;p__Proteobacteria;c__Alphaproteobacteria;o__RF32;f__;g__	21.2278	0.789099	0.956485	0.824999	0.409372	0.572326	4.81296	37.6426	k__Bacteria;p__Proteobacteria;c__Alphaproteobacteria;o__RF32;f__;g__	1.4293	1.46002	254.084	24.3613	1.54091	1.53316	1.59669	1.77634	1.54129	1.42616	1.53693	1.64703	1.76909	1.48672			k__Bacteria;p__Proteobacteria;c__Alphaproteobacteria;o__Rhizobiales;f__;g__	19.7738	1.29463	0.92031	1.40674	0.159506	0.774998	32.2287	7.31903	k__Bacteria;p__Proteobacteria;c__Alphaproteobacteria;o__Rhizobiales;f__;g__	1.43433	1.48369	154.145	42.0296	1.63745	1.53948	1.5962	1.64703	1.46054	1.43298	63.7307	1.60479	1.5962	1.49565
k__Bacteria;p__Bacteroidetes;c__Bacteroidia;o__Bacteroidales;f__Rikenellaceae;__	54.5737	1.76783	0.906072	1.95109	0.0510461	0.294025	34.5821	74.5653	k__Bacteria;p__Bacteroidetes;c__Bacteroidia;o__Bacteroidales;f__Rikenellaceae;__	41.4497	1.46002	230.585	58.7537	1.54091	1.53316	44.7074	1.77634	200.368	175.418	1.53693	1.64703	1.76909	1.48672			k__Bacteria;p__Bacteroidetes;c__Bacteroidia;o__Bacteroidales;f__[Odoribacteraceae];g__Odoribacter	6.91484	-0.671497	0.876148	-0.76642	0.443426	0.788314	3.81211	10.0176	k__Bacteria;p__Bacteroidetes;c__Bacteroidia;o__Bacteroidales;f__[Odoribacteraceae];g__Odoribacter	17.212	14.8369	1.58913	1.4493	1.63745	1.53948	1.5962	47.7639	1.46054	1.43298	1.59327	1.60479	1.5962	1.49565
k__Bacteria;p__Deferribacteres;c__Deferribacteres;o__Deferribacterales;f__Deferribacteraceae;g__Mucispirillum	33.2715	0.938228	0.883677	1.06173	0.288357	0.571923	14.6116	51.9315	k__Bacteria;p__Deferribacteres;c__Deferribacteres;o__Deferribacterales;f__Deferribacteraceae;g__Mucispirillum	221.541	62.7809	1.4687	1.43302	1.54091	1.53316	134.122	31.9742	1.54129	1.42616	1.53693	1.64703	1.76909	1.48672			k__Bacteria;p__Firmicutes;c__Clostridia;o__Clostridiales;f__Ruminococcaceae;g__Oscillospira	13.3018	-0.960862	0.86931	-1.10532	0.269023	0.788314	7.03085	19.5728	k__Bacteria;p__Firmicutes;c__Clostridia;o__Clostridiales;f__Ruminococcaceae;g__Oscillospira	1.43433	1.48369	1.58913	1.4493	1.63745	1.53948	39.9051	110.351	1.46054	1.43298	1.59327	19.2575	1.5962	1.49565
k__Bacteria;p__Firmicutes;c__Clostridia;o__Clostridiales;f__Ruminococcaceae;g__Ruminococcus	45.7433	0.878253	0.999043	0.879094	0.37935	0.571923	34.3984	57.0881	k__Bacteria;p__Firmicutes;c__Clostridia;o__Clostridiales;f__Ruminococcaceae;g__Ruminococcus	1.4293	1.46002	51.4043	1.43302	1.54091	1.53316	320.935	184.74	1.54129	48.4895	1.53693	1.64703	21.2291	1.48672			k__Bacteria;p__Firmicutes;c__Clostridia;o__Clostridiales;f__Ruminococcaceae;g__	25.3681	0.682029	0.923238	0.738735	0.460068	0.793872	36.2548	14.4813	k__Bacteria;p__Firmicutes;c__Clostridia;o__Clostridiales;f__Ruminococcaceae;g__	54.5046	38.5758	33.3716	55.0732	1.63745	1.53948	159.62	1.64703	1.46054	1.43298	1.59327	1.60479	1.5962	1.49565
k__Bacteria;p__Proteobacteria;c__Alphaproteobacteria;o__Rhizobiales;f__;g__	4.41213	-1.07155	0.846003	-1.26661	0.205296	0.571923	7.26956	1.5547	k__Bacteria;p__Proteobacteria;c__Alphaproteobacteria;o__Rhizobiales;f__;g__	1.4293	1.46002	1.4687	41.5575	1.54091	1.53316	1.59669	1.77634	1.54129	1.42616	1.53693	1.64703	1.76909	1.48672			k__Bacteria;p__Firmicutes;c__Clostridia;o__Clostridiales;f__[Mogibacteriaceae];g__	4.00572	-0.019964	0.884271	-0.0225768	0.981988	0.997673	3.82834	4.1831	k__Bacteria;p__Firmicutes;c__Clostridia;o__Clostridiales;f__[Mogibacteriaceae];g__	1.43433	1.48369	17.4804	1.4493	1.63745	1.53948	1.5962	1.64703	1.46054	20.0618	1.59327	1.60479	1.5962	1.49565
k__Bacteria;p__Bacteroidetes;c__Bacteroidia;o__Bacteroidales;f__[Odoribacteraceae];g__Odoribacter	21.6534	1.29504	0.857433	1.51037	0.130948	0.422161	10.52	32.7868	k__Bacteria;p__Bacteroidetes;c__Bacteroidia;o__Bacteroidales;f__[Odoribacteraceae];g__Odoribacter	130.066	14.6002	13.2183	1.43302	1.54091	1.53316	79.8346	51.5139	1.54129	1.42616	1.53693	1.64703	1.76909	1.48672			k__Bacteria;p__Firmicutes;c__Bacilli;o__Bacillales;f__Planococcaceae;g__Sporosarcina	34.2748	0.432879	0.938872	0.461063	0.644753	0.856925	37.8081	30.7416	k__Bacteria;p__Firmicutes;c__Bacilli;o__Bacillales;f__Planococcaceae;g__Sporosarcina	84.6255	89.0211	1.58913	1.4493	55.6731	118.54	1.5962	1.64703	1.46054	1.43298	1.59327	1.60479	118.119	1.49565
k__Bacteria;p__Firmicutes;c__Clostridia;o__Clostridiales;f__Ruminococcaceae;g__Oscillospira	23.3045	0.189502	0.923248	0.205255	0.837373	0.954472	20.8741	25.735	k__Bacteria;p__Firmicutes;c__Clostridia;o__Clostridiales;f__Ruminococcaceae;g__Oscillospira	28.586	1.46002	1.4687	1.43302	1.54091	1.53316	143.702	119.015	1.54129	1.42616	1.53693	19.7644	1.76909	1.48672			k__Bacteria;p__Bacteroidetes;c__Bacteroidia;o__Bacteroidales;f__Rikenellaceae;g__	11.2409	1.15547	0.80009	1.44418	0.148689	0.76364	15.5143	6.96749	k__Bacteria;p__Bacteroidetes;c__Bacteroidia;o__Bacteroidales;f__Rikenellaceae;g__	28.6866	26.7063	1.58913	1.4493	1.63745	1.53948	36.7127	1.64703	33.5925	14.3298	1.59327	1.60479	4.78861	1.49565
k__Bacteria;p__Firmicutes;c__Clostridia;o__Clostridiales;f__Ruminococcaceae;g__	40.9077	1.53566	0.961007	1.59797	0.110049	0.365128	14.3264	67.489	k__Bacteria;p__Firmicutes;c__Clostridia;o__Clostridiales;f__Ruminococcaceae;g__	31.4446	37.9605	116.027	54.4547	1.54091	1.53316	296.985	1.77634	23.1194	1.42616	1.53693	1.64703	1.76909	1.48672			k__Bacteria;p__Actinobacteria;c__Coriobacteriia;o__Coriobacteriales;f__Coriobacteriaceae;__	7.06051	1.77462	0.903568	1.96402	0.0495282	0.426722	12.5992	1.52185	k__Bacteria;p__Actinobacteria;c__Coriobacteriia;o__Coriobacteriales;f__Coriobacteriaceae;__	51.6359	1.48369	1.58913	1.4493	1.63745	1.53948	1.5962	1.64703	1.46054	1.43298	28.6788	1.60479	1.5962	1.49565
k__Bacteria;p__Firmicutes;c__Clostridia;o__Clostridiales;f__[Mogibacteriaceae];g__	3.97132	-0.0845	0.758964	-0.111336	0.91135	0.998322	4.18608	3.75655	k__Bacteria;p__Firmicutes;c__Clostridia;o__Clostridiales;f__[Mogibacteriaceae];g__	1.4293	1.46002	1.4687	1.43302	1.54091	1.53316	1.59669	1.77634	16.9542	19.9663	1.53693	1.64703	1.76909	1.48672			k__Bacteria;p__Firmicutes;c__Clostridia;o__Clostridiales;__;__	4.97604	-0.308021	0.903775	-0.340816	0.733242	0.935671	2.6983	7.25378	k__Bacteria;p__Firmicutes;c__Clostridia;o__Clostridiales;__;__	1.43433	1.48369	1.58913	1.4493	1.63745	1.53948	9.57722	1.64703	1.46054	41.5565	1.59327	1.60479	1.5962	1.49565
k__Bacteria;p__Firmicutes;c__Bacilli;o__Bacillales;f__Planococcaceae;g__Sporosarcina	30.0483	-1.00605	1.13016	-0.890185	0.373366	0.571923	30.4891	29.6074	k__Bacteria;p__Firmicutes;c__Bacilli;o__Bacillales;f__Planococcaceae;g__Sporosarcina	1.4293	87.6012	1.4687	1.43302	1.54091	118.054	1.59669	1.77634	1.54129	1.42616	1.53693	1.64703	198.138	1.48672			k__Bacteria;p__Bacteroidetes;c__Bacteroidia;o__Bacteroidales;f__[Paraprevotellaceae];g__[Prevotella]	11.0664	-0.164935	0.908557	-0.181535	0.855948	0.997673	9.69834	12.4345	k__Bacteria;p__Bacteroidetes;c__Bacteroidia;o__Bacteroidales;f__[Paraprevotellaceae];g__[Prevotella]	32.9896	1.48369	27.0151	40.5803	1.63745	1.53948	1.5962	1.64703	1.46054	38.6905	1.59327	1.60479	1.5962	1.49565
k__Bacteria;p__Bacteroidetes;c__Bacteroidia;o__Bacteroidales;f__Rikenellaceae;g__	20.6332	1.12069	0.906515	1.23626	0.216361	0.571923	6.91689	34.3496	k__Bacteria;p__Bacteroidetes;c__Bacteroidia;o__Bacteroidales;f__Rikenellaceae;g__	52.8841	26.2804	1.4687	1.43302	1.54091	1.53316	159.669	1.77634	21.5781	14.2616	1.53693	1.64703	1.76909	1.48672			k__Bacteria;p__Proteobacteria;c__Gammaproteobacteria;o__Enterobacteriales;f__Enterobacteriaceae;g__	15.0993	-1.66195	1.0044	-1.65468	0.0979896	0.563381	8.34186	21.8567	k__Bacteria;p__Proteobacteria;c__Gammaproteobacteria;o__Enterobacteriales;f__Enterobacteriaceae;g__	1.43433	1.48369	1.58913	1.4493	49.1234	1.53948	1.5962	92.2337	1.46054	1.43298	1.59327	36.9102	1.5962	17.9478
k__Bacteria;p__Actinobacteria;c__Coriobacteriia;o__Coriobacteriales;f__Coriobacteriaceae;__	9.16019	1.92238	0.916765	2.09691	0.0360012	0.23927	1.53749	16.7829	k__Bacteria;p__Actinobacteria;c__Coriobacteriia;o__Coriobacteriales;f__Coriobacteriaceae;__	1.4293	1.46002	55.8104	1.43302	1.54091	1.53316	1.59669	1.77634	1.54129	1.42616	53.7924	1.64703	1.76909	1.48672			k__Bacteria;p__Proteobacteria;c__Gammaproteobacteria;o__Enterobacteriales;f__Enterobacteriaceae;g__Serratia	8.65228	-1.78621	0.926036	-1.92888	0.0537456	0.426722	1.55816	15.7464	k__Bacteria;p__Proteobacteria;c__Gammaproteobacteria;o__Enterobacteriales;f__Enterobacteriaceae;g__Serratia	1.43433	1.48369	1.58913	68.1169	1.63745	1.53948	1.5962	1.64703	1.46054	1.43298	1.59327	1.60479	1.5962	34.4
k__Bacteria;p__Firmicutes;c__Clostridia;o__Clostridiales;__;__	14.7983	1.66705	0.874841	1.90554	0.0567094	0.301142	7.24214	22.3545	k__Bacteria;p__Firmicutes;c__Clostridia;o__Clostridiales;__;__	12.8637	1.46002	64.6226	1.43302	1.54091	1.53316	4.79008	1.77634	69.3582	41.3587	1.53693	1.64703	1.76909	1.48672			k__Bacteria;p__Bacteroidetes;c__Bacteroidia;o__Bacteroidales;f__Prevotellaceae;g__Prevotella	8.84076	0.138524	0.944875	0.146606	0.883443	0.997673	10.1857	7.49577	k__Bacteria;p__Bacteroidetes;c__Bacteroidia;o__Bacteroidales;f__Prevotellaceae;g__Prevotella	31.5553	1.48369	1.58913	24.638	1.63745	1.53948	1.5962	1.64703	1.46054	20.0618	31.8654	1.60479	1.5962	1.49565
k__Bacteria;p__Bacteroidetes;c__Bacteroidia;o__Bacteroidales;f__[Paraprevotellaceae];g__[Prevotella]	26.6724	1.64618	0.923874	1.78183	0.0747774	0.304155	12.362	40.9828	k__Bacteria;p__Bacteroidetes;c__Bacteroidia;o__Bacteroidales;f__[Paraprevotellaceae];g__[Prevotella]	81.4701	1.46002	86.653	40.1245	1.54091	1.53316	84.6247	1.77634	29.2846	38.5064	1.53693	1.64703	1.76909	1.48672			k__Bacteria;p__Cyanobacteria;c__4C0d-2;o__YS2;f__;g__	6.22823	-0.251119	0.85086	-0.295136	0.76789	0.942308	4.7447	7.71175	k__Bacteria;p__Cyanobacteria;c__4C0d-2;o__YS2;f__;g__	1.43433	1.48369	1.58913	1.4493	1.63745	1.53948	1.5962	1.64703	1.46054	1.43298	23.899	44.9341	1.5962	1.49565
k__Bacteria;p__Proteobacteria;c__Gammaproteobacteria;o__Enterobacteriales;f__Enterobacteriaceae;g__	13.6017	-1.71576	0.97712	-1.75594	0.0790995	0.304155	23.0071	4.19626	k__Bacteria;p__Proteobacteria;c__Gammaproteobacteria;o__Enterobacteriales;f__Enterobacteriaceae;g__	1.4293	1.46002	1.4687	1.43302	20.0318	1.53316	1.59669	99.4752	1.54129	1.42616	1.53693	37.8817	1.76909	17.8407			k__Bacteria;p__Proteobacteria;c__Deltaproteobacteria;o__Desulfovibrionales;f__Desulfovibrionaceae;g__Lawsonia	8.76052	-0.936469	0.855331	-1.09486	0.273578	0.788314	5.10519	12.4158	k__Bacteria;p__Proteobacteria;c__Deltaproteobacteria;o__Desulfovibrionales;f__Desulfovibrionaceae;g__Lawsonia	1.43433	1.48369	1.58913	28.9859	1.63745	1.53948	1.5962	1.64703	26.2898	50.1544	1.59327	1.60479	1.5962	1.49565
k__Bacteria;p__Proteobacteria;c__Gammaproteobacteria;o__Enterobacteriales;f__Enterobacteriaceae;g__Serratia	8.59086	-1.84094	0.904624	-2.03503	0.0418474	0.262001	15.627	1.5547	k__Bacteria;p__Proteobacteria;c__Gammaproteobacteria;o__Enterobacteriales;f__Enterobacteriaceae;g__Serratia	1.4293	1.46002	1.4687	67.3518	1.54091	1.53316	1.59669	1.77634	1.54129	1.42616	1.53693	1.64703	1.76909	34.1946			k__Bacteria;p__Firmicutes;c__Erysipelotrichi;o__Erysipelotrichales;f__Erysipelotrichaceae;g__Allobaculum;s__	4556.85	0.332226	0.428915	0.774573	0.438592	0.788314	4690.23	4423.47	k__Bacteria;p__Firmicutes;c__Erysipelotrichi;o__Erysipelotrichales;f__Erysipelotrichaceae;g__Allobaculum;s__	9823.73	6480.74	2366.21	6175.45	5673.75	7617.36	258.585	92.2337	3312.51	2904.66	6095.85	1256.55	5300.99	6437.29
k__Bacteria;p__Bacteroidetes;c__Bacteroidia;o__Bacteroidales;f__Prevotellaceae;g__Prevotella	16.2565	1.32269	1.0134	1.3052	0.191826	0.571923	7.46155	25.0514	k__Bacteria;p__Bacteroidetes;c__Bacteroidia;o__Bacteroidales;f__Prevotellaceae;g__Prevotella	87.1872	1.46002	1.4687	24.3613	32.3591	1.53316	49.4975	1.77634	1.54129	19.9663	1.53693	1.64703	1.76909	1.48672			k__Bacteria;p__Firmicutes;c__Bacilli;o__Lactobacillales;f__Lactobacillaceae;g__Lactobacillus;s__	5141.56	-0.278264	0.20252	-1.374	0.16944	0.774998	4805.28	5477.85	k__Bacteria;p__Firmicutes;c__Bacilli;o__Lactobacillales;f__Lactobacillaceae;g__Lactobacillus;s__	4938.4	4327.91	1048.82	2376.84	6638.2	5987.05	5599.48	6718.24	8703.37	11895.2	1811.55	2809.99	4897.15	4229.7
k__Bacteria;p__Cyanobacteria;c__4C0d-2;o__YS2;f__;g__	10.5878	0.757889	0.840925	0.901255	0.367453	0.571923	7.89033	13.2853	k__Bacteria;p__Cyanobacteria;c__4C0d-2;o__YS2;f__;g__	1.4293	1.46002	1.4687	1.43302	1.54091	1.53316	19.1603	1.77634	1.54129	1.42616	66.0878	46.1169	1.76909	1.48672			k__Bacteria;p__Proteobacteria;c__Deltaproteobacteria;o__Desulfovibrionales;f__Desulfovibrionaceae;g__Desulfovibrio;s__	446.904	1.07412	1.383	0.776657	0.437361	0.788314	559.474	334.334	k__Bacteria;p__Proteobacteria;c__Deltaproteobacteria;o__Desulfovibrionales;f__Desulfovibrionaceae;g__Desulfovibrio;s__	781.71	272.998	319.414	1.4493	1.63745	789.755	684.771	373.876	1260.45	677.801	866.738	1.60479	1.5962	222.852
k__Bacteria;p__Proteobacteria;c__Deltaproteobacteria;o__Desulfovibrionales;f__Desulfovibrionaceae;g__Lawsonia	6.95444	-1.81733	0.87273	-2.08235	0.0373107	0.24057	12.3542	1.5547	k__Bacteria;p__Proteobacteria;c__Deltaproteobacteria;o__Desulfovibrionales;f__Desulfovibrionaceae;g__Lawsonia	1.4293	1.46002	1.4687	28.6603	1.54091	1.53316	1.59669	1.77634	1.54129	49.9157	1.53693	1.64703	1.76909	1.48672			k__Bacteria;p__Actinobacteria;c__Actinobacteria;o__Bifidobacteriales;f__Bifidobacteriaceae;g__Bifidobacterium;__	65.4558	-2.62404	1.11529	-2.35278	0.0186338	0.287099	9.1902	121.721	k__Bacteria;p__Actinobacteria;c__Actinobacteria;o__Bifidobacteriales;f__Bifidobacteriaceae;g__Bifidobacterium;__	7.17165	96.4396	1.58913	1.4493	1.63745	387.95	1.5962	1.64703	37.9741	1.43298	1.59327	303.306	12.7696	59.8261
k__Bacteria;p__Bacteroidetes;c__Bacteroidia;o__Bacteroidales;f__;g__	5.2619	1.45212	0.839515	1.72971	0.0836825	0.304155	1.53749	8.98631	k__Bacteria;p__Bacteroidetes;c__Bacteroidia;o__Bacteroidales;f__;g__	7.1465	1.46002	1.4687	1.43302	1.54091	1.53316	47.9008	1.77634	1.54129	1.42616	1.53693	1.64703	1.76909	1.48672			k__Bacteria;p__Bacteroidetes;c__Bacteroidia;o__Bacteroidales;f__S24-7;g__;s__	6041.02	-0.310232	0.160591	-1.93182	0.0533823	0.426722	5387	6695.03	k__Bacteria;p__Bacteroidetes;c__Bacteroidia;o__Bacteroidales;f__S24-7;g__;s__	3961.62	6559.37	5784.42	8610.26	5210.35	5791.54	5219.58	4725.33	7806.6	8447.43	3903.51	4820.79	5822.95	7910.5
k__Bacteria;p__Firmicutes;__;__;__;__	3.18548	0.992751	0.766943	1.29442	0.195519	0.571923	1.74221	4.62874	k__Bacteria;p__Firmicutes;__;__;__;__	20.0102	1.46002	4.40609	2.86603	1.54091	1.53316	1.59669	1.77634	1.54129	1.42616	1.53693	1.64703	1.76909	1.48672			k__Bacteria;p__Verrucomicrobia;c__Verrucomicrobiae;o__Verrucomicrobiales;f__Verrucomicrobiaceae;g__Akkermansia;s__muciniphila	142.648	0.941931	1.12437	0.83774	0.402177	0.788314	146.729	138.568	k__Bacteria;p__Verrucomicrobia;c__Verrucomicrobiae;o__Verrucomicrobiales;f__Verrucomicrobiaceae;g__Akkermansia;s__muciniphila	355.714	234.422	408.405	391.31	67.1352	1.53948	1.5962	1.64703	1.46054	1.43298	191.192	1.60479	1.5962	338.017
k__Bacteria;p__Firmicutes;c__Erysipelotrichi;o__Erysipelotrichales;f__Erysipelotrichaceae;g__Allobaculum;s__	3782.34	-0.142793	0.43541	-0.327951	0.742949	0.881742	4392.62	3172.06	k__Bacteria;p__Firmicutes;c__Erysipelotrichi;o__Erysipelotrichales;f__Erysipelotrichaceae;g__Allobaculum;s__	4456.55	6377.37	2705.34	6106.09	4578.05	7586.09	300.178	99.4752	1519.72	2890.83	4690.7	1289.63	3953.91	6398.86			k__Bacteria;p__Firmicutes;c__Bacilli;o__Bacillales;f__Staphylococcaceae;g__Staphylococcus;s__sciuri	185.316	-0.00720114	0.806527	-0.00892858	0.992876	0.997673	192.625	178.007	k__Bacteria;p__Firmicutes;c__Bacilli;o__Bacillales;f__Staphylococcaceae;g__Staphylococcus;s__sciuri	258.179	175.075	1.58913	1.4493	312.752	254.015	1.5962	1.64703	16.066	31.5256	1.59327	1.60479	756.6	780.73
k__Bacteria;p__Firmicutes;c__Bacilli;o__Lactobacillales;f__Lactobacillaceae;g__Lactobacillus;s__	4424.98	-0.839018	0.162053	-5.17742	2.24976e-07	8.22115e-06	5534.88	3315.07	k__Bacteria;p__Firmicutes;c__Bacilli;o__Lactobacillales;f__Lactobacillaceae;g__Lactobacillus;s__	2285.45	4258.88	1094.18	2350.15	4260.62	5962.47	2513.19	7245.7	8592.72	11838.6	1584.57	2883.95	2874.77	4204.45			k__Bacteria;p__Proteobacteria;c__Gammaproteobacteria;o__Pseudomonadales;f__Pseudomonadaceae;g__Pseudomonas;s__	285.191	-0.290956	0.926962	-0.313881	0.753611	0.942308	269.373	301.01	k__Bacteria;p__Proteobacteria;c__Gammaproteobacteria;o__Pseudomonadales;f__Pseudomonadaceae;g__Pseudomonas;s__	273.957	5.93474	173.215	279.714	307.84	255.554	1.5962	457.875	543.322	447.091	66.9173	173.317	518.766	487.583
k__Bacteria;p__Proteobacteria;c__Deltaproteobacteria;o__Desulfovibrionales;f__Desulfovibrionaceae;g__Desulfovibrio;s__	371.355	0.0733892	1.01829	0.0720709	0.942545	0.998322	336.795	405.916	k__Bacteria;p__Proteobacteria;c__Deltaproteobacteria;o__Desulfovibrionales;f__Desulfovibrionaceae;g__Desulfovibrio;s__	608.881	268.644	223.242	1.43302	323.591	786.512	7.98346	403.23	593.398	674.574	1066.63	1.64703	17.6909	221.522			k__Bacteria;p__Actinobacteria;c__Coriobacteriia;o__Coriobacteriales;f__Coriobacteriaceae;g__Adlercreutzia;s__	561.405	-0.0917854	0.555823	-0.165134	0.868838	0.997673	570.452	552.359	k__Bacteria;p__Actinobacteria;c__Coriobacteriia;o__Coriobacteriales;f__Coriobacteriaceae;g__Adlercreutzia;s__	678.438	289.319	783.439	1055.09	386.437	603.477	322.433	163.056	1073.5	765.213	704.225	685.246	44.6937	305.113
k__Bacteria;p__Actinobacteria;c__Actinobacteria;o__Bifidobacteriales;f__Bifidobacteriaceae;g__Bifidobacterium;__	122.123	-1.90634	1.14036	-1.6717	0.0945844	0.321736	122.379	121.867	k__Bacteria;p__Actinobacteria;c__Actinobacteria;o__Bifidobacteriales;f__Bifidobacteriaceae;g__Bifidobacterium;__	1.4293	94.9013	333.394	1.43302	1.54091	386.357	1.59669	1.77634	1.54129	1.42616	511.796	311.289	1.76909	59.4689			k__Bacteria;p__Firmicutes;c__Bacilli;o__Bacillales;__;__;__	195.473	-0.640432	0.969426	-0.66063	0.50885	0.793872	221.587	169.359	k__Bacteria;p__Firmicutes;c__Bacilli;o__Bacillales;__;__;__	1.43433	191.395	1.58913	1.4493	117.896	340.226	153.235	265.172	1031.14	107.474	1.59327	1.60479	244.219	278.191
k__Bacteria;p__Bacteroidetes;c__Bacteroidia;o__Bacteroidales;f__S24-7;g__;s__	5827.09	-0.433908	0.12181	-3.56218	0.000367792	0.00690809	6721.51	4932.68	k__Bacteria;p__Bacteroidetes;c__Bacteroidia;o__Bacteroidales;f__S24-7;g__;s__	3854.82	6454.75	5858.63	8513.56	3864.6	5767.76	4858.74	5096.33	5610.31	8407.22	4650.74	4947.68	5830.92	7863.28			k__Bacteria;p__Firmicutes;c__Bacilli;o__Lactobacillales;f__Streptococcaceae;g__Streptococcus;s__	175.093	2.51345	1.05656	2.3789	0.0173642	0.287099	219.861	130.326	k__Bacteria;p__Firmicutes;c__Bacilli;o__Lactobacillales;f__Streptococcaceae;g__Streptococcus;s__	216.584	1.48369	1.58913	1.4493	312.752	1.53948	162.813	1.64703	170.883	203.484	428.589	325.773	245.815	376.904
k__Bacteria;p__Verrucomicrobia;c__Verrucomicrobiae;o__Verrucomicrobiales;f__Verrucomicrobiaceae;g__Akkermansia;s__muciniphila	299.399	2.97688	0.901765	3.30117	0.000962817	0.0122334	137.14	461.657	k__Bacteria;p__Verrucomicrobia;c__Verrucomicrobiae;o__Verrucomicrobiales;f__Verrucomicrobiaceae;g__Akkermansia;s__muciniphila	185.809	230.683	1333.58	386.915	149.468	1.53316	54.2875	1.77634	1.54129	1.42616	540.998	1.64703	965.923	335.999			k__Bacteria;p__Firmicutes;c__Clostridia;o__Clostridiales;f__Lachnospiraceae;g__[Ruminococcus];s__gnavus	456.234	-1.04218	0.786192	-1.3256	0.184971	0.788314	328.292	584.177	k__Bacteria;p__Firmicutes;c__Clostridia;o__Clostridiales;f__Lachnospiraceae;g__[Ruminococcus];s__gnavus	473.329	491.1	1.58913	1220.31	234.155	354.081	753.408	362.347	432.32	609.018	325.027	805.605	78.2139	246.783
k__Bacteria;p__Firmicutes;c__Bacilli;o__Bacillales;f__Staphylococcaceae;g__Staphylococcus;s__sciuri	179.285	-0.162843	0.75802	-0.214826	0.829903	0.954472	176.794	181.776	k__Bacteria;p__Firmicutes;c__Bacilli;o__Bacillales;f__Staphylococcaceae;g__Staphylococcus;s__sciuri	188.667	172.282	1.4687	1.43302	221.891	252.972	1.59669	1.77634	16.9542	31.3756	1.53693	1.64703	840.317	776.069			k__Bacteria;p__Firmicutes;c__Clostridia;o__Clostridiales;f__Clostridiaceae;g__Candidatus£Arthromitus;s__	169.738	-0.475775	0.969529	-0.490729	0.623618	0.852494	151.529	187.947	k__Bacteria;p__Firmicutes;c__Clostridia;o__Clostridiales;f__Clostridiaceae;g__Candidatus£Arthromitus;s__	1.43433	1.48369	44.4955	68.1169	1.63745	1.53948	512.381	263.525	1.46054	534.503	173.666	231.09	325.625	215.374
k__Bacteria;p__Proteobacteria;c__Gammaproteobacteria;o__Pseudomonadales;f__Pseudomonadaceae;g__Pseudomonas;s__	156.266	-7.07686	1.02655	-6.89385	5.43033e-12	5.86476e-10	305.465	7.06771	k__Bacteria;p__Proteobacteria;c__Gammaproteobacteria;o__Pseudomonadales;f__Pseudomonadaceae;g__Pseudomonas;s__	40.0204	5.84008	1.4687	276.572	1.54091	254.505	1.59669	493.823	1.54129	444.962	1.53693	177.879	1.76909	484.672			k__Bacteria;p__Actinobacteria;c__Coriobacteriia;o__Coriobacteriales;f__Coriobacteriaceae;g__;s__	246.668	-1.02677	0.741623	-1.38449	0.16621	0.774998	195.852	297.483	k__Bacteria;p__Actinobacteria;c__Coriobacteriia;o__Coriobacteriales;f__Coriobacteriaceae;g__;s__	1.43433	1.48369	128.719	365.222	478.134	532.661	1.5962	26.3525	148.975	199.185	452.488	553.653	159.62	403.826
k__Bacteria;p__Actinobacteria;c__Coriobacteriia;o__Coriobacteriales;f__Coriobacteriaceae;g__Adlercreutzia;s__	628.424	0.443513	0.404248	1.09713	0.272585	0.571923	553.277	703.57	k__Bacteria;p__Actinobacteria;c__Coriobacteriia;o__Coriobacteriales;f__Coriobacteriaceae;g__Adlercreutzia;s__	431.648	284.704	837.156	1043.24	805.896	601	261.858	175.858	907.822	761.57	1112.73	703.282	567.878	303.292			k__Bacteria;p__Firmicutes;c__Clostridia;o__Clostridiales;f__Lachnospiraceae;g__Dorea;s__	86.3833	0.0341217	0.988601	0.0345151	0.972466	0.997673	87.3128	85.4537	k__Bacteria;p__Firmicutes;c__Clostridia;o__Clostridiales;f__Lachnospiraceae;g__Dorea;s__	1.43433	1.48369	1.58913	1.4493	1.63745	1.53948	1.5962	1.64703	601.743	588.956	1.59327	1.60479	1.5962	1.49565
k__Bacteria;p__Firmicutes;c__Bacilli;o__Bacillales;__;__;__	201.732	-0.960907	1.03551	-0.927955	0.353431	0.571923	171.391	232.073	k__Bacteria;p__Firmicutes;c__Bacilli;o__Bacillales;__;__;__	1.4293	188.343	1.4687	1.43302	593.251	338.829	180.426	285.991	844.629	106.962	1.53693	1.64703	1.76909	276.531			k__Bacteria;p__Firmicutes;c__Clostridia;o__Clostridiales;f__;g__;s__	709.77	-0.268866	0.52203	-0.51504	0.606525	0.852494	766.202	653.339	k__Bacteria;p__Firmicutes;c__Clostridia;o__Clostridiales;f__;g__;s__	807.528	551.931	1120.33	1502.92	40.9361	190.896	2531.58	1128.22	496.584	555.997	364.858	641.916	1.5962	1.49565
[truncated: 295 more rows]
