# Supplementary material for: Secretory IgA amplification during immune checkpoint blockade enhances the control of tumor growth by enterotropic T cells
Source: Sci Adv. 2025 Oct 3;11(40):eaeb5308. doi: 10.1126/sciadv.aeb5308 (PMC12494019; doi:10.1126/sciadv.aeb5308)
Supplement: Supplementary file 2 — Tables S1 to S4 [file sciadv.aeb5308_tables_s1_to_s4.zip › aeb5308_table_s4.xlsx]

## Sheet: Responders
From Chen et al Cancer Discovery 2016
sampleID	timepoint	Patient ID	Timepoint	anti-CTLA-4 response	anti-PD-1 response	Biopsy site	log_cpm	logRatio
1	pre	47	Pre-aCTLA4	NR	R	Shoulder	1.957	2.479
2	post	47	On aPD1	NR	R	Neck	4.436
3	pre	24	Prog aCTLA4 / Pre aPD1	NR	R	Arm	3.293	1.245
4	post	24	On aPD1	NR	R	Arm	4.538
5	pre	9	Prog aCTLA4 / Pre aPD1	NR	R	Leg	2.308	3.928
6	post	9	On aPD1	NR	R	Groin/leg	6.236
7	pre	7	Pre-aCTLA4	NR	R	Leg	3.491	1.357
8	post	7	On aPD1	NR	R	Leg	4.848
9	pre	3	Prog aCTLA4 / Pre aPD1	NR	NR	Leg	4.051	1.189
10	post	3	On aPD1	NR	R	Leg	5.24
From Riaz et al Cell 2017
sampleID	Pre or On treatment	SampleName	GEO_ID	Pre or On treatment	Response	cpm	log_cpm	ratio_cpm
1	Pre	Pt94_Pre_AD732850-6	GSM2420289	Pre	PRCR	0	-5.28818	2.92775
2	On	Pt94_On_AE373242-6	GSM2420288	On	PRCR	0.169141	-2.36044
3	Pre	Pt49_Pre_AD667851-6	GSM2420270	Pre	PRCR	0.20187	-2.13631	-0.525283
4	On	Pt49_On_AD681976-5	GSM2420271	On	PRCR	0.132454	-2.66159
5	Pre	Pt48_Pre_E9047561-7	GSM2420343	Pre	PRCR	0.126126	-2.72054	-2.56764
6	On	Pt48_On_E9047631-6	GSM2420342	On	PRCR	0	-5.28818
7	Pre	Pt44_Pre_AD467790-6	GSM2420370	Pre	PRCR	0.1549	-2.47	-2.81819
8	On	Pt44_On_AD167376-6	GSM2420371	On	PRCR	0	-5.28818
9	Pre	Pt30_Pre_AD497503-5	GSM2420357	Pre	PRCR	0.0499996	-3.72564	0.151499
10	On	Pt30_On_AD505620-6	GSM2420356	On	PRCR	0.0583693	-3.57414
11	Pre	Pt3_Pre_E9024733-3	GSM2420324	Pre	PRCR	0	-5.28818	1.01619
12	On	Pt3_On_E9047638-6	GSM2420323	On	PRCR	0.0261691	-4.272
13	Pre	Pt18_Pre_E9024732-6	GSM2420337	Pre	PRCR	0.0482909	-3.75862	-1.52956
14	On	Pt18_On_E9261163-5	GSM2420338	On	PRCR	0	-5.28818
15	Pre	Pt101_Pre_AD486328-5	GSM2420280	Pre	PRCR	0.478919	-0.987045	-0.397245
16	On	Pt101_On_AD681975-5	GSM2420281	On	PRCR	0.357486	-1.38429
17	Pre	Pt92_Pre_AE134060-5	GSM2420313	Pre	SD	0.0277023	-4.22989	1.83969
18	On	Pt92_On_AE148750-5	GSM2420316	On	SD	0.165166	-2.39019
19	Pre	Pt82_Pre_AD823914-8	GSM2420268	Pre	SD	0	-5.28818	1.62359
20	On	Pt82_On_AD125218-6	GSM2420269	On	SD	0.0532667	-3.66459
21	Pre	Pt79_Pre_AD733587-5	GSM2420295	Pre	SD	0	-5.28818	1.9934
22	On	Pt79_On_AD733628-6	GSM2420294	On	SD	0.0763077	-3.29478
23	Pre	Pt77_Pre_AD733591-7	GSM2420292	Pre	SD	0.463676	-1.0313	-0.468363
24	On	Pt77_On_AD733629-8	GSM2420293	On	SD	0.328043	-1.49967
25	Pre	Pt67_Pre_AD506074-6	GSM2420286	Pre	SD	0	-5.28818	4.26065
26	On	Pt67_On_AD530366-6	GSM2420287	On	SD	0.464957	-1.02753
27	Pre	Pt65_Pre_AD793919-6	GSM2420303	Pre	SD	0.224666	-1.99851	-2.3477
28	On	Pt65_On_AD796996-5	GSM2420304	On	SD	0.0235737	-4.34622
29	Pre	Pt4_Pre_E9021023-6	GSM2420326	Pre	SD	0	-5.28818	4.33449
30	On	Pt4_On_E9047643-7	GSM2420325	On	SD	0.490718	-0.953691
31	Pre	Pt26_Pre_AD467789-6	GSM2420366	Pre	SD	0.0509247	-3.70809	-1.58009
32	On	Pt26_On_AD467915-5	GSM2420367	On	SD	0	-5.28818
33	Pre	Pt10_Pre_E9047565-6	GSM2420333	Pre	SD	0.0309461	-4.14464	1.09425
34	On	Pt10_On_E9047632-6	GSM2420334	On	SD	0.0951178	-3.05039

## Sheet: Non Responders
From Chen et al Cancer Discovery 2016
sampleID	timepoint	Patient ID	Timepoint	anti-CTLA-4 response	anti-PD-1 response	Biopsy site	log_cpm	logRatio
1	pre	50	Prog aCTLA4 / Pre aPD1	NR	NR	Adrenal gland	2.969	-0.537
2	post	50	Prog aPD1	NR	NR	Flank	2.432
3	pre	49	Prog aCTLA4 / Pre aPD1	NR	NR	Brain	3.06	-1.082
4	post	49	Prog aPD1	NR	NR	Omentum	1.978
5	pre	43	Pre-aCTLA4	NR	NR	Abd wall	2.188	0.531
6	post	43	Prog aPD1	NR	NR	Abdomen	2.719
7	pre	2	Prog aCTLA4 / Pre aPD1	NR	NR	Neck	3.883	-1.543
8	post	2	Prog aPD1	NR	NR	Shoulder	2.34
From Riaz et al Cell 2017
sampleID	Pre or On treatment	SampleName	GEO_ID	Pre or On treatment	Response	cpm	log_cpm	ratio_cpm
1	Pre	Pt9_Pre_E9021024-6	GSM2420331	Pre	PD	0.0822863	-3.21253	-1.30082
2	On	Pt9_On_E9047644-7	GSM2420332	On	PD	0.0181956	-4.51335
3	Pre	Pt8_Pre_AD153354-6	GSM2420360	Pre	PD	0.0230638	-4.36126	-0.926928
4	On	Pt8_On_AD167380-7	GSM2420361	On	PD	0	-5.28818
5	Pre	Pt62_Pre_AD608303-5	GSM2420302	Pre	PD	0.0578677	-3.58278	-1.7054
6	On	Pt62_On_AD635728-5	GSM2420301	On	PD	0	-5.28818
7	Pre	Pt52_Pre_AD506075-6	GSM2420285	Pre	PD	0.0847844	-3.1795	-2.10868
8	On	Pt52_On_AD530365-6	GSM2420284	On	PD	0	-5.28818
9	Pre	Pt47_Pre_AD506073-6	GSM2420282	Pre	PD	0	-5.28818	1.48059
10	On	Pt47_On_AD530367-6	GSM2420283	On	PD	0.0458252	-3.80759
11	Pre	Pt31_Pre_AD453872-5	GSM2420359	Pre	PD	0.211564	-2.0761	-1.23392
12	On	Pt31_On_AD467932-6	GSM2420358	On	PD	0.0752372	-3.31002
13	Pre	Pt28_Pre_AD297619-6	GSM2420368	Pre	PD	0.426319	-1.14589	-1.40827
14	On	Pt28_On_AD167375-7	GSM2420369	On	PD	0.144671	-2.55416
15	Pre	Pt27_Pre_AD453873-5	GSM2420354	Pre	PD	0	-5.28818	1.96311
16	On	Pt27_On_AD467934-5	GSM2420353	On	PD	0.0741908	-3.32507
17	Pre	Pt11_Pre_AD153352-6	GSM2420362	Pre	PD	0.0675477	-3.42447	0.13313
18	On	Pt11_On_AD314068-6	GSM2420363	On	PD	0.0765515	-3.29134
19	Pre	Pt106_Pre_AD502250-5	GSM2420372	Pre	PD	0.0197591	-4.46273	0.780603
20	On	Pt106_On_AD513626-6	GSM2420373	On	PD	0.052314	-3.68213
21	Pre	Pt103_Pre_AE134058-2	GSM2420318	Pre	PD	0.552749	-0.79001	-4.49817
22	On	Pt103_On_AE134059-6	GSM2420317	On	PD	0	-5.28818
23	Pre	Pt1_Pre_AD101148-6	GSM2420259	Pre	PD	0.0713051	-3.36741	-1.92078
24	On	Pt1_On_AD174047-6	GSM2420260	On	PD	0	-5.28818
